# Supplementary material for: Untargeted metabolomics analysis reveals key pathways responsible for the synergistic killing of colistin and doripenem combination against Acinetobacter baumannii
Source: Sci Rep. 2017 Mar 30;7:45527. doi: 10.1038/srep45527 (PMC5371981; doi:10.1038/srep45527)
Supplement: Supplementary Table 1 [file srep45527-s2.xls]

## Sheet: Sheet1
Supplementary Table 1. Significant metabolites identified following exposure to colistin and doripenem alone and in combination at 15 min. Significant fold-changes are highlighted in bold and italic. Colistin = Col; Doripenem = dor; Combination = Combo. One-way ANOVA for multiple comparison; p ≤ 0.05, FDR ≤ 0.1.
							log2-fold change
MASS	RT	FORMULA	METABOLITE	CONFIDENCE	MAP	PATHWAY	Col	Dor	Combo	p value	FDR
596.671	16.4848	C41H65N9O28P2	UDP-N-acetylmuramoyl-L-alanyl-D-glutamyl-6-carboxy-L-lysyl-D-alanyl- D-alanine	8	Amino Acid Metabolism	Lysine biosynthesis	-0.696657	1.68004	1.14858	3.102e-07	4.4414e-05
398.137	16.4214	C15H22N6O5S	S-Adenosyl-L-methionine	8	Amino Acid Metabolism	Arginine and proline metabolism	-1.21756	-1.30479	-2.32977	0.0010578	0.022206
137.084	9.02998	C8H11NO	Tyramine	7	Amino Acid Metabolism	Tyrosine metabolism	0.048336	1.99703	1.91332	2.1438e-14	1.6882e-11
182.058	8.5864	C9H10O4	3-(2,3-Dihydroxyphenyl)propanoate	8	Amino Acid Metabolism	Phenylalanine metabolism	-1.42193	-0.525901	-2.15198	0.0010555	0.022206
147.053	14.3143	C5H9NO4	L-Glutamate	10	Amino Acid Metabolism	Arginine and proline metabolism	-1.58208	-0.566418	-2.02189	0.0025072	0.038106
189.064	13.7279	C7H11NO5	N-Acetyl-L-glutamate	10	Amino Acid Metabolism	Arginine and proline metabolism	-1.54198	-0.28747	-1.88232	0.0025646	0.038106
130.063	6.5257	C6H10O3	(S)-3-Methyl-2-oxopentanoic acid	8	Amino Acid Metabolism	Valine, leucine and isoleucine degradation	1.93304	0.213444	1.34347	0.0027848	0.040239
133.038	14.6288	C4H7NO4	L-Aspartate	8	Amino Acid Metabolism	Alanine and aspartate metabolism	1.68217	-0.148053	1.43345	0.0011993	0.022925
116.047	6.06162	C5H8O3	5-Oxopentanoate	7	Amino Acid Metabolism	Lysine degradation	1.35492	-0.00409542	1.75629	0.0032922	0.044317
116.047	5.28846	C5H8O3	3-Methyl-2-oxobutanoic acid	10	Amino Acid Metabolism	Valine, leucine and isoleucine degradation	1.52118	-0.0655718	1.94959	2.1829e-05	0.0014325
104.011	15.2368	C3H4O4	Hydroxypyruvate	6	Amino Acid Metabolism	Glycine, serine and threonine metabolism	1.88904	0.246234	2.02558	1.7392e-06	0.0001712
130.063	5.0201	C6H10O3	4-Methyl-2-oxopentanoate	10	Amino Acid Metabolism	Valine, leucine and isoleucine degradation	1.41899	-0.0509266	2.06263	5.6476e-06	0.00045498
139.987	15.8538	C2H5O5P	Acetyl phosphate	6	Amino Acid Metabolism	Taurine and hypotaurine metabolism	-1.34103	-0.215749	-1.67266	0.020874	0.15363
221.09	11.3486	C8H15NO6	N-Acetyl-D-glucosamine	10	Amino Acid Metabolism	Glutamate metabolism	1.59929	-0.608853	-0.30544	0.00034616	0.010287
165.079	10.247	C9H11NO2	L-Phenylalanine	10	Amino Acid Metabolism	Phenylalanine metabolism	2.11775	0.330803	0.771748	0.0021222	0.034458
270.053	5.86489	C15H10O5	2'-Hydroxydaidzein	7	Biosynthesis of Secondary Metabolites	Isoflavonoid biosynthesis	1.6749	0.377494	1.70417	0.0072746	0.074886
116.011	14.876	C4H4O4	Fumarate	10	Carbohydrate Metabolism	Citrate cycle (TCA cycle)	1.73314	2.13826	1.47826	0.002026	0.033239
161.069	10.9244	C6H11NO4	4-Methyl-L-glutamate	7	Carbohydrate Metabolism	C5-Branched dibasic acid metabolism	-1.55789	-0.688202	-2.31116	0.00011372	0.0047135
319.067	14.4318	C8H18NO10P	N-Gluconyl ethanolamine phosphate	7	Carbohydrate Metabolism	undefined	-1.75454	-0.279765	-1.83875	0.00074014	0.018214
200.009	15.7033	C4H9O7P	D-Erythrose 4-phosphate	8	Carbohydrate Metabolism	Pentose phosphate pathway	-1.38054	0.0876589	-1.71164	0.0022407	0.035647
154.003	11.0473	C3H7O5P	Propanoyl phosphate	8	Carbohydrate Metabolism	Propanoate metabolism	-1.67342	-0.0770039	-1.68352	0.0012839	0.024073
167.982	17.0978	C3H5O6P	Phosphoenolpyruvate	10	Carbohydrate Metabolism	Glycolysis / Gluconeogenesis	1.63872	-0.214889	1.57774	0.00021773	0.0079751
196.058	15.3635	C6H12O7	D-Mannonate	6	Carbohydrate Metabolism	Pentose and glucuronate interconversions	1.74148	0.29137	1.73378	0.002352	0.036676
230.019	15.3383	C5H11O8P	D-Ribose 5-phosphate	8	Carbohydrate Metabolism	Pentose phosphate pathway	-0.87649	-0.216298	-2.05019	0.0026983	0.03935
179.079	14.6718	C6H13NO5	D-Glucosamine	7	Carbohydrate Metabolism	Aminosugars metabolism	-0.280651	-0.113971	-1.9009	0.0055879	0.062864
290.04	15.8413	C7H15O10P	D-Sedoheptulose 7-phosphate	8	Carbohydrate Metabolism	Pentose phosphate pathway	-1.32011	-0.149885	-1.80155	0.006959	0.073069
162.053	15.6081	C6H10O5	2-Dehydro-3-deoxy-L-rhamnonate	6	Carbohydrate Metabolism	Fructose and mannose metabolism	-0.0220258	-0.69606	-1.77398	0.018008	0.13835
195.074	16.8523	C6H13NO6	2-Amino-2-deoxy-D-gluconate	7	Carbohydrate Metabolism	Pentose phosphate pathway	1.47201	0.316545	1.73343	0.01307	0.11008
185.993	16.5033	C3H7O7P	3-Phospho-D-glycerate	10	Carbohydrate Metabolism	Glycolysis / Gluconeogenesis	1.3959	0.363841	1.85375	0.0096204	0.089102
260.03	15.745	C6H13O9P	D-Glucose 6-phosphate	8	Carbohydrate Metabolism	Starch and sucrose metabolism	1.5956	-0.361471	0.826125	0.0080757	0.079995
743.074	16.3808	C21H28N7O17P3	NADP+	8	Energy Metabolism	Nicotinate and nicotinamide metabolism	-1.42196	-0.476132	-2.14826	0.00082055	0.019883
506.996	16.1176	C10H16N5O13P3	ATP	8	Energy Metabolism	Oxidative phosphorylation	-1.54728	-0.621825	-2.14135	0.0010938	0.022268
663.109	13.8873	C21H27N7O14P2	NAD+	10	Energy Metabolism	Oxidative phosphorylation	-1.48523	-0.140678	-1.66151	0.008513	0.081627
131.058	14.2868	C5H9NO3	(S)-4-Amino-5-oxopentanoate	6	Metabolism of Cofactors and Vitamins	Porphyrin and chlorophyll metabolism	-1.55276	-1.36375	-2.12909	0.004471	0.055447
137.048	16.8494	C7H7NO2	N-Methylnicotinate	7	Metabolism of Cofactors and Vitamins	Nicotinate and nicotinamide metabolism	1.78654	0.13974	1.77182	0.00028562	0.0095714
363.058	15.3219	C10H14N5O8P	Guanosine 3'-phosphate	7	Nucleotide Metabolism	Purine metabolism	-1.70257	-2.02637	-2.01029	0.00063851	0.016486
402.023	14.2613	C10H16N2O11P2	dTDP	6	Nucleotide Metabolism	Pyrimidine metabolism	-1.56824	-0.771219	-1.98664	0.0073313	0.07498
463.074	17.8305	C14H18N5O11P	N6-(1,2-Dicarboxyethyl)-AMP	8	Nucleotide Metabolism	Purine metabolism	-1.73417	-0.0896379	-1.90065	4.1392e-05	0.002248
268.081	10.7368	C10H12N4O5	Inosine	8	Nucleotide Metabolism	Purine metabolism	-1.61897	-0.155279	-1.85355	0.00072655	0.018164
322.056	12.5356	C10H15N2O8P	dTMP	10	Nucleotide Metabolism	Pyrimidine metabolism	-1.66627	-0.682825	-1.83121	0.010606	0.095454
364.042	17.5098	C10H13N4O9P	Xanthosine 5'-phosphate	6	Nucleotide Metabolism	Purine metabolism	-1.54749	-0.355521	-1.72989	0.011142	0.099144
522.991	18.817	C10H16N5O14P3	GTP	10	Nucleotide Metabolism	Purine metabolism	-1.10488	-0.644899	-2.10657	0.0063724	0.06883
483.969	17.4344	C9H15N2O15P3	UTP	8	Nucleotide Metabolism	Pyrimidine metabolism	-1.28692	-0.253461	-1.95778	0.0034939	0.046243
403.018	16.993	C9H15N3O11P2	CDP	8	Nucleotide Metabolism	Pyrimidine metabolism	-0.981496	-1.00394	-1.95036	0.031831	0.19738
324.036	14.3142	C9H13N2O9P	UMP	10	Nucleotide Metabolism	Pyrimidine metabolism	-1.3742	-0.789721	-1.88775	0.025665	0.17349
404.002	16.5132	C9H14N2O12P2	UDP	10	Nucleotide Metabolism	Pyrimidine metabolism	-1.51672	-0.588745	-1.86247	0.012648	0.10886
243.086	11.7223	C9H13N3O5	Cytidine	8	Nucleotide Metabolism	Pyrimidine metabolism	-0.357298	-0.415887	-1.80413	0.03258	0.19966
491.001	15.3157	C10H16N5O12P3	dATP	6	Nucleotide Metabolism	Purine metabolism	-1.28026	-0.690867	-1.79363	0.044333	0.24586
111.043	11.726	C4H5N3O	Cytosine	10	Nucleotide Metabolism	Pyrimidine metabolism	-0.104542	-0.725276	-1.73306	0.032234	0.19909
283.092	12.3799	C10H13N5O5	Guanosine	8	Nucleotide Metabolism	Purine metabolism	-1.31671	0.000613017	-1.58239	0.014725	0.12043
532.249	15.1963	C21H36N6O10	Glu-Glu-Gln-Lys	7	Peptide(tetra-)	Basic peptide	-0.0756723	2.06876	1.66322	4.5322e-12	2.3794e-09
426.088	15.9834	C13H22N4O8S2	Asp-Cys-Cys-Ser	7	Peptide(tetra-)	Acidic peptide	-1.64312	-0.505249	-2.03678	0.0010715	0.022206
375.138	15.3194	C13H21N5O8	Ala-Asn-Asp-Gly	7	Peptide(tetra-)	Acidic peptide	1.58173	0.332731	1.73834	0.0080516	0.079995
498.215	18.9454	C22H34N4O7S	Cys-Leu-Thr-Tyr	7	Peptide(tetra-)	Hydrophobic peptide	-0.776828	-1.85976	-1.07869	0.046288	0.25226
328.175	9.74334	C14H24N4O5	Ala-Ala-Ala-Pro	7	Peptide(tetra-)	Nonpolar peptide	-0.0730271	-1.85324	0.00761682	0.0031011	0.042844
331.175	10.7877	C14H25N3O6	Glu-Ala-Ile	7	Peptide(tri-)	Hydrophobic peptide	0.464183	-1.69032	-0.762073	0.0014902	0.026671
341.158	13.4214	C15H23N3O6	Glu-Pro-Pro	7	Peptide(tri-)	Acidic peptide	1.36626	1.73056	0.0145883	0.0044294	0.055367
260.137	11.4034	C11H20N2O5	L-gamma-glutamyl-L-isoleucine	7	Peptides	undefined	1.90998	1.0859	1.0719	0.038435	0.22757
232.117	18.2208	C8H16N4O4	(3R)-hydroxy-N-acetyl-(L)-arginine	7	undefined	undefined	-2.05906	-1.72552	-1.90459	0.00091013	0.020748
390.174	16.6584	C15H26N4O8	L-Ala-&gamma;-D-Glu-Dap	8	undefined	undefined	0.696855	-1.59607	-1.35975	9.1527e-09	2.0594e-06
428.129	16.34	C16H24N6O4S2	Ovothiol B disulfide	7	undefined	undefined	0.699815	-1.60576	-1.34464	7.8195e-09	2.0526e-06
151.049	16.0401	C5H5N5O	8-Hydroxyadenine	7	undefined	undefined	2.12763	1.94357	2.08978	3.3019e-05	0.0020002
589.663	16.791	C40H63N9O28P2	UDP-N-acetylmuramoyl-L-Ala-D-gamma-Glu-6-carboxy-L-Lys-(D-Ala)2	7	undefined	undefined	-0.467624	1.72604	1.15524	9.0901e-05	0.0039769
199.085	9.05712	C9H13NO4	2-Acetyl-1,5,6,7-tetrahydro-6-hydroxy-7-(hydroxymethyl)-4H-azepine-4-one	7	undefined	undefined	-0.347933	1.82542	1.5524	3.7383e-08	6.5421e-06
334.067	15.7294	C9H19O11P	sn-glycero-3-Phospho-1-inositol	7	undefined	undefined	-1.44144	-0.550911	-1.99841	0.0054583	0.06275
383.107	14.0755	C14H17N5O8	Succinyladenosine	7	undefined	undefined	-1.59445	-0.046566	-1.97042	3.8794e-05	0.0021821
289.128	13.0552	C11H19N3O6	Ophthalmicacid	7	undefined	undefined	-1.48468	-0.22655	-1.96159	0.0010336	0.022206
246.05	12.3746	C6H15O8P	Glycerophosphoglycerol	7	undefined	undefined	-1.6822	0.0509305	-1.68564	0.00030309	0.0096348
137.048	16.0205	C7H7NO2	3-Pyridylaceticacid	7	undefined	nicotine degradation III	1.66957	-0.0187966	1.42499	0.0042024	0.053453
206.167	4.29622	C14H22O	alpha-Irone	7	undefined	undefined	1.99079	0.367486	1.66913	0.00057074	0.014982
145.053	6.18894	C9H7NO	1(2H)-Isoquinolinone	7	undefined	undefined	1.73934	0.0774352	1.8779	4.7931e-05	0.0024352
358.111	15.2102	C12H22O12	melibionate	7	undefined	undefined	1.79674	0.260698	1.99607	3.6329e-05	0.0021192
384.127	17.8925	C14H24O12	Acetyl-maltose	6	undefined	undefined	-1.09568	-0.28827	-2.09615	0.0016186	0.028644
224.091	11.0189	C9H12N4O3	Temurin	7	undefined	undefined	-1.13552	-1.30051	-1.87928	0.036502	0.2186
264.078	12.2542	C9H16N2O5S	N-Acetylcystathionine	7	undefined	undefined	-1.09578	-0.0960248	-1.80745	0.01058	0.095454
212.008	14.277	C5H9O7P	P-DPD	6	undefined	undefined	-1.18797	0.101071	-1.73257	0.0045394	0.055856
261.133	18.0026	C10H19N3O5	Aspartylysine	7	undefined	undefined	-1.11001	-0.225003	-1.6793	0.039367	0.23222
174.016	17.7375	C6H6O6	trans-Aconitate	8	undefined	undefined	-1.49631	-1.68879	0.0438677	0.001832	0.031099
612.152	16.7487	C20H32N6O12S2	Glutathione disulfide	8	Amino Acid Metabolism	Glutamate metabolism	-1.64206	-0.0579334	-1.83313	0.00027008	0.0092886
Supplementary Table 2. Significant metabolites identified following exposure to colistin and doripenem alone and in combination at 1 hr. Significant fold-changes are highlighted in bold and italic. Colistin = Col; Doripenem = dor; Combination = Combo. One-way ANOVA for multiple comparison; p ≤ 0.05, FDR ≤ 0.1.
							log2-fold change
MASS	RT	FORMULA	METABOLITE	CONFIDENCE	MAP	PATHWAY	Col	Dor	Combo	p value	FDR
596.671	16.4848	C41H65N9O28P2	UDP-N-acetylmuramoyl-L-alanyl-D-glutamyl-6-carboxy-L-lysyl-D-alanyl- D-alanine	8	Amino Acid Metabolism	Lysine biosynthesis	-0.81961	1.46221	1.16786	3.863e-06	0.00030537
246.133	16.9931	C9H18N4O4	N2-(D-1-Carboxyethyl)-L-arginine	7	Amino Acid Metabolism	Arginine and proline metabolism	-1.56144	-1.74818	-2.27055	0.00045232	0.0089947
137.084	9.02998	C8H11NO	Tyramine	7	Amino Acid Metabolism	Tyrosine metabolism	0.0432567	2.00798	1.89639	1.6279e-14	8.5791e-12
188.116	14.8611	C8H16N2O3	N2-Acetyl-L-lysine	9	Amino Acid Metabolism	Lysine biosynthesis	-1.96336	-1.38264	-2.06082	0.0011976	0.017695
189.064	13.7279	C7H11NO5	N-Acetyl-L-glutamate	10	Amino Acid Metabolism	Arginine and proline metabolism	-1.80011	-0.866319	-2.11514	0.00093212	0.014617
147.053	14.3143	C5H9NO4	L-Glutamate	10	Amino Acid Metabolism	Arginine and proline metabolism	-1.92512	-0.612725	-1.63294	0.005325	0.046257
398.137	16.4214	C15H22N6O5S	S-Adenosyl-L-methionine	8	Amino Acid Metabolism	Arginine and proline metabolism	-1.97582	-1.35973	-1.5356	0.012693	0.079902
182.058	8.5864	C9H10O4	3-(2,3-Dihydroxyphenyl)propanoate	8	Amino Acid Metabolism	Phenylalanine metabolism	-1.69534	-1.18224	-1.70138	0.029722	0.13237
139.987	15.8538	C2H5O5P	Acetyl phosphate	6	Amino Acid Metabolism	Taurine and hypotaurine metabolism	-1.85776	-0.709005	-1.93201	0.0018243	0.023471
133.038	14.6288	C4H7NO4	L-Aspartate	8	Amino Acid Metabolism	Alanine and aspartate metabolism	1.7617	1.00386	2.0143	0.004135	0.039382
290.123	16.2097	C10H18N4O6	N-(L-Arginino)succinate	8	Amino Acid Metabolism	Arginine and proline metabolism	-1.76424	-0.900382	-2.22414	0.00036939	0.0078921
679.103	15.3637	C20H31N3O19P2	UDP-N-acetylmuramate	8	Amino Acid Metabolism	D-Glutamine and D-glutamate metabolism	-2.0744	-0.52327	-1.61015	0.00096402	0.014942
169.005	15.1918	C3H7NO5S	L-Cysteate	7	Amino Acid Metabolism	Cysteine metabolism	-1.2475	-0.902162	-2.1105	0.0084268	0.062173
121.089	7.35602	C8H11N	Phenethylamine	8	Amino Acid Metabolism	Phenylalanine metabolism	1.13887	1.29522	1.87824	0.036894	0.15431
101.048	11.5453	C4H7NO2	1-Aminocyclopropane-1-carboxylate	7	Amino Acid Metabolism	Methionine metabolism	1.21054	1.67741	-0.0053751	0.011663	0.077478
130.063	5.0201	C6H10O3	4-Methyl-2-oxopentanoate	10	Amino Acid Metabolism	Valine, leucine and isoleucine degradation	1.84975	0.199859	1.02361	0.014174	0.084563
301.056	14.3859	C8H16NO9P	N-Acetyl-D-glucosamine 6-phosphate	8	Amino Acid Metabolism	Glutamate metabolism	-1.69778	0.112595	-1.21317	0.0050995	0.045046
176.068	11.4395	C7H12O5	(2S)-2-Isopropylmalate	8	Amino Acid Metabolism	Valine, leucine and isoleucine biosynthesis	-1.8861	-1.22697	-1.56734	0.020365	0.10914
270.053	5.86489	C15H10O5	2'-Hydroxydaidzein	7	Biosynthesis of Secondary Metabolites	Isoflavonoid biosynthesis	2.22204	0.745013	2.01031	4.7467e-06	0.00035178
162.053	15.6081	C6H10O5	2-Dehydro-3-deoxy-L-rhamnonate	6	Carbohydrate Metabolism	Fructose and mannose metabolism	-1.07478	-1.69825	-1.99762	0.0068202	0.054735
319.067	14.4318	C8H18NO10P	N-Gluconyl ethanolamine phosphate	7	Carbohydrate Metabolism	0	-1.98817	-0.797304	-2.04659	0.00026914	0.0062574
154.003	11.0473	C3H7O5P	Propanoyl phosphate	8	Carbohydrate Metabolism	Propanoate metabolism	-1.78024	-0.243361	-1.99852	3.4365e-05	0.0015832
621.061	17.3065	C17H25N3O18P2	UDP-N-acetyl-D-mannosaminouronate	6	Carbohydrate Metabolism	Aminosugars metabolism	-1.98041	-1.1842	-1.74531	0.0067173	0.054462
607.082	14.7435	C17H27N3O17P2	UDP-N-acetyl-D-glucosamine	10	Carbohydrate Metabolism	Aminosugars metabolism	-1.89278	-0.548846	-1.52456	0.0088194	0.063961
161.069	10.9244	C6H11NO4	4-Methyl-L-glutamate	7	Carbohydrate Metabolism	C5-Branched dibasic acid metabolism	-2.13364	-0.97493	-1.55395	0.0036769	0.037264
290.04	15.8413	C7H15O10P	D-Sedoheptulose 7-phosphate	8	Carbohydrate Metabolism	Pentose phosphate pathway	-1.83166	-0.699229	-2.028	0.00086896	0.014163
200.009	15.7033	C4H9O7P	D-Erythrose 4-phosphate	8	Carbohydrate Metabolism	Pentose phosphate pathway	-1.83292	-0.513982	-1.82055	0.0021336	0.026208
230.019	15.3383	C5H11O8P	D-Ribose 5-phosphate	8	Carbohydrate Metabolism	Pentose phosphate pathway	-1.51826	-1.0973	-2.24994	0.0015892	0.021659
196.058	13.5648	C6H12O7	D-Gluconic acid	10	Carbohydrate Metabolism	Pentose phosphate pathway	1.21153	1.42543	2.04543	0.011645	0.077478
130.027	13.7111	C5H6O4	2,5-Dioxopentanoate	7	Carbohydrate Metabolism	Ascorbate and aldarate metabolism	0.918831	1.44337	1.97498	0.015363	0.088932
92.0473	10.1942	C3H8O3	Glycerol	8	Carbohydrate Metabolism	Galactose metabolism	-0.831088	0.494178	-1.57867	0.0032475	0.034458
214.024	13.3622	C5H11O7P	2-Deoxy-D-ribose 5-phosphate	8	Carbohydrate Metabolism	Pentose phosphate pathway	-0.999554	-0.895434	-2.06381	0.014475	0.086033
179.079	14.6718	C6H13NO5	D-Glucosamine	7	Carbohydrate Metabolism	Aminosugars metabolism	-1.47337	-1.78238	-1.13527	0.041123	0.16133
174.016	18.1175	C6H6O6	cis-Aconitate	8	Carbohydrate Metabolism	Citrate cycle (TCA cycle)	-0.882449	-1.73733	-1.51628	0.040753	0.16123
116.011	14.876	C4H4O4	Fumarate	10	Carbohydrate Metabolism	Citrate cycle (TCA cycle)	-0.945504	-1.86961	-0.787052	0.047604	0.1792
506.996	16.1176	C10H16N5O13P3	ATP	8	Energy Metabolism	Oxidative phosphorylation	-1.94913	-1.70435	-2.22874	0.00014439	0.0042275
663.109	13.8873	C21H27N7O14P2	NAD+	10	Energy Metabolism	Oxidative phosphorylation	-2.02486	-0.930133	-1.61027	0.0066047	0.054103
743.074	16.3808	C21H28N7O17P3	NADP+	8	Energy Metabolism	Nicotinate and nicotinamide metabolism	-1.90814	-1.0255	-1.66556	0.012702	0.079902
427.029	14.7549	C10H15N5O10P2	ADP	8	Energy Metabolism	Oxidative phosphorylation	-1.90077	-0.476141	-1.39932	0.01039	0.071112
238.069	13.3235	C8H14O8	3-Deoxy-D-manno-octulosonate	8	Glycan Biosynthesis and Metabolism	Lipopolysaccharide biosynthesis	-1.7353	-1.32155	-1.95914	0.0078216	0.059452
137.048	16.8494	C7H7NO2	N-Methylnicotinate	7	Metabolism of Cofactors and Vitamins	Nicotinate and nicotinamide metabolism	1.76745	1.6708	2.27584	0.00028443	0.0064242
334.057	14.8878	C11H15N2O8P	Nicotinamide D-ribonucleotide	8	Metabolism of Cofactors and Vitamins	Nicotinate and nicotinamide metabolism	-2.00562	-1.28208	-2.156	0.00034211	0.0075121
138.032	15.8649	C7H6O3	4-Hydroxybenzoate	6	Metabolism of Cofactors and Vitamins	Ubiquinone biosynthesis	-1.83996	-0.73262	-2.04082	0.00084129	0.013934
246.104	8.47148	C10H18N2O3S	9-mercaptodethiobiotin	7	Metabolism of Cofactors and Vitamins	biotin biosynthesis II	-0.548275	1.57113	-0.298624	0.0010571	0.016225
188.152	21.6489	C9H20N2O2	7,8-Diaminononanoate	8	Metabolism of Cofactors and Vitamins	Biotin metabolism	-1.96874	-1.29977	-1.36512	0.019147	0.10585
403.018	16.993	C9H15N3O11P2	CDP	8	Nucleotide Metabolism	Pyrimidine metabolism	-1.58796	-1.6	-2.28766	0.00060763	0.011171
483.969	17.4344	C9H15N2O15P3	UTP	8	Nucleotide Metabolism	Pyrimidine metabolism	-1.87933	-1.79494	-2.26463	0.00010038	0.003313
404.002	16.5132	C9H14N2O12P2	UDP	10	Nucleotide Metabolism	Pyrimidine metabolism	-1.90735	-1.52253	-1.8131	0.0059928	0.050272
244.07	13.8298	C9H12N2O6	Pseudouridine	6	Nucleotide Metabolism	Pyrimidine metabolism	-1.38939	-1.55604	-2.00875	0.0097023	0.067873
364.042	17.5098	C10H13N4O9P	Xanthosine 5'-phosphate	6	Nucleotide Metabolism	Purine metabolism	-1.7041	-0.955754	-2.2112	0.00079832	0.013719
268.081	10.7368	C10H12N4O5	Inosine	8	Nucleotide Metabolism	Purine metabolism	-2.08661	-0.791173	-1.76707	0.0011728	0.017659
363.058	15.7989	C10H14N5O8P	GMP	10	Nucleotide Metabolism	Purine metabolism	-1.7602	-0.512543	-1.58758	0.013786	0.083507
276.096	10.3817	C10H16N2O7	Thymidine glycol	7	Nucleotide Metabolism	0	-1.94556	-0.579668	-1.52788	0.0065787	0.054103
151.049	12.1794	C5H5N5O	Guanine	10	Nucleotide Metabolism	Purine metabolism	-2.13363	-1.18032	-1.55086	0.0045763	0.042064
463.074	17.8305	C14H18N5O11P	N6-(1,2-Dicarboxyethyl)-AMP	8	Nucleotide Metabolism	Purine metabolism	-1.99612	-0.691288	-2.20382	4.8977e-06	0.00035178
522.991	18.817	C10H16N5O14P3	GTP	10	Nucleotide Metabolism	Purine metabolism	-1.47406	-1.215	-2.22268	0.0025782	0.029751
402.023	14.2613	C10H16N2O11P2	dTDP	6	Nucleotide Metabolism	Pyrimidine metabolism	-1.99695	-1.27253	-1.77994	0.0052791	0.046112
111.043	11.726	C4H5N3O	Cytosine	10	Nucleotide Metabolism	Pyrimidine metabolism	-1.67523	-1.17937	-1.67689	0.034521	0.14751
322.056	12.5356	C10H15N2O8P	dTMP	10	Nucleotide Metabolism	Pyrimidine metabolism	-1.839	-0.657998	-1.59017	0.013232	0.081401
324.036	14.3142	C9H13N2O9P	UMP	10	Nucleotide Metabolism	Pyrimidine metabolism	-1.97937	-1.15518	-1.98181	0.0017429	0.022963
251.102	11.3002	C10H13N5O3	5'-Deoxyadenosine	6	Nucleotide Metabolism	0	-1.51523	-1.42389	-1.80362	0.027224	0.12876
363.058	15.3219	C10H14N5O8P	Guanosine 3'-phosphate	7	Nucleotide Metabolism	Purine metabolism	-0.51943	-1.67161	-1.52113	0.028993	0.13097
283.092	12.3799	C10H13N5O5	Guanosine	8	Nucleotide Metabolism	Purine metabolism	-1.71163	-0.417891	-1.45008	0.023161	0.11967
532.249	15.1963	C21H36N6O10	Glu-Glu-Gln-Lys	7	Peptide(tetra-)	Basic peptide	0.0242168	2.11022	1.74775	8.2193e-16	6.4974e-13
462.197	15.0945	C19H34N4O5S2	Cys-Leu-Met-Pro	7	Peptide(tetra-)	Hydrophobic peptide	1.8682	1.28598	2.29223	0.00019587	0.0049167
348.128	14.9325	C12H20N4O8	Ala-Asp-Gly-Ser	7	Peptide(tetra-)	Acidic peptide	1.29541	-0.145324	1.89593	0.0002085	0.0050713
426.088	15.9834	C13H22N4O8S2	Asp-Cys-Cys-Ser	7	Peptide(tetra-)	Acidic peptide	-1.91342	-0.595764	-1.82755	0.00158	0.021659
420.113	10.8603	C14H20N4O11	Asp-Asp-Asp-Gly	7	Peptide(tetra-)	Acidic peptide	0.0561598	1.50404	1.51782	0.01172	0.07753
463.189	14.9385	C21H29N5O5S	Ala-Met-Trp-Gly	7	Peptide(tetra-)	Hydrophobic peptide	-0.423339	-1.89556	-0.45188	0.019406	0.1069
440.227	11.3118	C20H32N4O7	Asp-Leu-Pro-Pro	7	Peptide(tetra-)	Hydrophobic peptide	0.54469	-1.54756	-0.413557	0.0062511	0.051743
363.128	16.9466	C13H21N3O9	Glu-Asp-Thr	7	Peptide(tri-)	Acidic peptide	0.330305	-1.71353	-1.24483	0.0004429	0.0089947
343.174	12.4633	C15H25N3O6	Glu-Pro-Val	7	Peptide(tri-)	Hydrophobic peptide	-1.4818	-1.89863	-1.76862	0.0079976	0.060211
374.191	15.9566	C14H26N6O6	Glu-Ala-Arg	7	Peptide(tri-)	Basic peptide	1.82253	1.18654	1.73978	0.015739	0.089832
305.123	14.6891	C11H19N3O7	Glu-Ala-Ser	7	Peptide(tri-)	Acidic peptide	-1.79326	-0.0698747	-1.47565	0.0019761	0.024994
329.232	4.84815	C16H31N3O4	Ile-Val-Val	7	Peptide(tri-)	Hydrophobic peptide	1.03871	1.53108	1.90535	0.020099	0.10914
349.112	16.8634	C12H19N3O9	Glu-Asp-Ser	7	Peptide(tri-)	Acidic peptide	-1.12324	-1.09186	-1.97836	0.025683	0.12686
343.247	4.58715	C17H33N3O4	Ile-Ile-Val	7	Peptide(tri-)	Hydrophobic peptide	0.512819	1.49995	1.83595	0.012618	0.079902
259.153	7.93841	C11H21N3O4	Ile-Ala-Gly	7	Peptide(tri-)	Hydrophobic peptide	1.18517	1.18446	2.14405	0.0076601	0.05879
359.133	12.7128	C14H21N3O8	Glu-Asp-Pro	7	Peptide(tri-)	Acidic peptide	-0.839847	-2.07481	-0.730057	0.010812	0.072957
229.106	10.6096	C9H15N3O4	Asparaginyl-Proline	7	Peptides	0	-0.619914	-1.85636	-1.81705	0.0030387	0.033132
384.127	17.8925	C14H24O12	Acetyl-maltose	6	undefined	undefined	-2.15002	-1.54528	-1.94083	0.00054739	0.010285
137.048	16.0205	C7H7NO2	3-Pyridylaceticacid	7	undefined	nicotine degradation III	1.8278	1.61408	2.39965	3.6051e-05	0.0015832
390.174	16.6584	C15H26N4O8	L-Ala-&gamma;-D-Glu-Dap	8	undefined	undefined	0.519136	-1.18559	-1.87729	2.352e-08	2.6561e-06
428.129	16.34	C16H24N6O4S2	Ovothiol B disulfide	7	undefined	undefined	0.643419	-1.21487	-1.74822	1.136e-08	1.673e-06
264.078	12.2542	C9H16N2O5S	N-Acetylcystathionine	7	undefined	undefined	-1.62527	-1.1431	-2.0888	0.0050117	0.044766
383.107	14.0755	C14H17N5O8	Succinyladenosine	7	undefined	undefined	-1.96328	-0.818522	-1.90103	0.0015641	0.021659
289.128	13.0552	C11H19N3O6	Ophthalmicacid	7	undefined	undefined	-1.81044	-0.504666	-1.82458	0.0023466	0.028106
358.111	15.2102	C12H22O12	melibionate	7	undefined	undefined	1.61795	0.0572893	1.55456	0.0046633	0.042617
173.105	5.28732	C8H15NO3	N-Acetyl-L-leucine	7	undefined	undefined	-1.9485	-1.07844	-1.97349	0.0020591	0.025725
246.05	12.3746	C6H15O8P	Glycerophosphoglycerol	7	undefined	undefined	-1.81626	-0.0646605	-1.89669	5.2856e-06	0.00035178
212.008	14.277	C5H9O7P	P-DPD	6	undefined	undefined	-1.9442	-0.967777	-1.84185	0.0040935	0.039224
206.167	4.29622	C14H22O	alpha-Irone	7	undefined	undefined	1.80483	0.345734	1.97449	0.00014384	0.0042275
276.025	13.442	C6H13O10P	2-Carboxy-D-arabinitol 1-phosphate	7	undefined	undefined	-1.48496	-1.4167	-1.9079	0.018637	0.10382
151.049	16.0401	C5H5N5O	8-Hydroxyadenine	7	undefined	undefined	0.107981	0.0732218	-2.12795	1.2914e-08	1.7015e-06
201.173	8.167	C11H23NO2	Caproylcholine	7	undefined	undefined	1.19547	0.627703	1.83336	0.038172	0.15556
309.106	14.5246	C11H19NO9	&alpha;-N-acetylneuraminate	6	undefined	undefined	-0.738306	-1.90888	-1.52578	0.013413	0.082195
293.11	9.00791	C11H19NO8	N-Acetylmuramate	7	undefined	undefined	0.127615	2.12593	0.284926	0.00016283	0.004597
275.101	9.8266	C11H17NO7	Sarmentosin	7	undefined	undefined	0.313877	2.18565	0.289378	0.00015183	0.0043645
662.088	15.9384	C19H28N4O18P2	UDP-2,3-diacetamido-2,3-dideoxy-&alpha;-D-glucuronate	7	undefined	undefined	-1.9756	-0.682472	-1.3508	0.012837	0.079902
589.663	16.791	C40H63N9O28P2	UDP-N-acetylmuramoyl-L-Ala-D-gamma-Glu-6-carboxy-L-Lys-(D-Ala)2	7	undefined	undefined	-1.76952	0.532848	-0.221469	0.00028354	0.0064242
198.064	15.6182	C8H10N2O4	(S)-2-Amino-3-(3-hydroxy-4-oxo-4H-pyridin-1-yl)propanoate	7	undefined	undefined	-1.91542	-0.344703	-1.159	0.011385	0.076272
145.053	6.18894	C9H7NO	1(2H)-Isoquinolinone	7	undefined	undefined	1.6883	-0.274587	0.683185	0.0082257	0.061634
612.152	16.7487	C20H32N6O12S2	Glutathione disulfide	8	Amino Acid Metabolism	Glutamate metabolism	-1.85947	-0.416896	-1.87489	0.00053833	0.010254
Supplementary Table 3. Significant metabolites identified following exposure to colistin and doripenem alone and in combination at 4 hr. Significant fold-changes are highlighted in bold and italic. Colistin = Col; Doripenem = dor; Combination = Combo. One-way ANOVA for multiple comparison; p ≤ 0.05, FDR ≤ 0.1.
							log2-fold change
MASS	RT	FORMULA	METABOLITE	CONFIDENCE	MAP	PATHWAY	Col	Dor	Combo	p value	FDR
134.058	8.60819	C5H10O4	(R)-2,3-Dihydroxy-3-methylbutanoate	6	Amino Acid Metabolism	Valine, leucine and isoleucine biosynthesis	-1.42822	-2.05401	-2.11857	0.00034512	0.0017416
147.053	14.3143	C5H9NO4	L-Glutamate	10	Amino Acid Metabolism	Arginine and proline metabolism	-1.08954	-2.26476	-2.20321	7.583e-07	1.2398e-05
139.987	15.8538	C2H5O5P	Acetyl phosphate	6	Amino Acid Metabolism	Taurine and hypotaurine metabolism	-1.06725	-1.61511	-1.99627	0.0093534	0.02507
189.064	13.7279	C7H11NO5	N-Acetyl-L-glutamate	10	Amino Acid Metabolism	Arginine and proline metabolism	-1.02328	-2.31112	-2.26158	1.9549e-10	1.3318e-08
290.123	16.2097	C10H18N4O6	N-(L-Arginino)succinate	8	Amino Acid Metabolism	Arginine and proline metabolism	-0.950747	-2.14621	-2.17786	8.5958e-06	8.3656e-05
190.095	14.5487	C7H14N2O4	meso-2,6-Diaminoheptanedioate	6	Amino Acid Metabolism	Lysine biosynthesis	-0.908756	-1.99994	-0.366034	0.0087121	0.02386
301.056	14.3859	C8H16NO9P	N-Acetyl-D-glucosamine 6-phosphate	8	Amino Acid Metabolism	Glutamate metabolism	-0.905907	-2.32983	-2.05802	4.1128e-07	7.4715e-06
176.068	11.4395	C7H12O5	(2S)-2-Isopropylmalate	8	Amino Acid Metabolism	Valine, leucine and isoleucine biosynthesis	-0.880719	-2.09559	-2.1783	1.2221e-05	0.00010742
175.096	15.7043	C6H13N3O3	L-Citrulline	10	Amino Acid Metabolism	Arginine and proline metabolism	-0.838105	-2.45129	-1.22763	6.2481e-05	0.00041867
247.069	17.005	C9H13NO7	N-Succinyl-L-glutamate	6	Amino Acid Metabolism	Arginine and proline metabolism	-0.755013	-2.08028	-1.95369	0.00019808	0.0010832
398.137	16.4214	C15H22N6O5S	S-Adenosyl-L-methionine	8	Amino Acid Metabolism	Arginine and proline metabolism	-0.605739	-2.24347	-2.10741	1.7951e-11	2.3982e-09
679.103	15.3637	C20H31N3O19P2	UDP-N-acetylmuramate	8	Amino Acid Metabolism	D-Glutamine and D-glutamate metabolism	-0.570438	-2.09132	-2.23393	2.1927e-11	2.5608e-09
246.133	16.9931	C9H18N4O4	N2-(D-1-Carboxyethyl)-L-arginine	7	Amino Acid Metabolism	Arginine and proline metabolism	-0.526037	-2.35466	-1.20084	7.4437e-05	0.00047915
188.116	14.8611	C8H16N2O3	N2-Acetyl-L-lysine	9	Amino Acid Metabolism	Lysine biosynthesis	-0.47387	-2.20319	-2.00957	3.8081e-09	1.6385e-07
103.1	20.1863	C5H13NO	Choline	8	Amino Acid Metabolism	Glycine, serine and threonine metabolism	-0.422134	-2.22816	-1.34888	0.00022517	0.001215
596.671	16.4848	C41H65N9O28P2	UDP-N-acetylmuramoyl-L-alanyl-D-glutamyl-6-carboxy-L-lysyl-D-alanyl- D-alanine	8	Amino Acid Metabolism	Lysine biosynthesis	-0.35945	-1.93529	-2.08865	1.0213e-06	1.5752e-05
182.058	8.5864	C9H10O4	3-(2,3-Dihydroxyphenyl)propanoate	8	Amino Acid Metabolism	Phenylalanine metabolism	-0.318589	-2.12962	-1.95715	6.1657e-09	2.4588e-07
146.058	7.57664	C6H10O4	(S)-2-Aceto-2-hydroxybutanoate	8	Amino Acid Metabolism	Valine, leucine and isoleucine biosynthesis	-0.294728	1.80391	0.628538	0.0021629	0.0080472
160.085	10.813	C6H12N2O3	D-Alanyl-D-alanine	8	Amino Acid Metabolism	D-Alanine metabolism	-0.266128	-1.95771	-2.09418	3.4737e-09	1.5776e-07
232.106	15.2679	C9H16N2O5	N2-Succinyl-L-ornithine	8	Amino Acid Metabolism	Arginine and proline metabolism	-0.239774	-2.08823	-1.90251	4.3519e-08	1.2706e-06
231.074	10.8049	C9H13NO6	N-Succinyl-L-glutamate 5-semialdehyde	6	Amino Acid Metabolism	Arginine and proline metabolism	-0.204082	1.61685	1.84853	1.4605e-06	2.1132e-05
240.024	16.0962	C6H12N2O4S2	L-Cystine	7	Amino Acid Metabolism	Cysteine metabolism	-0.194299	-2.23551	-1.54403	4.769e-07	8.295e-06
161.069	9.09071	C6H11NO4	O-Acetyl-L-homoserine	7	Amino Acid Metabolism	Methionine metabolism	-0.162083	-1.757	-1.57234	0.0028402	0.01003
274.128	15.0834	C10H18N4O5	N2-Succinyl-L-arginine	8	Amino Acid Metabolism	Arginine and proline metabolism	-0.161686	-2.11926	-1.80987	8.0338e-09	2.9853e-07
121.02	16.0947	C3H7NO2S	L-Cysteine	6	Amino Acid Metabolism	Glycine, serine and threonine metabolism	-0.12622	-2.16833	-1.2718	4.3338e-05	0.0003164
324.025	18.9083	C10H13O10P	5-O-(1-Carboxyvinyl)-3-phosphoshikimate	8	Amino Acid Metabolism	Phenylalanine, tyrosine and tryptophan biosynthesis	-0.076619	-2.09957	-1.45631	1.8236e-05	0.00015135
138.043	10.3954	C6H6N2O2	Urocanate	7	Amino Acid Metabolism	Histidine metabolism	0.00112767	2.1906	1.3665	2.4517e-07	5.1783e-06
384.122	13.4877	C14H20N6O5S	S-Adenosyl-L-homocysteine	10	Amino Acid Metabolism	Methionine metabolism	0.0581063	-0.692391	-1.77654	0.012369	0.031402
137.084	9.02998	C8H11NO	Tyramine	7	Amino Acid Metabolism	Tyrosine metabolism	0.0598171	1.94471	1.96709	3.4334e-12	6.2373e-10
204.09	11.7333	C11H12N2O2	L-Tryptophan	8	Amino Acid Metabolism	Tryptophan metabolism	0.0712411	-1.54737	-1.33458	0.011505	0.029439
196.037	10.7555	C9H8O5	3-(3,4-Dihydroxyphenyl)pyruvate	7	Amino Acid Metabolism	Tyrosine metabolism	0.0733468	1.99289	1.91543	9.9414e-11	8.5549e-09
116.047	6.06162	C5H8O3	5-Oxopentanoate	7	Amino Acid Metabolism	Lysine degradation	0.125344	2.24078	1.48865	9.3238e-08	2.3819e-06
115.063	12.6349	C5H9NO2	L-Proline	10	Amino Acid Metabolism	Arginine and proline metabolism	0.19519	-1.76901	-0.229772	0.0051473	0.01576
130.063	6.5257	C6H10O3	(S)-3-Methyl-2-oxopentanoic acid	8	Amino Acid Metabolism	Valine, leucine and isoleucine degradation	0.246823	2.20829	1.55649	4.988e-06	5.5478e-05
102.032	15.5329	C4H6O3	2-Methyl-3-oxopropanoate	7	Amino Acid Metabolism	Valine, leucine and isoleucine degradation	0.256713	1.89789	0.346588	0.010738	0.027956
168.042	8.62055	C8H8O4	3,4-Dihydroxyphenylacetate	8	Amino Acid Metabolism	Tyrosine metabolism	0.346833	-1.71204	-1.09938	0.00097325	0.0041439
217.143	16.3971	C9H19N3O3	gamma-L-Glutamylputrescine	8	Amino Acid Metabolism	Arginine and proline metabolism	0.384185	1.46878	1.8952	0.0056665	0.016879
204.111	9.46504	C8H16N2O4	N6-Acetyl-N6-hydroxy-L-lysine	7	Amino Acid Metabolism	Lysine degradation	0.384664	1.42022	1.97625	0.0034569	0.011465
116.047	5.28846	C5H8O3	3-Methyl-2-oxobutanoic acid	10	Amino Acid Metabolism	Valine, leucine and isoleucine degradation	0.422714	2.27564	1.70159	1.4901e-06	2.1372e-05
121.089	7.35602	C8H11N	Phenethylamine	8	Amino Acid Metabolism	Phenylalanine metabolism	0.501846	1.88005	0.535937	0.027898	0.059703
175.063	8.33966	C10H9NO2	N-Acetylindoxyl	7	Amino Acid Metabolism	Tryptophan metabolism	0.530944	1.8482	2.19196	1.0918e-05	0.00010029
232.106	13.2529	C9H16N2O5	gamma-Glutamyl-gamma-aminobutyrate	6	Amino Acid Metabolism	Arginine and proline metabolism	0.606173	1.91169	1.95158	0.00054433	0.0025141
130.063	5.0201	C6H10O3	4-Methyl-2-oxopentanoate	10	Amino Acid Metabolism	Valine, leucine and isoleucine degradation	0.609022	2.22232	2.06607	2.3176e-08	7.7333e-07
180.042	7.48204	C9H8O4	3-(4-Hydroxyphenyl)pyruvate	8	Amino Acid Metabolism	Tyrosine metabolism	0.783906	1.73726	2.1201	0.00096985	0.0041402
164.047	4.98844	C9H8O3	Phenylpyruvate	8	Amino Acid Metabolism	Phenylalanine metabolism	0.794962	2.01228	2.31902	3.1999e-07	6.2284e-06
104.011	15.2368	C3H4O4	Hydroxypyruvate	6	Amino Acid Metabolism	Glycine, serine and threonine metabolism	0.956732	2.24171	1.77974	0.00032716	0.0016664
102.032	7.42939	C4H6O3	Succinate semialdehyde	8	Amino Acid Metabolism	Glutamate metabolism	0.969761	2.11741	2.22866	5.8011e-06	6.1992e-05
133.038	14.6288	C4H7NO4	L-Aspartate	8	Amino Acid Metabolism	Alanine and aspartate metabolism	1.67064	1.82242	2.43229	1.5353e-05	0.00013142
164.047	7.94112	C9H8O3	4-Coumarate	8	Amino Acid Metabolism	Tyrosine metabolism	1.69368	1.51106	1.80092	0.01506	0.036157
270.053	7.43763	C15H10O5	Apigenin	7	Biosynthesis of Secondary Metabolites	Flavonoid biosynthesis	0.554004	2.41125	0.799468	2.268e-05	0.00018267
270.053	5.86489	C15H10O5	2'-Hydroxydaidzein	7	Biosynthesis of Secondary Metabolites	Isoflavonoid biosynthesis	1.32929	2.55156	1.77906	1.0137e-06	1.5752e-05
422.082	15.2421	C12H23O14P	Sucrose 6-phosphate	9	Carbohydrate Metabolism	Starch and sucrose metabolism	-2.27455	-1.86836	-2.24416	2.3872e-07	5.1783e-06
162.053	15.6081	C6H10O5	2-Dehydro-3-deoxy-L-rhamnonate	6	Carbohydrate Metabolism	Fructose and mannose metabolism	-1.44416	-2.38643	-2.10389	1.7823e-06	2.4488e-05
161.069	10.9244	C6H11NO4	4-Methyl-L-glutamate	7	Carbohydrate Metabolism	C5-Branched dibasic acid metabolism	-1.19142	-2.06707	-1.84213	0.0022958	0.0084543
200.009	15.7033	C4H9O7P	D-Erythrose 4-phosphate	8	Carbohydrate Metabolism	Pentose phosphate pathway	-0.98625	-1.68682	-1.8826	0.012929	0.032322
290.04	15.8413	C7H15O10P	D-Sedoheptulose 7-phosphate	8	Carbohydrate Metabolism	Pentose phosphate pathway	-0.934169	-1.65457	-1.96891	0.0082066	0.022858
566.055	15.9583	C15H24N2O17P2	UDP-glucose	8	Carbohydrate Metabolism	Pentose and glucuronate interconversions	-0.918904	-2.27175	-2.25978	7.8741e-11	7.573e-09
179.079	14.6718	C6H13NO5	D-Glucosamine	7	Carbohydrate Metabolism	Aminosugars metabolism	-0.819142	-2.34549	-1.38392	0.00032094	0.0016398
342.116	15.6944	C12H22O11	Lactose	10	Carbohydrate Metabolism	Galactose metabolism	-0.730581	-1.44499	-2.59534	3.3812e-10	2.1262e-08
319.067	14.4318	C8H18NO10P	N-Gluconyl ethanolamine phosphate	7	Carbohydrate Metabolism	undefined	-0.725067	-2.30194	-1.80318	1.6756e-05	0.00014002
607.082	14.7435	C17H27N3O17P2	UDP-N-acetyl-D-glucosamine	10	Carbohydrate Metabolism	Aminosugars metabolism	-0.672939	-2.23513	-2.14997	1.8485e-10	1.3141e-08
206.043	17.1611	C7H10O7	2-Methylcitrate	8	Carbohydrate Metabolism	Propanoate metabolism	-0.543496	-1.72688	-2.28847	6.4326e-06	6.5734e-05
504.185	16.9498	C22H32O13	(S)-Multifidol 2-[apiosyl-(1->6)-glucoside]	7	Carbohydrate Metabolism	undefined	-0.380099	-2.17162	-1.81396	2.346e-06	3.0348e-05
154.003	11.0473	C3H7O5P	Propanoyl phosphate	8	Carbohydrate Metabolism	Propanoate metabolism	-0.37701	1.63808	0.0881544	0.0058217	0.017306
214.024	13.3622	C5H11O7P	2-Deoxy-D-ribose 5-phosphate	8	Carbohydrate Metabolism	Pentose phosphate pathway	-0.356686	-1.75295	-2.1734	4.936e-06	5.5478e-05
621.061	17.3065	C17H25N3O18P2	UDP-N-acetyl-D-mannosaminouronate	6	Carbohydrate Metabolism	Aminosugars metabolism	-0.351648	-2.0523	-2.08639	1.1844e-09	6.0513e-08
230.019	15.3383	C5H11O8P	D-Ribose 5-phosphate	8	Carbohydrate Metabolism	Pentose phosphate pathway	-0.344954	-1.98809	-2.10537	2.5666e-08	8.3929e-07
276.025	17.2247	C6H13O10P	6-Phospho-D-gluconate	10	Carbohydrate Metabolism	Pentose phosphate pathway	-0.323931	-2.23643	-1.73555	2.2171e-07	5.0348e-06
503.186	16.9461	C18H33NO15	beta-D-Galactopyranosyl-(1->4)-2-amino-2-deoxy-beta-D-glucopyranosyl-(1->6)-D-mannose	7	Carbohydrate Metabolism	undefined	-0.291969	-2.07304	-1.70834	4.431e-05	0.00031915
130.027	13.7111	C5H6O4	2,5-Dioxopentanoate	7	Carbohydrate Metabolism	Ascorbate and aldarate metabolism	-0.0356832	1.56409	1.95828	1.6785e-05	0.00014002
185.993	16.5033	C3H7O7P	3-Phospho-D-glycerate	10	Carbohydrate Metabolism	Glycolysis / Gluconeogenesis	-0.0143486	-2.04696	-1.52854	7.7681e-06	7.6667e-05
169.998	14.7444	C3H7O6P	Glycerone phosphate	10	Carbohydrate Metabolism	Glycolysis / Gluconeogenesis	0.102405	-1.83363	-1.7529	1.5491e-06	2.1835e-05
167.982	17.0978	C3H5O6P	Phosphoenolpyruvate	10	Carbohydrate Metabolism	Glycolysis / Gluconeogenesis	0.147418	-1.90947	-1.49344	1.5761e-05	0.00013421
196.058	13.5648	C6H12O7	D-Gluconic acid	10	Carbohydrate Metabolism	Pentose phosphate pathway	0.230537	1.82336	2.03095	5.4215e-06	5.8703e-05
174.016	18.1175	C6H6O6	cis-Aconitate	8	Carbohydrate Metabolism	Citrate cycle (TCA cycle)	0.401814	1.15892	2.19693	0.00068138	0.0030485
195.074	16.8523	C6H13NO6	2-Amino-2-deoxy-D-gluconate	7	Carbohydrate Metabolism	Pentose phosphate pathway	0.594729	0.73699	1.8568	0.04274	0.083588
196.058	15.3635	C6H12O7	D-Mannonate	6	Carbohydrate Metabolism	Pentose and glucuronate interconversions	0.814136	2.35085	0.849628	0.00040401	0.0019794
116.011	14.876	C4H4O4	Fumarate	10	Carbohydrate Metabolism	Citrate cycle (TCA cycle)	1.57015	1.87637	2.35715	6.0064e-05	0.00040579
506.996	16.1176	C10H16N5O13P3	ATP	8	Energy Metabolism	Oxidative phosphorylation	-0.970587	-1.51727	-2.59992	1.0921e-07	2.7054e-06
427.029	14.7549	C10H15N5O10P2	ADP	8	Energy Metabolism	Oxidative phosphorylation	-0.542525	-0.651312	-2.36475	4.8144e-05	0.00034374
743.074	16.3808	C21H28N7O17P3	NADP+	8	Energy Metabolism	Nicotinate and nicotinamide metabolism	-0.340612	-1.99387	-2.05136	3.1085e-07	6.1233e-06
663.109	13.8873	C21H27N7O14P2	NAD+	10	Energy Metabolism	Oxidative phosphorylation	-0.331866	-1.96332	-2.07563	2.6849e-07	5.4195e-06
339.996	17.6353	C6H14O12P2	D-Fructose 1,6-bisphosphate	8	Energy Metabolism	Carbon fixation	-0.0468459	-1.97675	-1.83591	5.4372e-08	1.5327e-06
238.069	13.3235	C8H14O8	3-Deoxy-D-manno-octulosonate	8	Glycan Biosynthesis and Metabolism	Lipopolysaccharide biosynthesis	-0.665211	-2.10413	-2.25304	1.8467e-09	8.8803e-08
370.007	17.8465	C7H16O13P2	D-glycero-D-manno-Heptose 1,7-bisphosphate	8	Glycan Biosynthesis and Metabolism	Lipopolysaccharide biosynthesis	0.0371808	-2.0226	-1.516	5.8586e-06	6.2123e-05
138.032	15.8649	C7H6O3	4-Hydroxybenzoate	6	Metabolism of Cofactors and Vitamins	Ubiquinone biosynthesis	-1.2397	-1.88773	-2.09796	0.0014081	0.005588
188.152	21.6489	C9H20N2O2	7,8-Diaminononanoate	8	Metabolism of Cofactors and Vitamins	Biotin metabolism	-0.317149	-1.81437	-2.00299	5.4984e-05	0.00038254
248.056	14.8512	C8H13N2O5P	Pyridoxamine phosphate	6	Metabolism of Cofactors and Vitamins	Vitamin B6 metabolism	-0.22964	-1.74624	-1.85583	0.00042128	0.0020439
334.057	14.8878	C11H15N2O8P	Nicotinamide D-ribonucleotide	8	Metabolism of Cofactors and Vitamins	Nicotinate and nicotinamide metabolism	-0.218608	-2.1661	-1.62222	3.678e-06	4.4877e-05
128.047	7.77963	C6H8O3	Dihydro-4,4-dimethyl-2,3-Furandione	6	Metabolism of Cofactors and Vitamins	pantothenate and coenzyme A biosynthesis III	0.936832	2.05032	1.45455	0.0091856	0.024742
246.104	8.47148	C10H18N2O3S	9-mercaptodethiobiotin	7	Metabolism of Cofactors and Vitamins	biotin biosynthesis II	1.59067	2.1757	1.98652	0.00027626	0.001457
151.049	12.1794	C5H5N5O	Guanine	10	Nucleotide Metabolism	Purine metabolism	-1.7495	-0.0389341	-0.835315	0.020625	0.047032
322.056	12.5356	C10H15N2O8P	dTMP	10	Nucleotide Metabolism	Pyrimidine metabolism	-1.68491	0.162632	-1.6089	0.00016702	0.00094489
244.07	13.8298	C9H12N2O6	Pseudouridine	6	Nucleotide Metabolism	Pyrimidine metabolism	-1.12254	-2.3689	-1.85813	3.7404e-05	0.00028053
324.036	14.3142	C9H13N2O9P	UMP	10	Nucleotide Metabolism	Pyrimidine metabolism	-1.10365	-1.09601	-2.62815	2.5297e-07	5.1783e-06
283.092	12.3799	C10H13N5O5	Guanosine	8	Nucleotide Metabolism	Purine metabolism	-0.983977	-1.60797	-2.21262	0.0013864	0.0055287
111.043	11.726	C4H5N3O	Cytosine	10	Nucleotide Metabolism	Pyrimidine metabolism	-0.972825	-2.06616	-2.08476	0.00017294	0.00096408
404.002	16.5132	C9H14N2O12P2	UDP	10	Nucleotide Metabolism	Pyrimidine metabolism	-0.872236	-2.08415	-2.22225	4.8881e-06	5.5478e-05
243.086	11.7223	C9H13N3O5	Cytidine	8	Nucleotide Metabolism	Pyrimidine metabolism	-0.861716	-1.98003	-2.11796	0.00017195	0.00096408
126.043	7.44447	C5H6N2O2	Thymine	8	Nucleotide Metabolism	Pyrimidine metabolism	-0.772462	-2.20244	-1.53842	0.0010904	0.0045598
403.018	16.993	C9H15N3O11P2	CDP	8	Nucleotide Metabolism	Pyrimidine metabolism	-0.770069	-1.83689	-2.39798	6.6935e-07	1.1054e-05
323.052	15.1808	C9H14N3O8P	CMP	10	Nucleotide Metabolism	Pyrimidine metabolism	-0.75726	0.240927	-2.03555	4.7099e-05	0.00033775
402.023	14.2613	C10H16N2O11P2	dTDP	6	Nucleotide Metabolism	Pyrimidine metabolism	-0.698419	-1.92932	-2.29646	1.2663e-06	1.8994e-05
483.969	17.4344	C9H15N2O15P3	UTP	8	Nucleotide Metabolism	Pyrimidine metabolism	-0.676748	-2.23951	-2.03367	3.6404e-07	6.7637e-06
463.074	17.8305	C14H18N5O11P	N6-(1,2-Dicarboxyethyl)-AMP	8	Nucleotide Metabolism	Purine metabolism	-0.65842	-2.48495	-1.65106	1.8797e-08	6.4027e-07
491.001	15.3157	C10H16N5O12P3	dATP	6	Nucleotide Metabolism	Purine metabolism	-0.608362	-1.37172	-2.43607	7.2034e-06	7.1814e-05
268.081	10.7368	C10H12N4O5	Inosine	8	Nucleotide Metabolism	Purine metabolism	-0.589386	-1.76713	-2.00185	0.0010476	0.0044146
345.047	12.1229	C10H12N5O7P	3',5'-Cyclic GMP	6	Nucleotide Metabolism	Purine metabolism	-0.499477	1.69212	1.35955	5.2959e-06	5.7725e-05
364.042	17.5098	C10H13N4O9P	Xanthosine 5'-phosphate	6	Nucleotide Metabolism	Purine metabolism	-0.41237	-1.99555	-2.06532	1.4237e-06	2.0784e-05
347.063	13.2032	C10H14N5O7P	AMP	10	Nucleotide Metabolism	Purine metabolism	-0.371813	-0.976555	-2.32583	5.739e-05	0.00039426
276.096	10.3817	C10H16N2O7	Thymidine glycol	7	Nucleotide Metabolism	undefined	-0.355048	-2.10554	-1.83856	6.4177e-06	6.5734e-05
152.033	10.9553	C5H4N4O2	Xanthine	10	Nucleotide Metabolism	Purine metabolism	-0.338256	-1.1612	-2.28668	6.8194e-05	0.00044778
522.991	18.817	C10H16N5O14P3	GTP	10	Nucleotide Metabolism	Purine metabolism	-0.282533	-2.05872	-1.95156	1.5325e-07	3.5796e-06
426.088	15.9834	C13H22N4O8S2	Asp-Cys-Cys-Ser	7	Peptide(tetra-)	Acidic peptide	-0.578167	-2.21867	-2.11699	1.2857e-11	1.9154e-09
318.154	17.2005	C12H22N4O6	Ala-Thr-Ala-Gly	7	Peptide(tetra-)	Polar peptide	-0.391999	-2.23056	-0.650336	0.00042598	0.0020606
564.199	16.9473	C24H32N6O8S	Asn-Met-Trp-Asp	7	Peptide(tetra-)	Hydrophobic peptide	-0.322219	0.945294	1.65119	0.0046437	0.014489
532.249	15.1963	C21H36N6O10	Glu-Glu-Gln-Lys	7	Peptide(tetra-)	Basic peptide	-0.180144	1.82632	1.83149	1.9068e-11	2.3982e-09
404.154	16.5966	C15H24N4O9	Asp-Pro-Ser-Ser	7	Peptide(tetra-)	Acidic peptide	-0.162431	-1.30327	-1.84358	0.0056348	0.016843
471.233	12.7801	C20H33N5O8	Asn-Glu-Ile-Pro	7	Peptide(tetra-)	Hydrophobic peptide	-0.111613	0.213909	1.74429	0.0097944	0.025996
487.28	9.51428	C25H37N5O5	Ala-Leu-Trp-Val	7	Peptide(tetra-)	Hydrophobic peptide	-0.00783547	1.57409	2.1184	3.3665e-08	1.0385e-06
420.113	10.8603	C14H20N4O11	Asp-Asp-Asp-Gly	7	Peptide(tetra-)	Acidic peptide	0.05081	1.85539	1.9983	3.6036e-09	1.5924e-07
429.223	10.4631	C18H31N5O7	Asn-Thr-Val-Pro	7	Peptide(tetra-)	Hydrophobic peptide	0.147988	1.62489	2.00389	6.5881e-05	0.00043434
372.201	15.1017	C16H28N4O6	Ala-Val-Pro-Ser	7	Peptide(tetra-)	Hydrophobic peptide	0.324289	-1.6442	-1.66673	3.7326e-06	4.5206e-05
462.197	15.0945	C19H34N4O5S2	Cys-Leu-Met-Pro	7	Peptide(tetra-)	Hydrophobic peptide	0.408137	-1.50552	-1.41411	0.00048025	0.0022694
356.206	8.49983	C16H28N4O5	Ala-Leu-Gly-Pro	7	Peptide(tetra-)	Hydrophobic peptide	0.572084	-1.67125	-0.202401	0.00099401	0.0042104
461.213	12.5335	C18H31N5O9	Asn-Glu-Ile-Ser	7	Peptide(tetra-)	Hydrophobic peptide	0.612807	1.11137	2.3125	0.00039657	0.0019708
340.175	12.4864	C15H24N4O5	Ala-Gly-Pro-Pro	7	Peptide(tetra-)	Polar peptide	0.686986	-1.51788	0.440109	0.00028599	0.0014939
440.227	11.3118	C20H32N4O7	Asp-Leu-Pro-Pro	7	Peptide(tetra-)	Hydrophobic peptide	0.791623	-0.320947	1.56705	0.014219	0.034647
346.185	15.6725	C14H26N4O6	Ala-Thr-Val-Gly	7	Peptide(tetra-)	Hydrophobic peptide	0.837567	1.60266	1.87883	0.014772	0.035569
397.196	11.6029	C17H27N5O6	Ala-Asn-Pro-Pro	7	Peptide(tetra-)	Polar peptide	0.855401	1.29526	2.39324	0.00020686	0.0011199
375.138	15.3194	C13H21N5O8	Ala-Asn-Asp-Gly	7	Peptide(tetra-)	Acidic peptide	1.32099	2.41093	1.77087	5.9068e-05	0.0004024
305.123	14.6891	C11H19N3O7	Glu-Ala-Ser	7	Peptide(tri-)	Acidic peptide	-0.964866	-2.18883	-2.27181	1.3672e-07	3.2874e-06
347.133	16.611	C13H21N3O8	Glu-Ala-Glu	7	Peptide(tri-)	Acidic peptide	-0.483087	-2.03948	-1.59941	0.0012092	0.0050054
349.112	16.8634	C12H19N3O9	Glu-Asp-Ser	7	Peptide(tri-)	Acidic peptide	0.0308505	-1.69337	-1.4834	0.00215	0.0080258
331.138	14.9762	C13H21N3O7	Glu-Pro-Ser	7	Peptide(tri-)	Acidic peptide	0.0582202	-0.52955	-1.65542	0.032719	0.067289
349.131	10.8714	C13H23N3O6S	Ile-Asp-Cys	7	Peptide(tri-)	Hydrophobic peptide	0.179814	2.29591	1.28126	1.3964e-06	2.0568e-05
343.247	4.58715	C17H33N3O4	Ile-Ile-Val	7	Peptide(tri-)	Hydrophobic peptide	0.325177	1.74723	1.4662	0.012734	0.032014
349.148	13.963	C13H23N3O8	Glu-Thr-Thr	7	Peptide(tri-)	Acidic peptide	0.62289	0.4205	-1.57831	0.00019297	0.0010623
315.18	8.02069	C14H25N3O5	Ile-Pro-Ser	7	Peptide(tri-)	Hydrophobic peptide	0.940838	1.20168	2.30739	0.0012123	0.0050054
259.153	7.93841	C11H21N3O4	Ile-Ala-Gly	7	Peptide(tri-)	Hydrophobic peptide	1.11102	1.97278	1.5352	0.014116	0.034447
359.185	7.43705	C19H25N3O4	Phe-Pro-Pro	7	Peptide(tri-)	Hydrophobic peptide	1.23132	0.397209	1.9882	0.0063658	0.018653
289.139	17.8494	C10H19N5O5	Aspartyl-Arginine	7	Peptides	undefined	-0.0120102	-1.80538	-0.73306	0.013069	0.032524
260.137	10.9085	C11H20N2O5	L-gamma-glutamyl-L-leucine	7	Peptides	undefined	0.0974069	0.945079	2.17893	0.00010805	0.00066413
246.121	12.7587	C10H18N2O5	L-beta-aspartyl-L-leucine	7	Peptides	undefined	0.847453	1.31556	1.99553	0.016341	0.038778
260.137	11.4034	C11H20N2O5	L-gamma-glutamyl-L-isoleucine	7	Peptides	undefined	1.14072	1.64344	2.56267	1.2567e-06	1.8994e-05
264.078	12.2542	C9H16N2O5S	N-Acetylcystathionine	7	undefined	undefined	-1.55339	-2.45156	-2.17452	9.5437e-09	3.4676e-07
289.128	13.0552	C11H19N3O6	Ophthalmicacid	7	undefined	undefined	-1.4451	-2.41125	-2.17707	8.4464e-08	2.192e-06
174.1	13.3804	C7H14N2O3	theanine	7	undefined	undefined	-1.38188	-2.25978	-1.96648	0.00014515	0.00084897
145.053	7.00197	C9H7NO	3-Methyleneoxindole	7	undefined	undefined	-0.910577	1.50406	0.669205	5.011e-05	0.00035566
204.111	17.7094	C8H16N2O4	N5-(L-1-Carboxyethyl)-L-ornithine	7	undefined	undefined	-0.891303	-2.15434	-0.635071	0.0042277	0.01337
383.107	14.0755	C14H17N5O8	Succinyladenosine	7	undefined	undefined	-0.842363	-2.10122	-2.35251	1.2542e-09	6.214e-08
384.127	17.8925	C14H24O12	Acetyl-maltose	6	undefined	undefined	-0.820573	-2.43705	-1.49322	2.7403e-05	0.0002154
276.025	13.442	C6H13O10P	2-Carboxy-D-arabinitol 1-phosphate	7	undefined	undefined	-0.724136	-2.13897	-2.16535	5.2428e-07	8.9292e-06
309.106	14.5246	C11H19NO9	&alpha;-N-acetylneuraminate	6	undefined	undefined	-0.610304	-2.07214	-0.661338	0.0077461	0.021836
261.133	18.0026	C10H19N3O5	Aspartylysine	7	undefined	undefined	-0.580503	-2.1183	-0.911059	0.0053869	0.01622
662.088	15.9384	C19H28N4O18P2	UDP-2,3-diacetamido-2,3-dideoxy-&alpha;-D-glucuronate	7	undefined	undefined	-0.578792	-2.18823	-2.10007	7.3233e-09	2.7846e-07
118.009	11.9296	C4H6O2S	Dihydro-4-mercapto-3(2H)-furanone	7	undefined	undefined	-0.512624	-2.34016	-1.52584	1.1545e-05	0.00010259
198.064	15.6182	C8H10N2O4	(S)-2-Amino-3-(3-hydroxy-4-oxo-4H-pyridin-1-yl)propanoate	7	undefined	undefined	-0.509008	-2.33075	-1.76171	2.3988e-07	5.1783e-06
589.663	16.791	C40H63N9O28P2	UDP-N-acetylmuramoyl-L-Ala-D-gamma-Glu-6-carboxy-L-Lys-(D-Ala)2	7	undefined	undefined	-0.266235	-1.9426	-2.13799	4.0489e-11	4.1375e-09
173.105	5.28732	C8H15NO3	N-Acetyl-L-leucine	7	undefined	undefined	-0.24283	-2.17321	-1.72753	4.5239e-07	8.1281e-06
212.008	14.277	C5H9O7P	P-DPD	6	undefined	undefined	-0.219815	-2.05429	-1.76259	8.1395e-06	7.9689e-05
308.159	18.6592	C12H24N2O7	psicoselysine	8	undefined	fructoselysine and psicoselysine degradation	-0.218947	-1.74005	0.422691	0.001497	0.0058835
293.11	9.00791	C11H19NO8	N-Acetylmuramate	7	undefined	undefined	-0.107839	-1.44965	-1.83191	0.0021256	0.0079527
400.053	15.0384	C9H22O13P2	Bis(glycerophospho)-glycerol	7	undefined	undefined	-0.0677858	2.15999	1.39393	2.9772e-08	9.361e-07
224.091	11.0189	C9H12N4O3	Temurin	7	undefined	undefined	-0.032844	-1.83874	-0.339809	0.0088379	0.024109
153.079	11.7562	C8H11NO2	1-(4-Hydroxyphenyl)-2-aminoethanol	7	undefined	undefined	0.0583011	2.07393	1.2111	0.0002043	0.0011097
193.025	18.5173	C4H8N3O4P	creatinine phosphate	7	undefined	undefined	0.0642618	-2.14767	-0.628306	3.6244e-05	0.00027563
218.127	7.08909	C9H18N2O4	N-hydroxy-N-succinylcadaverine	7	undefined	undefined	0.0646072	1.7076	1.90222	4.0074e-05	0.00029514
141.079	14.2985	C7H11NO2	Arecaidine	7	undefined	undefined	0.0760503	-0.324496	1.56917	0.014729	0.03552
390.174	16.6584	C15H26N4O8	L-Ala-&gamma;-D-Glu-Dap	8	undefined	undefined	0.129799	-1.668	-2.00333	1.6091e-10	1.2528e-08
428.129	16.34	C16H24N6O4S2	Ovothiol B disulfide	7	undefined	undefined	0.180209	-1.68849	-1.8944	2.7073e-08	8.6792e-07
418.163	4.60463	C22H26O8	Euparotin acetate	7	undefined	undefined	0.202415	2.01396	1.10567	0.0025478	0.0092159
244.179	5.02432	C12H24N2O3	N-(6-Aminohexanoyl)-6-aminohexanoate	7	undefined	nylon-6 oligomer degradation	0.216791	1.1029	2.22739	8.8399e-05	0.00055165
103.027	27.9621	C3H5NO3	2-Aminomalonate semialdehyde	6	undefined	undefined	0.235555	1.8053	0.277391	0.020019	0.045905
275.101	9.8266	C11H17NO7	Sarmentosin	7	undefined	undefined	0.293781	-1.28433	-1.59038	0.0020956	0.0078767
294.183	7.29654	C17H26O4	Embelin	7	undefined	undefined	0.364987	1.76275	0.456383	0.045709	0.088026
202.132	7.44053	C9H18N2O3	N-&alpha;-acetyl lysine methyl ester	6	undefined	undefined	0.368276	1.81716	1.67524	0.0031255	0.010637
145.053	6.18894	C9H7NO	1(2H)-Isoquinolinone	7	undefined	undefined	0.417677	2.32476	1.58449	1.5922e-06	2.225e-05
182.085	6.18125	C12H10N2	Harman	7	undefined	undefined	0.473688	2.32006	0.999574	0.00015925	0.0009104
129.152	7.93236	C8H19N	Octylamine	7	undefined	undefined	0.501595	1.92496	0.535407	0.019856	0.04566
111.889	12.5076	SSe	Selenium Sulfide	7	undefined	undefined	0.598928	1.75259	0.267709	0.044744	0.086474
358.111	15.2102	C12H22O12	melibionate	7	undefined	undefined	0.868719	2.38622	1.92597	7.7756e-07	1.2489e-05
137.048	16.0205	C7H7NO2	3-Pyridylaceticacid	7	undefined	nicotine degradation III	1.11856	2.35328	2.06215	2.3758e-06	3.0348e-05
206.167	4.29622	C14H22O	alpha-Irone	7	undefined	undefined	1.70608	1.86229	1.59196	0.0095125	0.025372
151.049	16.0401	C5H5N5O	8-Hydroxyadenine	7	undefined	undefined	2.44956	1.15299	1.53452	8.2416e-05	0.00052027
612.152	16.7487	C20H32N6O12S2	Glutathione disulfide	8	Amino Acid Metabolism	Glutamate metabolism	-0.722577	-2.19407	-2.25471	1.7423e-14	9.4958e-12
