# Supplementary material for: Untargeted metabolomics analysis reveals key pathways responsible for the synergistic killing of colistin and doripenem combination against Acinetobacter baumannii
Source: Sci Rep. 2017 Mar 30;7:45527. doi: 10.1038/srep45527 (PMC5371981; doi:10.1038/srep45527)
Supplement: Supplementary Table 2 [file srep45527-s3.xls]

## Sheet: Sheet1
Mass	Retention time (min)	Formula	Isomers	Putative metabolite	Confidence	Map	Pathway	Max intensity	Control_15m	Col_15m	Dor_15m	Combo_15m	Control_1h	Col_1h	Dor_1h	Combo_1h	Control_4h	Col_4h	Dor_4h	Combo_4h	QC	Peak ID	C0_1	C0_2	C0_3	C0_4	C0_1_fp	C0_2_fp	C0_3_fp	C0_4_fp	C1_1	C1_2	C1_3	C1_4	C1_1_fp	C1_2_fp	C1_3_fp	C1_4_fp	C15_1	C15_2	C15_3	C15_4	C15_1_fp	C15_2_fp	C15_3_fp	C15_4_fp	C24_1	C24_2	C24_3
189.064	13.7279	C7H11NO5	4	N-Acetyl-L-glutamate	10	Amino Acid Metabolism	Arginine and proline metabolism	2337793	0.568638	0.293596	0.53241	0.282083	1	0.349122	0.574484	0.24774	1.07459	0.297628	0.0477402	0.0730481	0.285084	n3861	754585	759730	1033462	836474	115913	140829	140804	128854	208076	237560	419006	621448	152438	128049	159218	130313	220565	317115	353195	358861	134195	146571	105074	130491	1.79544e+06	1.5823e+06	1.5861e+06
147.053	14.3143	C5H9NO4	15	L-Glutamate	10	Amino Acid Metabolism	Arginine and proline metabolism__Glutamate metabolism__Histidine metabolism__D-Glutamine and D-glutamate metabolism__Glutathione metabolism_Butanoate metabolism_C5-Branched dibasic acid metabolism_Porphyrin and chlorophyll metabolism_Nitrogen metabolism	390402304	0.728199	0.343542	0.573547	0.312544	1	0.439816	0.722452	0.44005	1.26818	0.534454	0.14881	0.205224	3.85479	p354	63586264	55178276	66097412	77341848	273579552	341020256	314705280	287375360	14384479	17384854	32339528	34602144	333029632	264090320	274819552	301692832	13288525	10038970	29139450	24636636	317844800	390402304	253049568	319963040	56648064	64486536	55128488
175.096	15.7043	C6H13N3O3	3	L-Citrulline	10	Amino Acid Metabolism	Arginine and proline metabolism	1708569	0.716401	0.597281	0.63965	0.662439	1	0.7581	0.641784	0.59561	1.10675	0.772097	0.336052	0.66545	1.70535	p5285	508793	319959	578934	894978	524630	672492	608429	495038	206748	163489	201008	433012	725726	518193	601218	522600	141723	198982	254189	196327	663236	684639	540963	523543	524406	950059	381839
221.09	11.3486	C8H15NO6	8	N-Acetyl-D-glucosamine	10	Amino Acid Metabolism	Glutamate metabolism__Aminosugars metabolism	1993650	1.00215	1.31658	0.878435	0.862905	1	1.31258	1.27217	0.707288	0.668363	0.83383	0.358063	0.571967	0.578905	p5188	1.54933e+06	1.9059e+06	1.75419e+06	1.13527e+06	81468.7	132193	166346	108773	1.40808e+06	1.67017e+06	1.83353e+06	1.6987e+06	206415	213757	182218	167211	1.50399e+06	1.43761e+06	1.98719e+06	1.70184e+06	110189	109676	181564	193426	446992	498135	636494
259.046	12.9794	C6H14NO8P	8	D-Glucosamine 6-phosphate	10	Amino Acid Metabolism	Glutamate metabolism__Aminosugars metabolism	1545541	1.25764	1.46692	0.935977	0.950289	1	1.30052	1.19835	0.78013	0.7138	0.693561	0.444047	0.269968	0.374867	p5351	1.15776e+06	1.1973e+06	826557	618536	0	0	0	0	772667	1.2558e+06	1.08338e+06	1.08884e+06	0	0	0	0	1.13113e+06	1.16565e+06	1.30215e+06	1.13923e+06	0	0	0	0	351419	420163	467976
115.063	12.6349	C5H9NO2	5	L-Proline	10	Amino Acid Metabolism	Arginine and proline metabolism__Novobiocin biosynthesis	1148180864	0.748953	0.69486	0.694172	0.653672	1	0.967763	0.844472	0.810114	1.14153	1.09152	0.405046	0.925903	2.18439	p1	293634720	301663744	389536640	304120256	931586496	880638656	885174400	792983488	229667488	275988032	301937536	452824096	1105554560	876178048	803580416	1087722368	146970064	177993424	340281760	239742464	995806592	992849344	738981760	945560000	247075680	247937328	296209600
131.095	10.7695	C6H13NO2	16	L-Leucine	10	Amino Acid Metabolism	Valine, leucine and isoleucine degradation__Valine, leucine and isoleucine biosynthesis	556332672	0.85608	0.79797	0.875529	0.833201	1	0.996292	0.930064	0.852922	1.18771	1.05648	0.551047	0.994521	2.09642	p81	117457232	115924152	146501424	119193936	309778656	375280320	379316896	356745248	104920088	104066968	121089320	168387104	357959168	0	374535680	340629184	80481792	82069424	122234168	114453864	383737984	343609440	341062880	363262656	71727328	83632056	98680952
117.079	12.3244	C5H11NO2	17	L-Valine	10	Amino Acid Metabolism	Valine, leucine and isoleucine degradation__Valine, leucine and isoleucine biosynthesis__Penicillin and cephalosporin biosynthesis__Propanoate metabolism__Pantothenate and CoA biosynthesis	315295616	0.876308	0.81166	0.870781	0.806311	1	1.06168	0.868321	0.853905	1.24637	1.74145	0.632667	0.964918	1.55397	p474	59006188	58175900	71105136	63007060	108974728	132320824	114858592	109796248	51458636	53808264	65512696	89576736	109676416	122710512	124366424	117574504	38426000	39945840	66636556	54035476	118561424	121062840	102121224	117710568	46531776	53487116	59245936
105.043	15.5536	C3H7NO3	4	L-Serine	10	Amino Acid Metabolism	Glycine, serine and threonine metabolism__Methionine metabolism__Cysteine metabolism__Cyanoamino acid metabolism__Sphingolipid metabolism__Methane metabolism__Sulfur metabolism	63423396	0.791777	0.884406	0.833057	0.763367	1	1.05624	0.952433	0.888662	1.23123	1.18153	0.701387	1.20765	2.21131	p1638	15582434	15665199	23675276	18053130	48861936	50420936	41427844	34184372	15399025	15394286	16471105	23824972	43594900	44981424	40625132	37583684	12957598	11041520	20754898	14769965	48975524	53966548	33535014	37144260	9781886	9555997	11909890
384.122	13.4877	C14H20N6O5S	2	S-Adenosyl-L-homocysteine	10	Amino Acid Metabolism	Methionine metabolism	501814	1.0062	0.896967	0.994513	0.807076	1	0.857314	0.863041	0.902191	0.787049	0.706737	0.418	0.430388	0.263477	n5009	421510	369419	359025	361440	0	0	0	0	304735	362748	353694	352296	0	0	0	0	356329	365688	339405	375577	0	0	0	0	109682	200915	122583
89.0478	14.5376	C3H7NO2	9	L-Alanine	10	Amino Acid Metabolism	Alanine and aspartate metabolism__Cysteine metabolism__Taurine and hypotaurine metabolism__Selenoamino acid metabolism__D-Alanine metabolism__Carbon fixation__Reductive carboxylate cycle (CO2 fixation)	34702792	0.790088	0.785397	0.878509	0.74422	1	1.08145	0.875415	0.905627	1.21406	1.16604	0.652027	0.938674	2.0976	p1957	8119699	7.75092e+06	12957912	10886911	22044362	22974486	23826150	22374172	7.88841e+06	8969296	10528866	11383749	22884294	22329662	22492022	24105752	5.56437e+06	5323853	9438654	7829746	27236354	25205068	20108548	23543210	5.12138e+06	7.78869e+06	6090228
149.051	11.4975	C5H11NO2S	6	L-Methionine	10	Amino Acid Metabolism	Methionine metabolism	227248512	0.899715	0.842592	0.876235	0.84166	1	1.07356	1.04622	0.907495	1.17251	1.1976	0.635153	1.03959	2.29997	p714	60205688	67047412	74432016	55861588	186404784	176241216	188281872	157232704	47711768	50500216	60131476	81502704	192751200	1.45231e+06	164306512	154225600	37995276	38651176	64458608	47139952	183529696	181597200	137298848	165813920	43327728	47152776	47014224
165.079	10.247	C9H11NO2	11	L-Phenylalanine	10	Amino Acid Metabolism	Phenylalanine metabolism__Phenylalanine, tyrosine and tryptophan biosynthesis__Phenylpropanoid biosynthesis__Alkaloid biosynthesis II	416786528	0.795251	0.815469	0.831926	0.796286	1	1.04797	0.970728	0.909749	1.20974	1.08155	0.617723	0.929462	2.14004	p295	95472816	106136480	143464624	108670952	293942432	305773664	358327872	276265664	90918224	89938080	116072504	133158656	309407136	286081056	290552096	302747968	70915672	72908496	106607032	84237336	326400000	302931360	300442208	296603040	36535008	78651144	74976264
130.063	5.0201	C6H10O3	25	4-Methyl-2-oxopentanoate	10	Amino Acid Metabolism	Valine, leucine and isoleucine degradation__Valine, leucine and isoleucine biosynthesis	278612704	0.867536	1.2667	0.862815	1.60681	1	1.45679	0.924361	1.02622	0.997953	1.5281	4.71898	5.57367	5.91447	n380	1.94101e+06	2.37057e+06	4.18657e+06	2845680	1.97421e+06	1.49681e+06	2.08718e+06	2061322	6863930	6563698	5552898	7.71345e+06	1.77497e+06	1.16258e+06	1.92968e+06	2.32665e+06	4756232	4.52048e+06	7.97367e+06	5.96027e+06	1.8281e+06	1.44997e+06	2.00675e+06	2.25634e+06	1.6159e+06	2.18843e+06	2.27062e+06
116.047	5.28846	C5H8O3	11	3-Methyl-2-oxobutanoic acid	10	Amino Acid Metabolism	Valine, leucine and isoleucine degradation__Valine, leucine and isoleucine biosynthesis__Pantothenate and CoA biosynthesis	43346896	0.857343	1.24067	0.85313	1.47334	1	1.27046	0.841315	1.0477	1.05877	1.37674	5.11629	4.30026	3.22866	n1326	445868	517415	845561	470443	390858	191781	114204	244834	1.19003e+06	860949	915107	1527731	207415	282077	111648	157575	860113	1.0821e+06	1.34148e+06	1.10475e+06	260581	373740	209420	113822	474024	578323	570577
181.074	12.9097	C9H11NO3	13	L-Tyrosine	10	Amino Acid Metabolism	Tyrosine metabolism__Phenylalanine, tyrosine and tryptophan biosynthesis__Novobiocin biosynthesis__Thiamine metabolism__Phenylpropanoid biosynthesis__Alkaloid biosynthesis I	143851824	0.854058	0.963244	0.929589	0.894107	1	1.37112	0.990628	1.1614	1.30108	1.37554	0.836868	1.21467	1.43121	p1001	96409920	67817248	89855768	79653192	99553904	103170024	109840264	98796680	71224752	80015256	101940656	99925488	108536152	113429520	110206600	100833816	38454604	39084944	87963472	82561672	105266400	116200800	104191360	112329688	38182804	48302312	46250760
192.027	17.5474	C6H8O7	13	Citrate	10	Carbohydrate Metabolism	Citrate cycle (TCA cycle)__Glutamate metabolism__Alanine and aspartate metabolism__Glyoxylate and dicarboxylate metabolism__Reductive carboxylate cycle (CO2 fixation)	59803768	0.739101	0.515135	0.706316	0.871689	1	0.723794	0.659969	0.374223	0.809502	0.513294	0.262434	0.584298	8.1433	n925	885477	1.89295e+06	1.19196e+06	1.43448e+06	41720388	43369956	50574184	42283596	1.97239e+06	1229760	1.50619e+06	4.73602e+06	40250948	33005790	48857108	53784436	1.2073e+06	1.3605e+06	2.24393e+06	1.90995e+06	41644264	38123096	39271496	42282852	1.96877e+06	2.28178e+06	2.05313e+06
607.082	14.7435	C17H27N3O17P2	4	UDP-N-acetyl-D-glucosamine	10	Carbohydrate Metabolism	Aminosugars metabolism__Lipopolysaccharide biosynthesis__Peptidoglycan biosynthesis	10819936	0.673185	0.450966	0.679926	0.483785	1	0.420245	0.781028	0.434674	0.932654	0.371329	0.0449029	0.0641998	0.272361	n2433	5.83173e+06	5.31042e+06	5501578	4.84248e+06	0	0	0	17466.3	2617647	2.39534e+06	3274631	4.22776e+06	0	0	0	24113.3	2.31188e+06	3.87898e+06	3.25779e+06	3.98164e+06	0	0	0	0	4698443	8853440	4663412
276.025	17.2247	C6H13O10P	3	6-Phospho-D-gluconate	10	Carbohydrate Metabolism	Pentose phosphate pathway	1470792	0.548085	0.280402	0.672017	0.295872	1	0.800575	0.779162	0.574102	1.26822	0.824342	0.0895751	0.192235	0.31352	n4319	377808	948509	556818	361829	7665.59	7574.7	14513.5	7427.23	638323	968402	801186	738164	7294.99	14320	15592.8	14423.5	235015	91553.3	411742	363605	5928.54	11996.9	8018.46	10298.7	651549	620169	541750
146.022	15.1037	C5H6O5	8	2-Oxoglutarate	10	Carbohydrate Metabolism	Citrate cycle (TCA cycle)__Ascorbate and aldarate metabolism__Glutamate metabolism__Alanine and aspartate metabolism__Lysine biosynthesis__Histidine metabolism__D-Glutamine and D-glutamate metabolism__Glyoxylate and dicarboxylate metabolism	42748192	0.772098	0.779852	0.757392	0.649156	1	0.718769	1.02285	0.607054	1.58782	0.653912	2.30736	1.986	33.7155	n1340	72912.1	61884.2	83059.3	93123.7	453345	244129	214984	157147	37889.4	66174.4	85024.3	94015.3	388301	320731	510207	525015	53580	45988.8	139602	67991.7	403104	281777	349872	431943	141418	112712	156293
185.993	16.5033	C3H7O7P	4	3-Phospho-D-glycerate	10	Carbohydrate Metabolism	Glycolysis / Gluconeogenesis__Glycine, serine and threonine metabolism__Glycerolipid metabolism__Glyoxylate and dicarboxylate metabolism__Carbon fixation	6099112	0.760763	0.834687	0.830454	0.9368	1	0.873459	0.674837	0.607109	1.04235	0.914859	0.108036	0.205021	0.344573	n3024	4.15628e+06	4.45003e+06	4.10906e+06	2.82809e+06	31052.1	45195.4	50221.5	41311.7	3.66118e+06	3157906	3.899e+06	5295256	43078.5	22066.3	38615.7	40516.9	3256610	3.77696e+06	4.73556e+06	3533375	26715	36606.2	33927.9	34550.6	4346245	3.89249e+06	3.72015e+06
134.022	15.5644	C4H6O5	5	(S)-Malate	10	Carbohydrate Metabolism	Citrate cycle (TCA cycle)__Glutamate metabolism__Alanine and aspartate metabolism__Pyruvate metabolism__Glyoxylate and dicarboxylate metabolism__Carbon fixation__Reductive carboxylate cycle (CO2 fixation)	192426624	0.849081	0.549695	0.888028	0.499424	1	0.664417	0.835912	0.633837	1.30625	1.0698	0.315996	0.541218	3.57122	n476	9400530	20458374	14672653	9757391	51044168	61422148	79659560	60272360	4.93316e+06	11016900	8315276	7847153	78190624	62592008	96853384	91157016	4.22892e+06	7439071	8785611	6114144	66704516	77562080	68180064	76519472	5079529	10897989	8749971
169.998	14.7444	C3H7O6P	7	Glycerone phosphate	10	Carbohydrate Metabolism	Glycolysis / Gluconeogenesis__Inositol metabolism__Pentose and glucuronate interconversions__Fructose and mannose metabolism__Galactose metabolism__Glycerolipid metabolism__Glycerophospholipid metabolism__Pyruvate metabolism__Carbon fixation	1620288	0.768055	0.821922	0.820773	0.758961	1	0.978745	0.708192	0.700403	1.19317	1.15947	0.159627	0.227884	0.311353	n4187	927104	819130	1.52148e+06	1.19677e+06	0	0	0	0	866289	1.28611e+06	1.28324e+06	1.23942e+06	39139.5	0	16735.2	14555.7	796382	705594	1400569	1.02344e+06	0	0	0	0	374431	377232	408862
118.027	14.7113	C4H6O4	9	Succinate	10	Carbohydrate Metabolism	Citrate cycle (TCA cycle)__Oxidative phosphorylation__Glutamate metabolism__Alanine and aspartate metabolism__Tyrosine metabolism__Phenylalanine metabolism__gamma-Hexachlorocyclohexane degradation__Glyoxylate and dicarboxylate metabolism	26384564	0.750409	0.714748	0.777922	0.667725	1	0.857594	0.846937	0.709383	1.33878	1.26132	0.677391	1.1248	0.442581	n1608	16522657	15258805	21892110	16622801	140346	138438	186787	154994	7.83421e+06	10675481	15228501	19819008	390420	314255	475526	407512	9995842	6.13483e+06	17004184	11501490	330413	243774	212887	305423	7.41036e+06	11161179	10511991
116.011	14.876	C4H4O4	3	Fumarate	10	Carbohydrate Metabolism	Citrate cycle (TCA cycle)__Oxidative phosphorylation__Arginine and proline metabolism__Glutamate metabolism__Alanine and aspartate metabolism__Arginine and proline metabolism__Tyrosine metabolism__Phenylalanine metabolism	12267668	0.545822	0.725684	0.914419	0.709003	1	0.792481	0.66108	0.710356	0.745129	0.919394	0.697084	1.06048	1.5684	n2314	501018	562916	682583	579916	1.91602e+06	1.87495e+06	2.41388e+06	1887086	535468	607377	675417	945091	4908684	4.16428e+06	6128943	5.97309e+06	581078	486658	812244	650455	1.84987e+06	1.98236e+06	1.99057e+06	2.31905e+06	468088	531916	561413
88.0159	7.9252	C3H4O3	4	Pyruvate	10	Carbohydrate Metabolism	Glycolysis / Gluconeogenesis__Citrate cycle (TCA cycle)__Pentose phosphate pathway__Ascorbate and aldarate metabolism__Biosynthesis of steroids__Alanine and aspartate metabolism__Glycine, serine and threonine metabolism	15884910	0.769674	0.933418	0.852538	0.864628	1	1.05233	0.743767	0.789148	1.28878	1.44688	0.788941	1.32059	2.55669	n2122	395247	524890	834619	559146	2.7963e+06	2998184	3081764	2.49216e+06	581583	676701	849545	976400	1.61845e+06	1335461	1.59945e+06	1597351	550092	323873	1.03168e+06	830080	2.30137e+06	2216398	2251079	2.08999e+06	501557	713385	772784
167.982	17.0978	C3H5O6P	3	Phosphoenolpyruvate	10	Carbohydrate Metabolism	Glycolysis / Gluconeogenesis__Citrate cycle (TCA cycle)__Phenylalanine, tyrosine and tryptophan biosynthesis__Aminophosphonate metabolism__Pyruvate metabolism__Carbon fixation__Reductive carboxylate cycle (CO2 fixation)	2285167	0.814221	1.00904	0.801295	1.03347	1	1.09966	0.720232	0.879782	1.24071	1.18482	0.266456	0.45258	0.380339	p5031	1.50466e+06	1.19455e+06	1370595	1.34042e+06	0	0	0	0	1.29317e+06	1.28506e+06	1.84291e+06	2180330	0	0	0	0	1.24213e+06	1.25822e+06	1.94055e+06	1.61655e+06	0	0	0	0	1.24073e+06	1.0825e+06	1305491
342.116	15.6944	C12H22O11	47	Lactose	10	Carbohydrate Metabolism	Galactose metabolism	186123744	0.925714	0.76579	0.907805	0.751828	1	0.822032	0.821427	0.907359	5.56831	2.56803	0.971076	0.468315	4.17327	n501	3.4609e+06	3.87846e+06	7414551	7.63517e+06	3711678	4.06313e+06	4.63899e+06	4.32239e+06	1.86329e+06	2.25114e+06	2.71997e+06	3.83987e+06	4.08016e+06	3.55858e+06	4585269	4.54467e+06	1.54587e+06	2.36705e+06	2.90188e+06	3.12916e+06	4.32146e+06	4.01145e+06	4473453	4.36273e+06	68889488	130427488	97980504
196.058	13.5648	C6H12O7	11	D-Gluconic acid	10	Carbohydrate Metabolism	Pentose phosphate pathway	332279680	0.731427	0.761965	0.791525	0.683035	1	1.48227	1.64437	1.85297	2.41573	2.3898	3.16022	4.7318	7.82464	n199	4419347	15506661	17276396	11379608	227475008	312055968	305760672	285312160	22088192	18820202	27524086	37080360	203531264	196563616	197794752	202548416	5667269	2.66034e+06	26916902	18994858	200671808	295876320	215047312	264533984	43124656	49387284	57663888
663.109	13.8873	C21H27N7O14P2	2	NAD+	10	Energy Metabolism	Oxidative phosphorylation__Glutamate metabolism__Nicotinate and nicotinamide metabolism	11140568	0.656455	0.43885	0.664864	0.452846	1	0.510247	0.697777	0.503762	0.937409	0.591264	0.0865884	0.0997616	0.326589	n2413	6.59908e+06	5.54915e+06	6.87817e+06	5729171	0	0	0	0	2.43575e+06	3.22266e+06	2.87353e+06	4.26364e+06	0	0	0	0	2.29673e+06	2616423	2.7664e+06	3.32556e+06	0	0	0	0	7.29753e+06	10192514	6.13844e+06
172.014	14.5459	C3H9O6P	3	sn-Glycerol 3-phosphate	10	Lipid Metabolism	Glycerolipid metabolism__Glycerophospholipid metabolism	13995137	0.878891	0.670203	0.940195	0.697268	1	0.634888	0.730462	0.531997	0.90499	0.644028	0.328092	0.387444	0.4366	n2223	11401839	10234868	13400649	10797631	1281818	1.3962e+06	1.58637e+06	1.6656e+06	6.41599e+06	7082196	7.73197e+06	9458951	1.37538e+06	1.19511e+06	1.76362e+06	1.57235e+06	7.30928e+06	7427401	10020503	7638962	1.34466e+06	1.37786e+06	1.47216e+06	1.87806e+06	4917250	4.96557e+06	5.15817e+06
123.032	6.46521	C6H5NO2	5	Nicotinate	10	Metabolism of Cofactors and Vitamins	Nicotinate and nicotinamide metabolism__Alkaloid biosynthesis II	360075	1.25909	1.00075	0.875632	1.0665	1	1.07022	0.855927	0.732045	0.779801	1.18502	0.801137	1.44805	2.34171	p6550	113577	134761	149542	182396	77863	119948	126021	149457	124975	66446.6	127898	100296	128504	66811.8	116220	99336.7	106679	75802	104938	104957	108755	124583	107365	108212	62042.2	86442.2	83978.9
363.058	15.7989	C10H14N5O8P	5	GMP	10	Nucleotide Metabolism	Purine metabolism__Glutamate metabolism	2683095	0.711427	0.333042	0.671103	0.296928	1	0.342523	0.66921	0.334907	0.619489	0.496829	0.304772	0.515216	0.519625	n3750	350636	386455	351021	303830	598176	656830	772520	736866	264163	361856	176987	173297	631962	652177	768084	756778	233425	337994	171018	206842	727152	721249	735394	731646	445734	803151	375090
482.985	17.9411	C9H16N3O14P3	1	CTP	10	Nucleotide Metabolism	Pyrimidine metabolism	850940	0.736606	0.493273	0.635376	0.3816	1	0.487189	0.489978	0.339547	0.86972	0.433059	0.067044	0.101163	0.265557	n4725	180313	299492	239280	208513	0	0	0	0	234336	222957	318539	273136	0	0	0	0	179353	256755	308532	317428	0	0	0	0	562555	585592	495021
151.049	12.1794	C5H5N5O	3	Guanine	10	Nucleotide Metabolism	Purine metabolism	3849094	0.788367	0.399135	0.78694	0.451102	1	0.348191	0.555572	0.402823	1.03128	0.32085	0.596766	0.540356	12.8449	p4627	65614	70515.9	67081.1	60894.3	3.6027e+06	3.44931e+06	2.91557e+06	2.91946e+06	33209.8	45286.8	32857.2	24219.8	2.70868e+06	1.323e+06	2.21701e+06	2083621	45132.8	34900.1	34685	40691.3	3.40896e+06	2.80123e+06	2.70725e+06	2.63562e+06	104040	200229	116359
324.036	14.3142	C9H13N2O9P	4	UMP	10	Nucleotide Metabolism	Pyrimidine metabolism__Peptidoglycan biosynthesis	9394166	0.820278	0.54266	0.712369	0.510449	1	0.479928	0.625193	0.431655	0.740989	0.395135	0.282315	0.195471	0.335967	n2535	5.64747e+06	6.23829e+06	6.50886e+06	6016616	782088	822803	946524	739536	2.9985e+06	3.42774e+06	3.82266e+06	4.0118e+06	948409	734867	900699	784271	3741577	4389738	3913472	4.07996e+06	836614	803415	788508	891765	2493997	4563236	2.57392e+06
322.056	12.5356	C10H15N2O8P	2	dTMP	10	Nucleotide Metabolism	Pyrimidine metabolism	1134388	0.819875	0.460853	0.679063	0.462243	1	0.450371	0.718304	0.455172	0.547215	0.332869	0.359636	0.326921	0.415619	n4507	546648	633670	746013	875104	0	0	0	0	214470	274756	314908	289877	0	0	0	0	195674	259808	325613	338378	0	0	0	0	110503	188255	152071
522.991	18.817	C10H16N5O14P3	6	GTP	10	Nucleotide Metabolism	Purine metabolism__Riboflavin metabolism__Folate biosynthesis	618696	0.796957	0.550661	0.703336	0.456991	1	0.663858	0.704437	0.50976	0.926842	0.639881	0.099304	0.148424	0.317723	n4905	248735	328817	305335	248228	0	0	0	0	263390	278610	324924	265018	0	0	0	0	197412	246460	241573	253485	0	0	0	0	368896	403807	329096
404.002	16.5132	C9H14N2O12P2	1	UDP	10	Nucleotide Metabolism	Pyrimidine metabolism__Peptidoglycan biosynthesis__Zeatin biosynthesis	3983220	0.823754	0.576417	0.764823	0.568134	1	0.568902	0.636081	0.525412	0.932432	0.520058	0.203801	0.251773	0.30406	n3447	1.98e+06	2.36256e+06	2.86011e+06	2.16992e+06	42675.3	54391.5	68121.3	60528.2	1.80668e+06	1.88591e+06	2.02198e+06	1846766	59062.2	48085.9	70274	56221.8	1.49644e+06	2.00849e+06	1.99768e+06	2.15859e+06	53667.3	66949.1	56743.7	64688.5	2.00717e+06	3.35751e+06	1.89766e+06
111.043	11.726	C4H5N3O	1	Cytosine	10	Nucleotide Metabolism	Pyrimidine metabolism	9084162	0.781907	0.694337	0.728249	0.566523	1	0.614985	0.682299	0.549863	0.872349	0.554676	0.284605	0.374507	0.534433	p3555	7787988	7489527	6591215	5592104	1870873	2356534	2.16852e+06	2.42682e+06	4488219	4650364	5.40038e+06	4.20162e+06	2.13581e+06	1.82773e+06	2.17043e+06	2.10079e+06	5.13927e+06	4.48278e+06	6.41908e+06	5.11757e+06	2.585e+06	2.16841e+06	2001915	2.147e+06	2509567	4.10187e+06	2.70147e+06
323.052	15.1808	C9H14N3O8P	3	CMP	10	Nucleotide Metabolism	Pyrimidine metabolism	3344526	0.835213	0.919668	0.716761	0.87009	1	0.782234	0.765188	0.632088	0.971068	0.686856	0.660247	0.455682	0.41288	p4776	1.53015e+06	1.55776e+06	1.30339e+06	1.58512e+06	489741	669796	582069	526520	1.47083e+06	1.84909e+06	1.62417e+06	1.43759e+06	590805	555132	591625	525498	1.85364e+06	1.90302e+06	1.9668e+06	1.77943e+06	513714	628274	542797	558507	2.15809e+06	2619169	1.67378e+06
347.063	13.2032	C10H14N5O7P	8	AMP	10	Nucleotide Metabolism	Purine metabolism__Zeatin biosynthesis	28738254	0.849997	0.677989	0.846777	0.672138	1	0.683778	0.827564	0.637863	0.796644	0.607629	0.349434	0.286097	0.333702	p2337	24338456	19493704	22694888	22722460	685108	662442	294924	630472	16644391	20273996	15303672	16038757	624636	603842	589848	606845	14799121	17324932	18378106	17180762	592568	704480	554643	685124	8517194	15498228	8729304
152.033	10.9553	C5H4N4O2	3	Xanthine	10	Nucleotide Metabolism	Purine metabolism__Caffeine metabolism	25211488	0.849522	0.744523	0.869232	0.772931	1	0.757337	0.982095	0.756795	0.990693	0.785152	0.436695	0.400575	0.370453	n1630	15256717	17234206	18363316	15805519	156267	109104	267460	262769	12896603	13633481	16688976	15951911	326140	271316	325126	326257	13634465	13704723	16453823	14376845	230171	181277	320806	261933	9064105	12567286	10327115
307.057	14.3946	C9H14N3O7P	1	dCMP	10	Nucleotide Metabolism	Pyrimidine metabolism	498676	0.964382	0.952255	0.837713	1.08225	1	0.826051	0.871955	0.768298	0.643053	0.541938	0.556023	0.431372	0.545936	n5014	173784	198112	182556	273150	0	0	0	0	138246	139642	186746	197239	0	0	0	0	149152	174098	241332	198412	0	0	0	0	53030.1	63676.4	50378.1
136.038	9.99592	C5H4N4O	3	Hypoxanthine	10	Nucleotide Metabolism	Purine metabolism	248452032	0.858894	0.811795	0.8557	0.79529	1	1.01423	0.978951	0.866151	1.27993	1.273	0.62346	0.945522	1.52704	p702	70982208	60317156	104627104	77654584	166185920	183502352	179487776	168502784	52631304	70578192	103371032	102430936	96440432	0	93113952	110180344	57121148	40556332	89174752	76491536	142972368	148769776	134706160	122242672	70180704	89216656	84072760
443.024	17.5637	C10H15N5O11P2	2	GDP	10	Nucleotide Metabolism	Purine metabolism	3501445	1.00876	0.916358	0.871659	0.869765	1	0.926951	0.988143	0.924259	0.844811	0.841271	0.279639	0.403338	0.393972	n3527	1.9689e+06	2.07636e+06	2.93607e+06	2.74754e+06	0	0	0	15455.4	2.36428e+06	1.99525e+06	2.36262e+06	2.20685e+06	0	0	0	0	1.8088e+06	1.48259e+06	2.39191e+06	3.14366e+06	0	0	0	0	1.17784e+06	1.14443e+06	1216138
168.028	12.1107	C5H4N4O3	1	Urate	10	Nucleotide Metabolism	Purine metabolism	4032861	0.652985	0.625384	0.606332	0.658917	1	0.857149	1.10603	1.01203	1.07459	1.04172	0.33858	0.339758	0.305557	n3442	1.286e+06	2331456	1.81112e+06	1.23602e+06	179553	175645	183513	181482	3.00697e+06	2.3475e+06	2432303	2.24593e+06	170142	150837	198484	172324	1.42874e+06	2167108	2103307	1.6208e+06	174066	174014	176892	192607	2.07e+06	1.81336e+06	1.74146e+06
188.08	10.3002	C7H12N2O4	2	N-Acetylglutamine	9	0	0	442684	0.687901	0.684518	0.867942	0.78041	1	0.951194	0.839691	0.652245	1.1302	0.679754	0.426045	0.704626	1.21582	p6433	211567	151093	165211	146119	278981	360510	173798	179067	131146	269374	116832	275467	271581	245996	335422	159942	117331	178691	135795	138728	259629	305680	232134	253024	170996	226860	166916
188.116	14.8611	C8H16N2O3	12	N2-Acetyl-L-lysine	9	Amino Acid Metabolism	Lysine biosynthesis	3324510	0.651651	0.449888	0.611498	0.412922	1	0.409139	0.528941	0.34391	0.876888	0.429065	0.0377732	0.0628249	0.410995	p4785	1.01387e+06	924945	748519	715795	164414	178700	197088	190491	404100	499428	484638	783914	147964	148949	225190	176456	333638	901146	478630	674994	161747	184595	164546	171149	2.01347e+06	3.32451e+06	1.66568e+06
148.037	14.7153	C5H8O5	16	(R)-2-Hydroxyglutarate	9	Amino Acid Metabolism	glutamate degradation V (via hydroxyglutarate)	2275110	0.825951	0.5435	0.9145	0.563847	1	0.677683	0.750209	0.494391	1.0996	0.499188	0.34986	0.519128	1.28386	n3873	164835	442077	164156	157204	308182	580162	462602	389909	98250.8	387902	138187	201161	349153	420565	459342	432543	98916.2	258322	161711	143100	408917	544977	305048	397440	180995	451573	124619
422.082	15.2421	C12H23O14P	5	Sucrose 6-phosphate	9	Carbohydrate Metabolism	Starch and sucrose metabolism	559302	0	0	0	0	0	0	0	0	15.9782	0	0	0	22.5967	n4950	0	0	0	0	0	0	0	0	0	0	0	0	0	0	0	0	0	0	0	0	0	0	0	0	230431	424017	265484
182.079	13.6768	C6H14O6	5	Mannitol	9	Carbohydrate Metabolism	Fructose and mannose metabolism	55950408	0.935759	1.19297	4.13219	2.23479	1	5.468	1.49648	1.62332	1.06057	1.06201	1.45554	1.14717	1.70703	p1775	4.82806e+06	9152840	1.34636e+06	1.77565e+06	4.21949e+06	55950408	1.37954e+06	447520	5750692	2.12085e+06	13660824	28390998	4347017	1.44106e+06	2.28217e+06	3.52502e+06	2.30208e+06	2.66463e+06	3.47731e+06	2.44791e+06	1.10857e+06	3.86373e+06	1.45232e+06	2.38686e+06	4.66561e+06	2.3349e+06	1519376
200.178	4.08909	C12H24O2	21	Dodecanoic acid	9	Lipids: Fatty Acyls	Fatty acid biosynthesis	7720604	0.92605	0.860074	0.906616	0.837008	1	0.889535	0.873018	0.806445	0.866662	0.775941	0.897328	1.17661	1.23406	n2693	2.5141e+06	4533577	3.38056e+06	2.88346e+06	4662175	2.8884e+06	4618811	5.66008e+06	2554545	2.70444e+06	3290108	2.62982e+06	3589486	2042576	2477288	3.13309e+06	2620074	2265444	3.47605e+06	2.44712e+06	4.61835e+06	1.68554e+06	3.73983e+06	3.75082e+06	1.69673e+06	1.48889e+06	1.80257e+06
166.027	13.1942	C8H6O4	8	Phthalate	9	Xenobiotics Biodegradation and Metabolism	2,4-Dichlorobenzoate degradation__Naphthalene and anthracene degradation__Fluorene degradation	2415730	0.34659	1.99874	3.02275	2.39984	1	4.68601	0.523552	0.491023	2.95165	0.427764	1.116	2.57718	1.28501	n3847	150968	121093	80831.7	75289.5	424509	513127	135613	116351	119445	2.19757e+06	1.39167e+06	610911	159747	165408	99704	131862	603312	1.04162e+06	119028	78492.6	103688	145883	112540	114560	79359.6	1.80969e+06	84483.4
390.174	16.6584	C15H26N4O8	10	L-Ala-&gamma;-D-Glu-Dap	8	0	0	9538913	0.986796	1.37401	0.381597	0.398906	1	1.31014	0.396932	0.223103	0.549389	0.56123	0.0442608	0.0389092	0.287723	p3456	6.42791e+06	7.23604e+06	5617707	3.92993e+06	63291.5	99700	121891	102118	5.34912e+06	7042671	7801400	6.44122e+06	98682	75363	107261	99747.2	5.05745e+06	6.39753e+06	9538913	6939127	84595.1	93161.6	109742	113179	817784	1125149	1.08152e+06
275.101	7.82622	C11H17NO7	3	1,6-anhydro-N-acetylmuramate	8	0	0	15219212	1.08181	1.60538	0.605965	0.664685	1	1.58943	1.14057	0.608319	0.376528	0.52858	0.571923	0.784413	0.411305	p2988	9221407	10689652	7.56398e+06	5.93269e+06	0	0	0	0	7.4528e+06	10727019	10211096	8389376	0	0	0	0	7.19053e+06	8362928	12334298	9261660	0	0	0	0	263654	403257	445974
113.945	21.0644	H2O3S2	1	H2S2O3	8	0	sulfur disproportionation II (aerobic) __ superpathway of sulfur oxidation (Acidianus ambivalens) __ superpathway of tetrathionate reduction (Salmonella typhimurium) __ tetrathionate reduction I (to thiosulfate) __ sulfate reduction IV (dissimilatory)	4865890	0.645684	1.76322	1.62044	1.67817	1	1.61637	0.724955	0.65141	2.97301	0.898782	0.576345	1.56367	1.80379	n3231	313954	635148	578451	417908	973872	1.12752e+06	1.20181e+06	1.0107e+06	346021	2.07796e+06	469969	765765	1057827	787756	1.06656e+06	1.00824e+06	1263053	1.69992e+06	568963	460252	1.0049e+06	846862	865402	988388	261148	2107126	324435
308.159	18.6592	C12H24N2O7	2	psicoselysine	8	0	fructoselysine and psicoselysine degradation	872019	0.809816	0.636439	0.766325	0.620645	1	0.810311	0.740869	0.681869	1.05838	0.919594	0.473623	0.988191	3.95049	p5893	52174.9	81323	83075.7	73963.2	480511	743655	872019	580286	62298.7	56541.4	67284.4	74868.9	579041	568340	748757	627279	42351	37797.7	71733.5	53109	614013	608838	557468	653756	55215.7	66736.4	73002.4
828.275	18.7694	C30H52O26	4	Maltopentaose	8	0	0	172645	0.716033	0.710707	0.728213	0.677397	1	0.833737	0.715571	0.71449	0.887972	0.900459	0.64704	0.917022	2.11825	n5561	29679.9	31161.7	30458.4	26614.9	117092	136671	155631	122140	27393.5	30887.1	41427.6	34300.7	112704	118350	165412	124969	24724.9	26108.1	36112.1	27288.8	97791	127824	145065	146127	23035.9	27114.8	27131.8
174.016	17.7375	C6H6O6	3	trans-Aconitate	8	0	0	688001	1.20348	0.796472	0.862112	1.14562	1	1.0673	1.34298	0.948257	1.47413	0.778824	1.27037	1.06245	5.89553	n4860	49394.7	62820.2	79289.4	64575.5	515262	460237	593129	608782	45457.2	31964.7	41048	76566.6	472705	373598	531226	507664	31172.7	28958.9	48455.3	36959.5	412913	603273	578874	590200	35595.3	36290.2	49738.1
122.037	7.43063	C7H6O2	7	methyl-1,4-benzoquinone	8	0	0	12440241	1.20326	1.09779	1.03842	1.28569	1	1.30261	1.15064	1.06161	1.05772	1.06014	0.894478	1.3549	0.723931	n2297	6.94812e+06	8356335	7.42778e+06	6.00718e+06	1857021	2.38555e+06	2.48985e+06	2125849	6379096	9628872	8040471	6421935	2.5886e+06	2128555	1.73947e+06	2.36679e+06	7619887	4452511	8607581	4.99923e+06	1.84997e+06	2.32169e+06	2.12596e+06	2.24e+06	3.39117e+06	4.24592e+06	5.73662e+06
275.1	14.4897	C11H17NO7	3	1,6-anhydro-N-acetylmuramate	8	0	0	1899000	0.81332	0.495205	3.53324	0.933055	1	0.48265	4.84204	1.29348	0.37138	0.238808	0.109353	0.127295	0.21431	p5229	377584	230955	198963	148350	0	0	0	0	104504	106676	101267	135022	0	0	0	0	91561.3	148931	89845.8	128770	0	0	0	0	0	0	0
612.152	16.7487	C20H32N6O12S2	1	Glutathione disulfide	8	Amino Acid Metabolism	Glutamate metabolism__Glutathione metabolism	4739125	0.48031	0.121634	0.488139	0.123946	1	0.221048	0.7299	0.186862	1.39618	0.3355	0.0173373	0.0206931	0.159927	n3247	1.22339e+06	1.1014e+06	1311181	921345	0	0	0	0	176683	234915	320161	596398	0	0	0	0	78922.8	288894	161556	201460	0	0	0	0	1.70319e+06	4.73912e+06	1874148
297.09	7.4486	C11H15N5O3S	2	5'-Methylthioadenosine	8	Amino Acid Metabolism	Arginine and proline metabolism__Methionine metabolism__Zeatin biosynthesis	4895938	0.544585	0.320799	0.49466	0.263467	1	0.233823	0.801523	0.255235	0.608605	0.315575	0.0316925	0.0330026	0.325783	p4390	746033	2.02733e+06	2366653	1.79607e+06	554206	456791	0	270354	766902	541349	702519	624952	0	190452	0	0	1.04239e+06	1020607	766555	786580	218052	460352	243374	0	1.3088e+06	1.65634e+06	1.85534e+06
290.123	16.2097	C10H18N4O6	8	N-(L-Arginino)succinate	8	Amino Acid Metabolism	Arginine and proline metabolism__Alanine and aspartate metabolism	8747438	0.601296	0.409921	0.80053	0.42027	1	0.472846	0.652178	0.352562	0.885365	0.389613	0.121468	0.146973	0.208053	p3613	5317718	5.5922e+06	3788241	2.25618e+06	93531.7	126987	103365	80829.4	2474849	3.11831e+06	4401183	3346755	87201.3	82223.2	96462	82514.3	2.30957e+06	2456504	3.58427e+06	3.21534e+06	90000.3	99060.8	71817.8	84527.1	4789410	4.72674e+06	4.98499e+06
185.009	16.0196	C3H8NO6P	2	O-Phospho-L-serine	8	Amino Acid Metabolism	Glycine, serine and threonine metabolism__Cysteine metabolism	573291	0.780466	0.456986	0.721303	0.417047	1	0.570064	0.577114	0.408053	0.682408	0.447613	0.0936559	0.387184	8.11949	n3820	19072.7	30785.8	14017.4	7684.61	348730	436155	525538	462392	15961.9	7713.93	18696	24908.1	411901	390013	505957	443920	7905.2	13359.9	24390.5	8278.75	405469	465398	438763	514566	20814.3	26673.5	8753.2
679.103	15.3637	C20H31N3O19P2	2	UDP-N-acetylmuramate	8	Amino Acid Metabolism	D-Glutamine and D-glutamate metabolism__Aminosugars metabolism__Peptidoglycan biosynthesis	3460048	0.738838	0.399817	0.824288	0.434251	1	0.401853	0.75188	0.433898	0.625994	0.272117	0.0292612	0.0336027	0.28432	n3542	2.15269e+06	2377795	1.88222e+06	1.72209e+06	0	0	0	0	759478	805359	743884	934010	0	0	0	0	674307	875507	739384	937104	0	0	0	0	498900	927074	470070
182.058	8.5864	C9H10O4	19	3-(2,3-Dihydroxyphenyl)propanoate	8	Amino Acid Metabolism	Phenylalanine metabolism	2196367	0.651397	0.394201	0.583671	0.338443	1	0.516399	0.640702	0.455504	0.972198	0.565634	0.0423701	0.0693552	0.320099	n3943	1161824	1.0036e+06	957262	748819	39710	69474.8	41158.2	34794.2	1053296	797200	946977	726756	37034.3	27341.4	33418.6	81885.9	452638	696517	764945	776172	30752.8	34791.6	34310.2	42118.8	2196367	1.25746e+06	1.34052e+06
132.09	21.9901	C5H12N2O2	6	L-Ornithine	8	Amino Acid Metabolism	Arginine and proline metabolism__D-Arginine and D-ornithine metabolism__Glutathione metabolism	1011865	0.635062	0.33681	0.533786	0.303688	1	0.485832	0.5391	0.492134	0.64628	0.477717	0.0740511	0.155794	0.472278	p5743	791551	578455	478422	615593	172886	169262	172789	149003	383739	206136	269414	255701	149366	116277	147112	139617	143021	177059	185970	266931	143796	170411	126221	154356	343990	583119	259921
161.105	13.1602	C7H15NO3	2	L-Carnitine	8	Amino Acid Metabolism	Lysine degradation	6584324	0.634054	0.507317	0.605675	0.488581	1	0.633629	0.830014	0.516262	1.24378	0.631826	0.272431	0.473991	1.52767	p2472	1604156	1.77812e+06	2.38867e+06	1.92849e+06	4.84936e+06	6.58432e+06	5.62895e+06	5.10303e+06	953650	1.25582e+06	1.60561e+06	2.23224e+06	4831520	4.78589e+06	5.48308e+06	4843767	864549	1162143	1.61806e+06	1.19706e+06	5069305	5.45809e+06	5136331	4960820	1.48811e+06	1.73511e+06	1.44174e+06
324.025	18.9083	C10H13O10P	1	5-O-(1-Carboxyvinyl)-3-phosphoshikimate	8	Amino Acid Metabolism	Phenylalanine, tyrosine and tryptophan biosynthesis	112897	0.681347	0.698018	0.727064	0.630029	1	0.694939	0.466549	0.536077	1.04408	0.830834	0.0421672	0.156995	0.382659	n5736	63473.8	26360.9	42927.3	27609.2	6565.91	13526.2	20904.3	18796.7	42295.6	41007.1	52916.4	56010.9	0	0	13269	6682.37	48999.2	36003.4	60439.5	47639.8	5940.23	6105.11	12235.9	12156.8	72653.8	50183.2	57706.7
398.137	16.4214	C15H22N6O5S	1	S-Adenosyl-L-methionine	8	Amino Acid Metabolism	Arginine and proline metabolism__Methionine metabolism__Zeatin biosynthesis	222527	0.699752	0.487896	0.547583	0.409863	1	0.534359	0.65614	0.541947	0.998186	0.548719	0.111082	0.167835	0.322016	n3030	124909	137601	181326	165815	0	0	0	0	85342.8	82882.1	98649.3	93382.3	0	0	0	0	71202.7	67891.3	92039.6	97798.2	0	0	0	0	100739	137026	91982.6
232.106	15.2679	C9H16N2O5	10	N2-Succinyl-L-ornithine	8	Amino Acid Metabolism	Arginine and proline metabolism	30709402	0.652176	0.490389	0.678797	0.470356	1	0.586388	0.640609	0.547643	0.958614	0.661644	0.0631602	0.10719	0.246809	p2055	25266754	11573493	17359052	15921915	0	0	0	0	12067287	8853160	10736495	14861023	0	0	0	0	7.54036e+06	9700846	8796757	12864431	0	0	0	0	18675114	29030768	16350792
155.069	16.6807	C6H9N3O2	6	L-Histidine	8	Amino Acid Metabolism	Histidine metabolism__beta-Alanine metabolism	76376824	0.670012	0.537537	0.667931	0.588431	1	0.629936	0.925682	0.555267	0.877917	0.959186	0.220717	0.543251	4.26385	p1540	2.62566e+06	4461407	6.52097e+06	4.72471e+06	24410740	38289956	62835760	56281784	2.56217e+06	2429725	3.2521e+06	4032738	33362034	38149668	54896452	53527868	2.70569e+06	2.02908e+06	3.39819e+06	2343026	38727788	47641224	52585940	59704280	1.80956e+06	2248603	3937227
301.056	14.3859	C8H16NO9P	10	N-Acetyl-D-glucosamine 6-phosphate	8	Amino Acid Metabolism	Glutamate metabolism__Aminosugars metabolism	3014305	0.848677	0.796541	0.881607	0.730311	1	0.548251	0.972979	0.559506	0.74889	0.390698	0.121813	0.201641	0.364595	n3618	2.56608e+06	1.59181e+06	2.2271e+06	1.69358e+06	136850	121517	143546	124676	852876	1.02487e+06	1.34773e+06	1263973	109761	97993	166872	135266	1313869	1.45797e+06	2.30288e+06	1.44789e+06	104671	135618	152822	111842	370065	373466	475742
274.128	15.0834	C10H18N4O5	10	N2-Succinyl-L-arginine	8	Amino Acid Metabolism	Arginine and proline metabolism	51377580	0.449283	0.34664	0.519163	0.372702	1	0.833405	0.680809	0.587874	1.30353	0.929582	0.0452513	0.0997577	0.479789	p1800	5.65947e+06	4.87697e+06	8867091	6985388	129904	115838	281988	165306	3662667	3.94639e+06	4292347	13915425	131192	74214.3	165979	151642	1.80353e+06	2255957	3.2179e+06	3.46066e+06	140056	120306	175140	134824	19341518	39190064	17441276
176.068	11.4395	C7H12O5	9	(2S)-2-Isopropylmalate	8	Amino Acid Metabolism	Valine, leucine and isoleucine biosynthesis__Pyruvate metabolism	472824	0.773425	0.611625	0.742061	0.671058	1	0.635137	0.716961	0.598617	1.61309	0.915987	0.339522	0.455618	1.01866	n5052	31101.9	30087.6	33896.1	26091.4	22763.3	25247.7	23823.3	21433.2	27799.7	28200	29438.2	41379.2	15070.6	22246.1	23291.4	24550.1	25277.7	30092.9	35881.9	30869.8	16410.8	23580.5	28784.7	21359.4	195138	418239	206254
155.07	18.3577	C6H9N3O2	6	L-Histidine	8	Amino Acid Metabolism	Histidine metabolism__beta-Alanine metabolism	2937968	0.773127	0.657827	0.816176	0.720549	1	0.800923	0.927723	0.609591	1.05368	0.966995	0.301787	0.690203	1.44339	n3627	617911	1.00745e+06	1.41143e+06	1.10113e+06	2693159	1.99053e+06	1134021	1.1246e+06	701482	807898	878337	1.04383e+06	1.60963e+06	840138	724447	732683	638217	594651	892514	693071	1766391	1.54682e+06	1.18158e+06	1.20503e+06	505148	678017	879612
132.09	15.4798	C5H12N2O2	6	L-Ornithine	8	Amino Acid Metabolism	Arginine and proline metabolism__D-Arginine and D-ornithine metabolism__Glutathione metabolism	839208	0.709036	0.556472	0.653292	0.538569	1	0.695892	0.712223	0.635433	1.13277	0.805828	0.0781692	0.155638	0.367747	n4740	540242	259218	420055	394517	75771.9	74591.8	83653.6	78197.9	291459	235744	295847	440892	73180	64106.4	77966.5	79302.9	199315	272006	218897	320496	76140.2	93438.6	70070.1	87776.4	571096	837570	615885
103.1	20.1863	C5H13NO	2	Choline	8	Amino Acid Metabolism	Glycine, serine and threonine metabolism__Glycerophospholipid metabolism	10146694	0.724335	0.51533	0.811227	0.450971	1	0.775967	0.769712	0.650922	2.18135	1.47369	0.246631	0.704475	12.6463	p3374	228551	273617	461741	344590	6113650	6.63416e+06	7190212	6093800	91354.4	258413	223296	246148	5503764	5.11421e+06	6.49978e+06	6.66197e+06	94377	102385	209023	138265	6670391	5977303	6115955	6833296	295323	412390	434223
190.095	18.0475	C7H14N2O4	9	LL-2,6-Diaminoheptanedioate	8	Amino Acid Metabolism	Lysine biosynthesis	298042	0.757497	0.761185	0.724671	0.713127	1	0.766465	0.765562	0.680795	1.52356	0.802197	0.201098	0.301986	0.443155	n5277	77555.4	84887	126929	104814	0	0	0	0	87785.9	70214.1	92881.5	119956	0	0	0	0	70930.9	72145.6	116994	108213	0	0	0	0	146790	252652	186983
155.069	20.3296	C6H9N3O2	6	L-Histidine	8	Amino Acid Metabolism	Histidine metabolism__beta-Alanine metabolism	6572433	0.81294	0.724076	0.835855	0.727063	1	0.856099	0.825013	0.751038	1.18192	0.978558	0.401427	0.692792	1.15011	p3877	2.15412e+06	2.55686e+06	2.89731e+06	2685596	4347467	3.43151e+06	1527102	0	2.2025e+06	2.26062e+06	2494914	2.99648e+06	2.72367e+06	1.72669e+06	1.30746e+06	1.37884e+06	1.4755e+06	1.9396e+06	2.66109e+06	2343189	2.54825e+06	2.07019e+06	1.27431e+06	1.39207e+06	1.58383e+06	2.03728e+06	1.93448e+06
148.074	7.44258	C6H12O4	17	(R)-2,3-Dihydroxy-3-methylpentanoate	8	Amino Acid Metabolism	Valine, leucine and isoleucine biosynthesis	534746	0.870046	0.793551	1.04281	0.735448	1	0.922378	0.782579	0.773302	1.14969	1.05336	0.464277	0.600796	1.17408	n4975	180461	224030	200527	111376	216666	184179	355928	220798	125723	177023	123184	148081	125938	138459	250139	307338	84467.6	149196	160302	99872.9	196558	154646	439722	497805	238983	219950	162977
145.11	13.2287	C7H15NO2	7	4-Trimethylammoniobutanoate	8	Amino Acid Metabolism	Lysine degradation	271825	0.755208	0.713671	0.686185	0.657408	1	0.892866	0.945429	0.794816	1.22252	0.880254	0.623197	0.840393	2.06921	p2466	56993.4	63537.6	68036	70764	199660	245909	181069	184025	43984.7	51437.8	54862.5	107397	202625	164653	195544	234306	45071.5	49893.3	56486.1	54514.8	193839	271226	210308	229316	50950.2	81969.1	57779.2
180.042	7.48204	C9H8O4	12	3-(4-Hydroxyphenyl)pyruvate	8	Amino Acid Metabolism	Tyrosine metabolism__Phenylalanine, tyrosine and tryptophan biosynthesis__Novobiocin biosynthesis__Alkaloid biosynthesis I__Biosynthesis of vancomycin group antibiotics	24475072	1.04441	0.99546	1.00285	1.01413	1	1.1137	0.787767	0.804957	1.00625	1.30417	1.41538	2.39828	1.36705	n1645	1.89707e+06	3.74733e+06	4.35511e+06	4.06833e+06	152629	367517	232831	291760	5.83455e+06	4.0333e+06	4.95468e+06	5.66116e+06	177518	237791	521179	441707	4.68562e+06	3.13328e+06	5.11564e+06	5.37441e+06	375137	357060	362510	540659	1.98898e+06	1988071	2603690
146.105	22.7399	C6H14N2O2	8	L-Lysine	8	Amino Acid Metabolism	Lysine biosynthesis__Lysine degradation__Biotin metabolism__Alkaloid biosynthesis II	86183512	0.826769	0.720763	0.802325	0.654565	1	0.883604	0.892943	0.805854	1.11918	1.10893	0.638469	0.983127	2.06769	p1457	22228900	24110358	24679704	24655204	60615720	74087248	82590752	77788160	22732250	21653480	23088028	24314008	75748728	61223344	72503072	74475528	13367745	15126689	23998196	22379418	74020168	82407896	66869764	66592780	22351648	24298520	21805718
155.069	20.7034	C6H9N3O2	6	L-Histidine	8	Amino Acid Metabolism	Histidine metabolism__beta-Alanine metabolism	4985915	0.824966	0.742377	0.80419	0.721616	1	0.864574	0.918942	0.819086	1.12638	1.03766	0.401808	0.780356	1.15965	p4324	2.07926e+06	2.32206e+06	2758051	2.31798e+06	3.06087e+06	2108058	1.0098e+06	0	1.68078e+06	2.00951e+06	2.55101e+06	2.26062e+06	2.17675e+06	1.37679e+06	924032	934225	1.35265e+06	1.67207e+06	2.12378e+06	2151769	1.94492e+06	1.31076e+06	992986	949049	1.46152e+06	1.64334e+06	1626129
164.047	7.94112	C9H8O3	12	4-Coumarate	8	Amino Acid Metabolism	Tyrosine metabolism__Phenylalanine metabolism__Phenylpropanoid biosynthesis	746006	0.821644	0.793078	0.786056	0.769976	1	1.00357	0.882792	0.819921	1.04912	1.15944	0.790956	1.1227	1.27558	n2123	106920	147536	159275	116646	170735	153568	228147	215603	110400	130505	140646	190432	145279	182059	197758	210461	101960	93500.1	147319	109233	156558	164299	185034	189908	70785.9	87451.4	81732.3
190.048	13.7154	C7H10O6	5	3-Dehydroquinate	8	Amino Acid Metabolism	Phenylalanine, tyrosine and tryptophan biosynthesis	483941	0.917609	0.894676	0.983326	1.44395	1	1.29121	0.946332	0.833065	1.35821	0.839953	0.909845	1.1135	3.95993	n5049	7616.68	7747.32	9379.5	9295.18	0	0	0	0	7330.09	17458.9	10271	11335.2	0	10198.7	0	0	7568.2	8251.24	8107.73	8220.08	0	0	0	0	11444.4	11881.1	9610.87
204.09	11.7333	C11H12N2O2	10	L-Tryptophan	8	Amino Acid Metabolism	Tryptophan metabolism__Phenylalanine, tyrosine and tryptophan biosynthesis__Indole and ipecac alkaloid biosynthesis	8229284	0.740777	0.735112	0.794326	0.735636	1	0.914625	0.898014	0.836262	1.10321	0.986265	0.518792	0.71568	1.7078	n2650	2.77674e+06	2.49953e+06	2.90076e+06	2454328	5893617	6677131	7.66246e+06	7.59599e+06	1.90808e+06	2.49012e+06	2.73752e+06	3.07978e+06	6361720	6.4908e+06	7773239	7.28397e+06	1.71394e+06	1.83866e+06	2.53278e+06	2.12513e+06	7130090	7.26767e+06	7.32276e+06	7.69452e+06	1.31725e+06	2.15779e+06	1.85515e+06
132.053	15.1024	C4H8N2O3	6	L-Asparagine	8	Amino Acid Metabolism	Alanine and aspartate metabolism__Tetracycline biosynthesis__Cyanoamino acid metabolism__Nitrogen metabolism	4445499	0.759958	0.852934	0.6184	0.605185	1	0.905854	0.828564	0.848766	1.05962	0.963693	0.826075	1.05736	10.3053	p4550	84077.6	84068.4	119667	101370	377910	421631	405533	320651	78489.2	99542	104853	155489	2.81476e+06	1.93202e+06	2.16353e+06	2.30515e+06	69465.4	67657.3	188183	87457.6	1.7772e+06	1.4984e+06	1.33467e+06	1.2504e+06	57959.3	84268.3	104453
146.058	7.57664	C6H10O4	17	(S)-2-Aceto-2-hydroxybutanoate	8	Amino Acid Metabolism	Valine, leucine and isoleucine biosynthesis	3170759	0.702169	0.813838	0.927046	0.999961	1	1.28375	1.01311	0.85044	1.23353	0.989992	1.22417	1.22898	2.9505	n3576	57770.3	55653.6	63054.8	47176.9	307132	592926	561766	335103	95951	137332	69268.2	140033	425934	262413	422737	472840	69533.9	71054.4	62798.3	77192.3	513325	337696	358322	423854	69716.7	161035	115555
164.047	4.98844	C9H8O3	12	Phenylpyruvate	8	Amino Acid Metabolism	Phenylalanine metabolism__Phenylalanine, tyrosine and tryptophan biosynthesis	20718114	0.78644	0.977315	0.749346	0.903801	1	1.0338	0.825219	0.865248	0.930044	1.25182	1.6897	2.70478	1.3392	n381	1.515e+06	1.838e+06	2.34121e+06	2.64635e+06	333876	403636	461742	453091	2151644	2.37278e+06	2.89922e+06	2.8168e+06	342862	316536	452757	588434	1797708	1.57623e+06	3.40662e+06	2.90036e+06	373737	431214	461046	512235	267164	765938	647194
165.046	13.2265	C5H11NO3S	4	L-Methionine S-oxide	8	Amino Acid Metabolism	Methionine metabolism	22729160	0.744145	0.670558	0.927582	0.672046	1	0.929931	0.971287	0.873555	1.10095	1.01895	0.800819	1.15165	2.48821	p2471	3460656	3647389	5766571	5.49596e+06	13756528	16654311	17200748	15177317	3.9332e+06	4.20327e+06	4271642	5.73822e+06	19497040	16159818	17722744	14759149	2.17295e+06	2.45403e+06	5201405	3.25664e+06	16459845	15679605	15052443	16717017	2357423	3.70773e+06	4.07369e+06
174.112	23.7381	C6H14N4O2	2	L-Arginine	8	Amino Acid Metabolism	Arginine and proline metabolism__Clavulanic acid biosynthesis__D-Arginine and D-ornithine metabolism	94251472	0.840338	0.747331	0.834994	0.725427	1	0.978058	0.863117	0.884266	1.06568	1.01985	0.742047	1.05669	1.91175	p1412	25075834	28865010	32775724	26593120	68371376	78502336	81211992	66792604	28416708	30190418	27575374	26963380	65123364	59711864	74589848	68165144	17312076	18059304	27031504	24051588	63874600	74191000	62382108	70463096	16211422	17119474	23267184
103.063	13.5243	C4H9NO2	18	4-Aminobutanoate	8	Amino Acid Metabolism	Arginine and proline metabolism__Glutamate metabolism__beta-Alanine metabolism__Butanoate metabolism	14947375	0.891696	0.96341	1.075	0.942757	1	1.22164	1.11317	0.928217	1.45646	1.44573	1.32526	1.53334	1.49396	p3017	3418948	3.43304e+06	4.95291e+06	3.54847e+06	4277095	6.49796e+06	5.56667e+06	4.30945e+06	2.41368e+06	3.97994e+06	4978264	5.39491e+06	4.36293e+06	3.56317e+06	3.503e+06	4209998	2.49916e+06	2.46489e+06	4.95366e+06	3.30492e+06	4.77607e+06	5.02125e+06	3.40192e+06	3973754	1.75295e+06	2.20241e+06	3.37047e+06
146.069	14.8645	C5H10N2O3	7	L-Glutamine	8	Amino Acid Metabolism	Glutamate metabolism__Purine metabolism__Pyrimidine metabolism__D-Glutamine and D-glutamate metabolism__Nitrogen metabolism	3752929	0.666254	0.696363	0.656427	0.667942	1	0.842679	1.00264	0.951269	1.24381	1.00156	1.42157	2.35988	2.97587	p4673	351846	427373	578008	484183	2.32815e+06	1.86355e+06	3752929	2762465	231640	259698	441528	527263	1957992	1.92453e+06	2.18403e+06	1685238	154266	184622	532788	334928	1.74822e+06	2.16636e+06	1.74292e+06	2.06834e+06	446795	1.15992e+06	688926
168.042	8.62055	C8H8O4	22	3,4-Dihydroxyphenylacetate	8	Amino Acid Metabolism	Tyrosine metabolism	467594	0.967908	1.02221	0.9178	0.759215	1	1.01739	0.966269	1.05414	0.651432	0.684516	0.20365	0.358992	0.6156	n5063	398930	225560	200509	259966	86964.1	107638	78408.7	80119	242457	189927	209147	235866	116961	99060.4	93818.2	86268.2	307496	159451	217921	196686	117472	99719	112676	124004	247909	224106	202507
136.053	5.21608	C8H8O2	23	Phenylacetic acid	8	Amino Acid Metabolism	Phenylalanine metabolism__Styrene degradation	24249772	1.56726	1.03317	1.11578	1.38307	1	1.45187	1.25973	1.06095	1.08337	1.15185	0.893925	1.76575	0.991195	n1655	6419910	11197818	9759916	5.01314e+06	77848.4	76335.1	116125	94414.2	9658663	11134192	8471980	6.62748e+06	86986.9	157070	110360	110523	8310425	4377340	9109140	3.74457e+06	92674.4	82796.9	141727	100560	3483518	3.21952e+06	7.35585e+06
121.089	7.35602	C8H11N	10	Phenethylamine	8	Amino Acid Metabolism	Phenylalanine metabolism	318429	1.01797	1.06121	0.994177	1.02617	1	1.08498	1.10367	1.08484	1.10152	1.08768	1.04446	1.0753	1.09022	p6621	180158	164861	154752	156765	115560	167364	149748	137646	194517	168891	168203	179686	318429	0	101473	127544	175125	162962	178341	179288	206859	124350	98283.5	138687	146496	197667	151609
217.143	16.3971	C9H19N3O3	5	gamma-L-Glutamylputrescine	8	Amino Acid Metabolism	Arginine and proline metabolism	9473576	0.89176	0.800127	0.958605	0.850666	1	1.1495	1.18572	1.16838	0.869826	0.91251	1.09792	2.07705	20.667	p3457	172123	176869	237124	194100	5.58296e+06	6114514	9185628	6185763	208198	255922	247319	260549	5.79844e+06	5.2084e+06	7.08022e+06	6.56209e+06	89958.1	94140.1	291674	200792	5360656	6.27289e+06	6164329	7767645	135269	133327	209636
130.063	6.5257	C6H10O3	25	(S)-3-Methyl-2-oxopentanoic acid	8	Amino Acid Metabolism	Valine, leucine and isoleucine degradation__Valine, leucine and isoleucine biosynthesis	36036356	0.938837	1.46578	1.05536	1.28516	1	1.33721	0.918633	1.20078	1.03073	1.11718	4.47814	3.57686	1.1931	n1416	761132	868341	862784	602106	347781	512397	565817	438040	580039	1.12263e+06	844534	1.37759e+06	496914	376135	434149	586452	692279	1.12578e+06	1.29948e+06	1.18464e+06	436007	280884	358916	719418	400732	544426	611823
133.038	14.6288	C4H7NO4	4	L-Aspartate	8	Amino Acid Metabolism	Alanine and aspartate metabolism__Arginine and proline metabolism__Glycine, serine and threonine metabolism__Lysine biosynthesis__Arginine and proline metabolism__Histidine metabolism__beta-Alanine metabolism__Cyanoamino acid metabolism__Carbon fixation	172871072	0.94815	1.19454	0.940937	1.17858	1	1.31502	1.09708	1.20946	1.20628	1.56083	1.14216	1.80315	2.60535	n519	35590032	38033532	48598444	42848580	128669640	131044464	160102496	138148144	36487288	39882024	48059100	64856752	135798384	114004928	147383728	148475408	39340412	33042928	55431324	44128532	125173856	135447968	131601120	157087024	34827004	35492424	41780380
160.085	10.813	C6H12N2O3	7	D-Alanyl-D-alanine	8	Amino Acid Metabolism	D-Alanine metabolism__Peptidoglycan biosynthesis	2936876	0.705147	0.352436	1.07683	0.719435	1	0.649135	1.41226	1.22939	1.11816	0.756059	0.0933443	0.115096	1.14187	n3628	1.37645e+06	758704	1.05646e+06	955820	801524	1427662	1.71093e+06	1.67792e+06	816244	931685	822080	592849	1.32393e+06	1219436	1.62712e+06	1.53611e+06	337123	460172	360276	559643	1.38979e+06	1.29732e+06	1.38996e+06	1446691	1.33612e+06	803931	1.20363e+06
102.032	7.42939	C4H6O3	9	Succinate semialdehyde	8	Amino Acid Metabolism	Glutamate metabolism__Tyrosine metabolism__Butanoate metabolism__Vitamin B6 metabolism	170967168	0.884361	1.34859	1.09227	1.4057	1	1.60475	1.18512	1.35583	1.7707	2.62549	3.61649	5.25688	6.42745	n563	1.22337e+06	1.60584e+06	3.53368e+06	1.88116e+06	7.92676e+06	9986905	8201817	7436466	2.18023e+06	2.73105e+06	3408058	3.62565e+06	7631642	5.66329e+06	7244500	9953119	2.21026e+06	1.15161e+06	3.92981e+06	2.74661e+06	7770495	7.62926e+06	7627058	8616290	1.77949e+06	1.75391e+06	2.82721e+06
596.671	16.4848	C41H65N9O28P2	1	UDP-N-acetylmuramoyl-L-alanyl-D-glutamyl-6-carboxy-L-lysyl-D-alanyl- D-alanine	8	Amino Acid Metabolism	Lysine biosynthesis__Peptidoglycan biosynthesis	10268100	0.738631	0.422279	2.40564	1.54409	1	0.486815	2.68012	1.85997	0.994702	0.635716	0.109663	0.133945	0.571822	n2463	1.61911e+06	1.42745e+06	1741774	1.47827e+06	0	0	0	0	1.14939e+06	1.11521e+06	1.24349e+06	1.30562e+06	0	0	0	0	761806	1.13713e+06	869982	1.40665e+06	0	0	0	0	6.4234e+06	7.00512e+06	5.02371e+06
156.042	7.42399	C7H8O4	14	2,3-Dihydro-2,3-dihydroxybenzoate	8	Biosynthesis of Polyketides and Nonribosomal Peptides	Biosynthesis of siderophore group nonribosomal peptides	388241	1.10307	1.03202	1.00293	1.06764	1	1.01438	0.978808	0.941755	1.03801	1.18982	0.974072	1.12848	1.31442	n5165	177322	247304	224181	198704	89545.9	197131	134199	299622	208680	214024	220278	213293	223059	146478	154490	339656	228737	220259	195115	227058	129490	151112	167163	198612	210906	248663	180974
154.003	11.0473	C3H7O5P	3	Propanoyl phosphate	8	Carbohydrate Metabolism	Propanoate metabolism__C5-Branched dibasic acid metabolism	130691	0.990207	0.181221	0.9903	0.195084	1	0.0996828	0.769058	0	0.117125	0	0.30061	0.0855325	1.70926	n5689	10080.2	20361.3	10243.5	8370.65	46427.2	32994.8	43360.8	37059.7	0	8206.7	0	0	40523.6	35424.2	40995.6	38921	0	6890.02	8029.6	0	46610.9	41738.1	35360.6	42712.7	0	0	0
566.055	15.9583	C15H24N2O17P2	4	UDP-glucose	8	Carbohydrate Metabolism	Pentose and glucuronate interconversions__Galactose metabolism__Ascorbate and aldarate metabolism__Pyrimidine metabolism__Starch and sucrose metabolism__Nucleotide sugars metabolism__Glycerolipid metabolism__Zeatin biosynthesis__Biosynthesis of ansamycins	1552471	0.488376	0.335366	0.495815	0.376266	1	0.356233	0.64134	0.310646	1.09494	0.378229	0.0694128	0.0947139	0.310713	n3606	499820	373846	329510	353230	0	0	0	0	156877	180844	193109	395231	0	0	0	0	150039	298888	195130	227757	0	0	0	0	934934	1.34522e+06	647667
290.04	15.8413	C7H15O10P	6	D-Sedoheptulose 7-phosphate	8	Carbohydrate Metabolism	Pentose phosphate pathway__Carbon fixation	13875794	0.817572	0.486085	0.793638	0.441453	1	0.387018	0.704182	0.314649	0.534974	0.291321	0.142119	0.21188	0.275945	n2243	8842972	7262148	4.3885e+06	4.83533e+06	28654.6	34147.3	37557.1	41863.8	3140246	2.57209e+06	3.29873e+06	3.40899e+06	39451.8	30347.9	39853.5	41504.9	3.28053e+06	3.75596e+06	3.71859e+06	4844196	41101	30801.3	57785.7	55999.9	4.11311e+06	2.84145e+06	3.8431e+06
260.03	16.1914	C6H13O9P	45	D-Mannose 6-phosphate	8	Carbohydrate Metabolism	Fructose and mannose metabolism	3947555	0.626194	0.374708	0.665855	0.402692	1	0.379261	0.810167	0.340436	1.47736	0.507865	0.10784	0.107935	0.390053	n3448	2.18779e+06	1.92648e+06	1.96052e+06	2.3124e+06	461314	447780	522074	482428	459996	432791	648720	1.10136e+06	430621	424123	511704	492914	540060	609409	649900	811771	444411	407542	480531	489608	1.48159e+06	808610	1.09137e+06
206.043	17.1611	C7H10O7	6	2-Methylcitrate	8	Carbohydrate Metabolism	Propanoate metabolism	2435917	0.52896	0.533804	0.54249	1.05856	1	0.824013	0.492163	0.342794	0.846765	0.496053	0.147147	0.132548	0.400906	n3809	432704	429746	325113	248845	56227.1	54706.9	74806.6	62391	735674	369414	492586	1.80964e+06	68013.3	43014.8	73729.9	75316.6	353430	772373	532352	549135	55127.2	68959.8	70216	68572.7	1.39245e+06	1.22246e+06	911213
200.009	15.7033	C4H9O7P	4	D-Erythrose 4-phosphate	8	Carbohydrate Metabolism	Pentose phosphate pathway__Phenylalanine, tyrosine and tryptophan biosynthesis__Carbon fixation__Vitamin B6 metabolism	262558	0.839365	0.523571	0.883333	0.509538	1	0.41559	0.793162	0.375902	0.623243	0.352382	0.181696	0.275264	0.326369	n3670	164104	148399	86851.2	84910.8	22363.4	25489.6	49684.6	28573.2	57489.5	51802	57409.9	59274.3	0	21653.7	25693.3	24319.5	62411.9	66168.1	74082.1	82028.4	22619.6	25514.1	27226.2	51490.1	111413	80955.9	99059.1
259.046	15.6577	C6H14NO8P	8	alpha-D-Glucosamine 1-phosphate	8	Carbohydrate Metabolism	Aminosugars metabolism	3122439	0.686755	0.511228	0.996652	0.524401	1	0.310695	1.094	0.412053	0.605921	0.236891	0.113015	0.303026	0.323462	n3594	1.30863e+06	1.30821e+06	826968	703265	44866	81090.4	71251	70929.5	370554	327616	557029	518006	61307.4	54468.1	69345.6	58389.8	554649	566986	835615	960443	50562.7	56906.9	62475.4	63558	1.70617e+06	1.2896e+06	1.67288e+06
422.083	17.3308	C12H23O14P	5	alpha,alpha'-Trehalose 6-phosphate	8	Carbohydrate Metabolism	Starch and sucrose metabolism	1225823	0.721109	0.457174	0.747586	0.502007	1	0.426594	0.697096	0.456033	0.803687	0.366281	0.0549263	0.0849376	0.440424	n4453	972925	523078	857221	936220	331929	365733	455583	440546	188642	153064	183184	284257	370561	325605	452667	460212	235889	227976	197126	206161	341168	349163	457994	451692	179391	222809	163169
230.019	15.3383	C5H11O8P	16	D-Ribose 5-phosphate	8	Carbohydrate Metabolism	Pentose phosphate pathway__Purine metabolism__Carbon fixation	1494286	0.794407	0.652575	0.793764	0.591183	1	0.681469	0.739035	0.527415	0.909471	0.652448	0.174163	0.221316	0.370901	n2757	951835	955234	992782	878418	0	0	0	0	600300	667383	828044	742337	0	0	0	0	573180	578089	833475	732986	0	0	0	0	500452	505373	498348
214.024	13.3622	C5H11O7P	7	2-Deoxy-D-ribose 5-phosphate	8	Carbohydrate Metabolism	Pentose phosphate pathway	743957	0.822815	0.700439	0.776484	0.792767	1	0.765339	0.776899	0.535364	1.08055	0.767691	0.235344	0.243378	0.324044	n2065	376160	433223	447665	348519	0	0	0	0	325707	332936	409728	626962	0	0	0	0	269283	432874	395811	453603	0	0	0	0	536522	656175	552640
92.0473	10.1942	C3H8O3	1	Glycerol	8	Carbohydrate Metabolism	Galactose metabolism__Glycerolipid metabolism	186348	1.05586	0.812741	1.04375	0.79293	1	0.755766	1.01724	0.571173	0.675805	0.625617	0.569673	0.711873	1.07389	n5522	95700.1	126599	103004	78275.3	95909.1	85936.3	150737	186348	65257.6	76887.6	77771.3	69750.7	84308.1	104910	121911	160861	81045.9	68068.4	78276.3	84113.8	108996	108820	159818	154932	31264.6	42714.4	46691
180.063	9.51295	C6H12O6	53	D-Galactose	8	Carbohydrate Metabolism	Galactose metabolism	740345	0.850053	0.742645	0.940427	0.715423	1	0.568378	0.881548	0.583104	0.753709	0.501747	0.233839	0.350439	0.398922	p6005	385700	418259	407381	341978	0	0	0	0	223959	233453	280934	222049	0	0	0	0	342780	345054	291602	275420	0	0	0	0	96607.9	160408	168525
260.03	15.745	C6H13O9P	45	D-Glucose 6-phosphate	8	Carbohydrate Metabolism	Starch and sucrose metabolism__Streptomycin biosynthesis__Inositol phosphate metabolism	7123672	0.788623	0.916162	0.758822	0.854944	1	0.701948	0.818021	0.60621	0.77888	0.576433	0.392917	0.566221	0.393715	n2244	5223122	4291112	3.28805e+06	2.86421e+06	461314	447780	518274	479536	2.84793e+06	2.63012e+06	3.6533e+06	3.95905e+06	430621	424123	511704	492914	3.37282e+06	3.77207e+06	5132400	4807912	421288	407542	480531	489608	3.59074e+06	2562704	3.42041e+06
258.014	17.229	C6H11O9P	6	D-Glucono-1,5-lactone 6-phosphate	8	Carbohydrate Metabolism	Pentose phosphate pathway	1034909	0.531947	0.274917	0.655151	0.278344	1	0.739513	0.726725	0.627907	1.24176	0.797297	0.0819422	0.181665	0.304937	p5700	229790	511388	329086	232909	0	0	0	0	377036	612319	465530	449082	0	0	0	0	153115	69740.3	239962	244989	0	0	0	0	412420	431178	330746
174.016	18.1175	C6H6O6	3	cis-Aconitate	8	Carbohydrate Metabolism	Citrate cycle (TCA cycle)__Glyoxylate and dicarboxylate metabolism__C5-Branched dibasic acid metabolism__Reductive carboxylate cycle (CO2 fixation)	688001	0.813696	0.666104	0.740975	0.757146	1	0.836198	0.752749	0.690811	0.996687	0.996669	0.858921	1.61068	4.03278	n4859	49394.7	62820.2	79289.4	64575.5	515262	460237	593129	608782	46029.3	57755.9	51857.4	70362	472705	373598	531226	507664	30060.4	37746	60014.1	52211.9	412913	603273	578874	590200	35595.3	36290.2	49738.1
309.106	12.966	C11H19NO9	5	N-Acetylneuraminate	8	Carbohydrate Metabolism	Aminosugars metabolism	587612	0.749174	0.655236	0.758892	0.661011	1	0.877049	0.841172	0.712569	1.2835	1.09258	0.608476	1.35324	2.64685	n994	73629.8	105477	125512	114114	395730	470566	459868	441174	76990.1	76127.7	93782.6	106973	400761	347331	558116	467210	46636.3	61008.9	87676.3	69054.6	476477	390623	436358	418258	58032.3	69593.2	76465.5
210.038	16.522	C6H10O8	7	D-Glucarate	8	Carbohydrate Metabolism	Ascorbate and aldarate metabolism	11449807	0.708994	0.693709	0.845643	0.825168	1	1.04623	0.813481	0.718545	1.48042	1.25876	0.687308	1.47787	9.1928	n2387	349229	502409	554545	365819	7.03293e+06	8.09623e+06	11162261	9248427	512842	504753	611443	944402	8892880	6051366	10229500	9099544	261614	291378	717833	435513	7626818	9028977	8.24628e+06	8749491	537758	728179	851378
150.053	12.1043	C5H10O5	37	D-Xylose	8	Carbohydrate Metabolism	Pentose and glucuronate interconversions__Starch and sucrose metabolism__Nucleotide sugars metabolism	358678	0.787553	0.908891	1.25941	1.21376	1	1.6108	0.998034	0.795558	1.61353	1.14374	0.89067	2.37493	1.6628	n5202	51314.8	70870	103237	105071	133834	62722.2	216638	154573	63795.3	200130	104414	111900	135105	112383	203448	152863	58352.7	83578	74524.6	54519.5	142181	138557	143656	174559	40884	112063	46733.4
180.063	12.57	C6H12O6	53	D-Fructose	8	Carbohydrate Metabolism	Fructose and mannose metabolism__Galactose metabolism__Starch and sucrose metabolism	14565267	0.763789	0.810999	0.833323	0.776909	1	1.08715	0.876045	0.797507	1.32433	1.09791	0.675833	1.21475	4.04513	n1262	1.47623e+06	1.56597e+06	2.19725e+06	1.83125e+06	8119856	9053935	11536829	10377141	1.34076e+06	1.89837e+06	1964381	2.44562e+06	9468179	8162418	10864228	10447107	1.12056e+06	1.18838e+06	2.00688e+06	1.39033e+06	8882062	9797555	8.04129e+06	10481722	1.00861e+06	1.48016e+06	1458458
178.048	11.543	C6H10O6	27	2-Dehydro-3-deoxy-D-galactonate	8	Carbohydrate Metabolism	Galactose metabolism	1348021	0.873949	0.822749	0.904292	0.979365	1	1.0944	0.885262	0.819517	1.11619	1.08458	0.858262	1.26257	1.99368	n4410	139483	137579	184519	141171	304906	446983	396777	361449	110609	157080	147011	190516	273552	269626	337158	360372	89737.6	91807.3	166144	107300	299018	349626	315508	378953	75381.6	101370	98509.5
169.998	13.2719	C3H7O6P	7	D-Glyceraldehyde 3-phosphate	8	Carbohydrate Metabolism	Glycolysis / Gluconeogenesis__Pentose phosphate pathway__Inositol metabolism__Pentose and glucuronate interconversions__Fructose and mannose metabolism__Galactose metabolism__Biosynthesis of steroids__Clavulanic acid biosynthesis__Methane metabolism	125867	0.820312	0.897164	0.760539	0.789017	1	0.951895	0.735733	0.821191	0.929235	0.865723	0.585578	0.769222	1.08596	n5702	74756.8	64670.8	54284.8	57471.2	64664	76593.4	92839.2	82558.9	63684.7	66223.8	79069	90020.3	73855.1	81535.9	103867	104780	58614.3	61629.1	86695.8	74867.2	78441.7	66345.7	91715.9	86814.4	74186.2	55318.3	59171.7
180.063	16.5399	C6H12O6	53	D-Galactose	8	Carbohydrate Metabolism	Galactose metabolism	725986	0.89551	0.921152	0.897245	0.820665	1	0.971099	0.835759	0.847069	1.19929	1.17992	0.775672	1.2604	2.82278	n4823	119100	142078	153196	146520	636207	631759	713905	648873	122047	147053	128793	154123	596317	474750	685967	594044	110626	111549	161518	139931	639028	532397	633190	673557	102924	135900	138757
90.0316	14.3308	C3H6O3	9	(S)-Lactate	8	Carbohydrate Metabolism	Glycolysis / Gluconeogenesis__Pyruvate metabolism__Propanoate metabolism__Styrene degradation	658652	0.941068	0.942907	0.97307	0.946405	1	1.00596	0.933524	0.917782	1.07205	1.50576	0.921574	0.957026	1.38447	n4884	259436	200688	325643	210505	280745	371996	208095	175561	203371	195414	218362	236480	445560	407903	317318	292354	240741	175073	193282	191027	389038	400934	220005	220615	177099	189528	250146
89.9952	17.1801	C2H2O4	1	Oxalate	8	Carbohydrate Metabolism	Glyoxylate and dicarboxylate metabolism	614858	1.04668	1.04993	1.08132	1.23809	1	1.35599	0.972088	0.921517	1.64812	1.12992	1.09471	1.60716	2.97724	n2580	76651.6	93396	87054.3	84267.2	340782	387658	397491	376362	71309.5	197398	83707.8	109409	354795	282172	419172	380978	88473.3	85049.8	101204	82860.1	399168	312865	376610	362014	81970.3	181076	84456.7
178.048	13.581	C6H10O6	27	2-Dehydro-3-deoxy-D-galactonate	8	Carbohydrate Metabolism	Galactose metabolism	29282342	0.795322	0.762389	0.685858	0.69918	1	1.3678	1.77711	2.32656	2.68025	2.92051	4.27056	7.1288	10.2595	p2236	347206	834016	1.19566e+06	794755	23658172	29164298	16350232	13647364	1576500	1.65581e+06	1.96959e+06	1.93471e+06	18448724	15791136	7837336	10019468	334502	154964	1.90049e+06	1.58788e+06	22167502	24752182	9373047	12393178	4538197	4.9616e+06	7539066
339.996	17.6353	C6H14O12P2	14	D-Fructose 1,6-bisphosphate	8	Energy Metabolism	Carbon fixation	1851692	0.651292	0.671434	0.71675	0.544758	1	0.832394	0.564188	0.476955	1.17251	0.990917	0.0481374	0.0737945	0.2992	n3528	613502	578756	1.61491e+06	919600	56841.3	63778.5	93751.7	69350.6	534481	845289	1.1004e+06	1.11204e+06	50459.7	45021.2	76824.2	60788.8	521671	360611	1236161	779142	58067.5	56844.3	56853.1	70072.7	199357	162674	182569
743.074	16.3808	C21H28N7O17P3	1	NADP+	8	Energy Metabolism	Photosynthesis__Glutathione metabolism__Nicotinate and nicotinamide metabolism	4835096	0.773268	0.524355	0.724372	0.479347	1	0.5288	0.697248	0.504285	0.817125	0.517731	0.079278	0.0978962	0.341227	p3736	3.46404e+06	3.26595e+06	2.38893e+06	2.51404e+06	0	0	0	0	1.51223e+06	1661771	1773721	1847851	0	0	0	0	1.43498e+06	1.50104e+06	1.82019e+06	1.98223e+06	0	0	0	0	2.97045e+06	4.71767e+06	3.09532e+06
506.996	16.1176	C10H16N5O13P3	5	ATP	8	Energy Metabolism	Oxidative phosphorylation__Photosynthesis__Purine metabolism__Puromycin biosynthesis__Zeatin biosynthesis	2951009	0.806735	0.551204	0.730443	0.516363	1	0.648729	0.670534	0.546643	0.967006	0.558548	0.317741	0.267987	0.318686	n3449	1.4837e+06	1.51699e+06	1.97668e+06	1816194	0	0	0	0	1.13338e+06	1.35133e+06	1.67087e+06	1.79875e+06	0	0	0	0	983264	1.03053e+06	1.33439e+06	1711027	0	0	0	0	1689634	2.21898e+06	1.87587e+06
427.029	14.7549	C10H15N5O10P2	6	ADP	8	Energy Metabolism	Oxidative phosphorylation__Photosynthesis__Purine metabolism__Zeatin biosynthesis	8419300	0.888174	0.682775	0.836235	0.70114	1	0.707555	0.853308	0.679027	0.85862	0.6347	0.448897	0.338558	0.353643	n1609	6.75309e+06	6192055	7397453	7.09118e+06	0	0	0	0	5152022	5354155	5774165	5.63079e+06	0	0	0	0	4.78321e+06	4.87618e+06	5.71337e+06	5770979	0	0	0	0	3998462	6195633	4.20222e+06
456.105	11.1564	C17H21N4O9P	1	FMN	8	Energy Metabolism	Oxidative phosphorylation__Riboflavin metabolism	1429096	0.896066	0.956563	0.927557	0.991889	1	1.02235	0.968207	0.963117	1.28841	1.19513	0.563091	0.74268	0.382627	n3633	1.22156e+06	1.09564e+06	1.04595e+06	1062875	0	0	0	0	892643	980387	968238	1.09519e+06	0	0	0	0	898224	802430	947429	1.03506e+06	0	0	0	0	940318	1.03337e+06	954862
238.069	13.3235	C8H14O8	1	3-Deoxy-D-manno-octulosonate	8	Glycan Biosynthesis and Metabolism	Lipopolysaccharide biosynthesis	2832751	0.564645	0.556301	0.523606	0.541437	1	0.284817	0.444591	0.205999	1.22288	0.504552	0.0648354	0.0772143	0.327979	n3677	1.19458e+06	874359	382953	453188	52954.6	57683	54406.5	55451	164347	165113	305927	356099	51868.6	47621.2	65865.4	57649.2	457287	451660	522329	505285	44550.1	65524.5	46348.3	46164.6	1.95003e+06	1.35953e+06	1.66574e+06
370.007	17.8465	C7H16O13P2	3	D-glycero-D-manno-Heptose 1,7-bisphosphate	8	Glycan Biosynthesis and Metabolism	Lipopolysaccharide biosynthesis	230382	0.694045	1.02309	0.736533	0.992881	1	1.03499	0.739324	0.649002	1.18748	1.11603	0.0982021	0.200042	0.414454	n5411	103752	78620.4	187186	111343	17719.4	17842.3	19834.7	21617.8	82922.4	123370	179316	171451	22471.9	19395	21057.2	21432.5	98856.8	85334.2	227389	139072	9155.2	17098.9	23565.7	23730.3	49455.3	26140.4	33308.7
257.103	14.3712	C8H20NO6P	1	sn-glycero-3-Phosphocholine	8	Lipid Metabolism	Glycerophospholipid metabolism__Ether lipid metabolism	24512896	0.830702	0.541875	0.733195	0.502657	1	0.716079	0.87598	0.612918	0.83084	0.656577	0.536509	0.751337	4.73291	p360	1.38481e+06	1.76097e+06	1.88675e+06	1.55799e+06	15368821	22031244	21939340	17874950	1.22307e+06	1.51672e+06	1.52021e+06	1.57567e+06	18282664	14856428	18426794	22884830	811226	808704	1.64486e+06	1.15121e+06	17155736	17928910	16886818	21372008	597181	1.00214e+06	803655
125.015	14.63	C2H7NO3S	1	Taurine	8	Lipid Metabolism	Bile acid biosynthesis__Taurine and hypotaurine metabolism	544271	0.826494	0.772102	0.978524	0.80101	1	0.976393	0.995022	0.786132	1.51836	1.05077	0.744575	1.31516	3.55353	n540	52263.9	77857.7	99552.4	81564.4	379596	393641	517255	492972	61778.4	81634.8	75342.1	103002	435200	408858	445412	426753	54575.1	46785.4	101526	51550.2	418609	396999	416773	453813	78614.7	91977.6	91110.6
102.032	13.5364	C4H6O3	9	Acetoacetate	8	Lipid Metabolism	Synthesis and degradation of ketone bodies__Valine, leucine and isoleucine degradation__Tyrosine metabolism__Propanoate metabolism__Styrene degradation__Butanoate metabolism	401123	0.796042	0.90143	1.86177	1.3278	1	2.62551	1.37136	1.25312	1.32518	1.65242	1.85162	2.3848	3.53782	p2255	33527.9	47644.1	23656.2	13651.5	176927	401123	114754	105317	34190.2	28396.4	83704.2	170340	157778	125851	71402.5	96354.1	22555.7	14778.3	35035.1	36341.6	139876	224884	69346.9	93319.8	38296.4	48762.9	62811.1
216.04	13.0425	C5H13O7P	1	2-C-Methyl-D-erythritol 4-phosphate	8	Lipid Metabolism	Biosynthesis of steroids	5021345	0.898989	0.815454	0.599487	0.693466	1	1.19225	1.18847	1.26711	1.18279	1.60323	0.620701	3.60369	0.521247	n3221	785110	1.36972e+06	1.59949e+06	3.11309e+06	297321	224618	251926	240451	1.29093e+06	692999	1.16297e+06	916066	295156	203233	355035	293457	293081	304022	1.22445e+06	957364	279151	286242	274709	274903	155243	210739	212945
122.048	7.45945	C6H6N2O	5	Nicotinamide	8	Metabolism of Cofactors and Vitamins	Nicotinate and nicotinamide metabolism	2271433	0.675728	0.491618	0.599884	0.404321	1	0.410012	0.806255	0.337877	0.698777	0.423988	0.112932	0.146223	0.937593	p5048	398240	663044	855449	518946	61419.4	124148	76875.3	145264	297398	330338	320274	329960	1.04805e+06	1.34185e+06	647119	992882	524124	375114	344778	288313	757262	583757	727359	287782	821537	878001	853530
334.057	14.8878	C11H15N2O8P	1	Nicotinamide D-ribonucleotide	8	Metabolism of Cofactors and Vitamins	Nicotinate and nicotinamide metabolism	2002944	0.717287	0.574507	0.870596	0.535921	1	0.466299	0.599205	0.389657	0.8111	0.57674	0.0649548	0.138468	0.279332	p5174	1.92935e+06	910471	1.47719e+06	1.29378e+06	0	0	0	0	512007	711919	694165	837803	0	0	0	0	582045	841348	880455	1.09157e+06	0	0	0	0	658635	672854	797654
278.127	10.1047	C14H18N2O4	6	alpha-Ribazole	8	Metabolism of Cofactors and Vitamins	Riboflavin metabolism__Porphyrin and chlorophyll metabolism	58164624	0.791339	0.730378	0.683382	0.784911	1	0.707277	0.729276	0.679311	0.949518	0.808085	1.98797	2.71965	38.8793	p1745	295561	445321	456991	341000	35830692	46987508	52550256	39560008	215742	383418	379539	532943	42484716	0	49596680	40145796	232661	271244	714150	342962	42000000	49900576	42574112	42134228	257704	331511	450707
188.152	21.6489	C9H20N2O2	2	7,8-Diaminononanoate	8	Metabolism of Cofactors and Vitamins	Biotin metabolism	169692	0.731712	0.604648	0.722906	0.564935	1	0.719056	0.778457	0.69181	1.23902	0.985895	0.419013	0.522849	0.94526	p6867	64501.6	57505.7	67334.8	65082.6	53939.4	60909.7	66708.4	62784.7	46732.4	46868.8	55299.4	54011.8	58083.3	54433.9	65640.5	59014.7	33491.8	43235.5	53443.5	40456.6	53828.5	68342.1	58530.7	61788.7	92265.5	153464	112394
169.074	7.93564	C8H11NO3	6	Pyridoxine	8	Metabolism of Cofactors and Vitamins	Vitamin B6 metabolism	232427	0.724295	0.659278	0.88412	0.837803	1	0.88413	0.925623	0.714773	1.28731	1.02429	0.835728	0.935327	1.97087	p6767	46323.1	50056.1	60919.4	46757.3	123620	134742	142122	194307	31864.5	50248.5	45684.3	57365	113663	153594	130794	140905	32334.4	33195.8	41381.9	31159.8	139982	152470	128380	128757	29807.4	45959.6	27721.5
278.127	9.54264	C14H18N2O4	6	alpha-Ribazole	8	Metabolism of Cofactors and Vitamins	Riboflavin metabolism__Porphyrin and chlorophyll metabolism	8072162	0.803752	0.7766	0.789404	0.893352	1	0.797121	0.805479	0.755078	1.01694	0.701979	2.03334	2.7846	30.7956	n2668	75758	90701.9	98700.9	68268.8	5.78294e+06	6.93013e+06	8072162	6830215	80447.7	72251	91597.6	96228	6.62046e+06	5670477	6780100	7119687	51693.7	49916.6	151463	78684.9	6.48683e+06	6652795	6.34882e+06	7.24144e+06	45183	50639.2	98878.9
214.132	6.15294	C10H18N2O3	4	Dethiobiotin	8	Metabolism of Cofactors and Vitamins	Biotin metabolism	14867359	1.05977	0.847688	0.824835	0.799948	1	1.28296	1.10123	0.819222	1.15539	1.77949	0.715176	4.04908	32.2615	p3066	230773	303082	365521	317243	1.53913e+06	3.16151e+06	2833829	1.85116e+06	523877	287530	275252	486402	2.01996e+06	1.89e+06	2.17224e+06	2084493	209092	218159	339311	272805	2.05143e+06	2.84203e+06	1.88831e+06	1749367	127849	199331	309704
214.132	8.6472	C10H18N2O3	4	Dethiobiotin	8	Metabolism of Cofactors and Vitamins	Biotin metabolism	148548320	0.785997	0.798742	0.852064	0.785131	1	0.874488	0.923852	0.869396	1.22041	1.00444	0.893994	1.41285	3.80074	p932	12165424	12864263	18538878	13618254	97110944	111173592	132904168	115029064	4817355	12829213	12392115	18084870	93061256	106242864	108109024	120566960	7862651	7.64755e+06	16923016	11522004	112036136	115897184	123064968	118466616	6804043	7.33101e+06	9960309
785.158	11.1653	C27H33N9O15P2	1	FAD	8	Metabolism of Cofactors and Vitamins	Riboflavin metabolism	4672108	1.0146	0.955239	0.971293	0.957258	1	0.950942	1.09481	0.930946	1.04569	0.821484	0.784266	0.677963	0.361102	p2565	4039968	4.67211e+06	4134188	3471677	0	0	0	0	2673507	3.64048e+06	3.42405e+06	3.48569e+06	0	0	0	0	3.05364e+06	3.67636e+06	3.23921e+06	3.31427e+06	0	0	0	0	1.87047e+06	2.73257e+06	1941130
283.092	12.3799	C10H13N5O5	5	Guanosine	8	Nucleotide Metabolism	Purine metabolism	2471423	0.694461	0.214745	0.721079	0.102854	1	0.155527	0.534039	0.214645	1.0663	0.248997	0.0877216	0	8.24791	p2818	88136.2	84203.4	54730	97163.8	1.12399e+06	1360190	1.48228e+06	1436884	24033.8	28797.2	0	31832.6	1.76899e+06	1.6326e+06	1.7403e+06	1.85848e+06	0	0	82886.6	34013.8	1.53225e+06	1.56244e+06	1475451	1.6223e+06	154640	257867	142729
463.074	17.8305	C14H18N5O11P	2	N6-(1,2-Dicarboxyethyl)-AMP	8	Nucleotide Metabolism	Purine metabolism__Alanine and aspartate metabolism	149005	0.70855	0.242865	0.676082	0.241679	1	0.303125	0.615555	0.243124	0.739173	0.280552	0	0.0761643	0.258898	n5636	86220.2	77376.8	87805.9	81289.2	0	0	0	0	26742.2	31113.9	48334.5	44391.2	0	0	0	0	23919.5	21327.7	37677.7	37721.7	0	0	0	0	56867.2	90303.9	44326
268.081	10.7368	C10H12N4O5	3	Inosine	8	Nucleotide Metabolism	Purine metabolism	3055709	0.940839	0.213621	0.802655	0.178499	1	0.252465	0.525441	0.27131	1.07531	0.30746	0.0704764	0.0381591	4.39876	p92	232597	207022	215149	278905	1.8263e+06	1.72047e+06	2.20851e+06	1.75858e+06	40444.2	38185.5	101795	87722.1	2.15914e+06	1.74828e+06	2.40578e+06	2.19659e+06	26907.5	27696.2	87431.9	84854.4	2118154	1760990	2.07959e+06	2.35073e+06	227884	482157	284301
483.969	17.4344	C9H15N2O15P3	1	UTP	8	Nucleotide Metabolism	Pyrimidine metabolism	1571422	0.73129	0.458827	0.692381	0.398806	1	0.485915	0.514211	0.378409	0.925278	0.432209	0.0766346	0.11706	0.303152	n4237	498590	622832	644749	477618	0	0	0	0	397418	483980	604575	493161	0	0	0	0	285017	516018	520519	547249	0	0	0	0	964059	1.27342e+06	906893
403.018	16.993	C9H15N3O11P2	1	CDP	8	Nucleotide Metabolism	Pyrimidine metabolism	1769606	0.796967	0.614614	0.69236	0.550919	1	0.610254	0.611534	0.453998	0.893238	0.53283	0.224368	0.225767	0.296119	n4136	771186	1.05168e+06	853434	806012	119055	125865	94480.9	97656.6	841296	860741	1.18697e+06	939397	104765	83846	109191	101268	762845	905337	1.03527e+06	1.15231e+06	108293	115842	71704.7	88827.4	1.06923e+06	1.56709e+06	1.00433e+06
227.091	10.3378	C9H13N3O4	1	Deoxycytidine	8	Nucleotide Metabolism	Pyrimidine metabolism	343678	0.82442	0.663464	0.731597	0.78786	1	0.738463	0.736645	0.555522	0.7143	0.603776	0.306832	0.417042	1.05216	p6578	181457	287178	206796	199913	102225	207683	212616	153289	120321	139903	127814	149625	188293	217478	213274	182488	135453	126565	136748	84292.8	145834	158030	211284	231717	61507.9	41336	73964.9
243.086	11.7223	C9H13N3O5	4	Cytidine	8	Nucleotide Metabolism	Pyrimidine metabolism	6693965	0.786577	0.666364	0.76449	0.556836	1	0.632947	0.694147	0.571783	0.84553	0.570406	0.294453	0.377256	0.540515	p3556	5.17336e+06	5.23201e+06	5.18637e+06	4.637e+06	1.44626e+06	1.5696e+06	1.79915e+06	2119739	3.26704e+06	3.81092e+06	4279511	3.05569e+06	1.62309e+06	413643	1558797	1.44394e+06	3.69603e+06	3.34669e+06	4564987	3566406	1.71513e+06	1.46623e+06	1.57224e+06	1.6168e+06	1.87503e+06	3.07222e+06	2.12822e+06
126.043	7.44447	C5H6N2O2	4	Thymine	8	Nucleotide Metabolism	Pyrimidine metabolism	2542198	0.889405	0.656153	0.776656	0.769092	1	0.669868	0.861808	0.619575	1.06232	0.716695	0.30137	0.520165	1.13983	n3767	686182	1.02451e+06	1.26177e+06	1.0311e+06	708607	1.06637e+06	1.10621e+06	1.06409e+06	488442	471948	514988	777820	1.05003e+06	738980	1.00216e+06	1.24991e+06	418762	664176	564576	559554	717708	882079	1.05861e+06	1215617	397651	787712	369683
244.07	9.75875	C9H12N2O6	3	Uridine	8	Nucleotide Metabolism	Pyrimidine metabolism	31009224	0.743917	0.665937	0.692518	0.683081	1	0.841558	0.780916	0.720866	1.05082	0.972646	0.568822	0.859056	2.04979	p1723	8085112	7.63373e+06	9136604	6855496	27304404	26485898	15649562	15953756	6.19753e+06	6.92936e+06	7577270	11121194	27733868	11555679	15455069	14987157	4.60908e+06	5104208	8.36832e+06	7.10227e+06	28199622	25704992	13433704	17721176	5.18987e+06	6.28223e+06	7999143
97.9673	17.4369	H2O4S	1	Sulfate	8	Nucleotide Metabolism	Purine metabolism__Cysteine metabolism__Sulfur metabolism	26923900	0.730596	1.41098	1.6682	1.47477	1	1.98732	0.942293	0.728041	1.68577	0.893806	0.955303	1.96533	2.08573	n1580	5403862	6188695	6195484	5.82767e+06	14057085	15443396	17646284	17487092	4855535	24077540	5.65333e+06	13758814	15425584	12414408	16936768	16466484	8626467	15134033	5686248	4877927	14707915	16172668	14810850	16134535	3781868	23833412	4560350
112.027	9.75737	C4H4N2O2	3	Uracil	8	Nucleotide Metabolism	Pyrimidine metabolism__beta-Alanine metabolism__Pantothenate and CoA biosynthesis	60088084	0.762262	0.739496	0.710468	0.72284	1	0.848449	0.794922	0.728812	1.02858	0.920782	0.605848	0.858147	1.80178	p1722	20410668	17668990	21579330	17300194	56854360	58907116	32731206	31136564	14859333	18558958	18574064	23649956	55292332	0	32135430	31158876	11749017	13362038	21056548	19761172	57079868	50418868	30950476	34058400	12725778	15847031	19502724
112.027	8.50947	C4H4N2O2	3	Uracil	8	Nucleotide Metabolism	Pyrimidine metabolism__beta-Alanine metabolism__Pantothenate and CoA biosynthesis	196124176	0.838825	0.929787	0.835711	0.980443	1	1.12826	0.979949	0.906125	1.20516	1.28609	0.878144	1.46058	4.10007	n390	20837180	29137544	40347232	29721228	166898096	165706928	184823056	175248752	27919630	26299132	32990700	47912736	147363520	141920128	178585360	189938112	22034338	22792390	39167640	27358870	158435808	168864576	170566848	173053920	11847704	13762532	21819824
156.017	9.84275	C5H4N2O4	2	Orotate	8	Nucleotide Metabolism	Pyrimidine metabolism	803271	1.25116	0.916323	1.33943	0.776686	1	0.870648	1.48365	1.21513	2.17694	2.32748	1.2195	2.09272	11.1265	n249	0	29480.9	35220.1	34477.6	391096	573223	621187	530115	15377.3	14678.9	37383.5	21295.1	430325	386493	513408	513564	19822.5	0	47323.8	26243.6	526634	492257	611849	508736	145291	177795	53884.8
109.089	11.5809	C7H11N	1	1,2,5-Trimethyl-1H-pyrrole	7	0	0	245738	0	0	0	0	0	0	0	0	0	0	6.59803	1.53892	13.457	n5375	0	0	0	0	0	0	0	0	0	0	0	0	0	0	0	0	0	0	0	0	0	0	0	0	0	0	0
196.041	8.09787	C6H12O5S	1	1-thio-&beta;-D-glucose	7	0	0	220514	0	0	2.09618	1.56391	0	1.40031	0	0	2.5594	0	0	0	3.52614	n5442	0	0	0	0	0	0	0	0	0	5601.24	0	0	0	0	0	0	0	0	0	0	0	0	0	0	0	5697.66	0
321.099	12.6416	C11H19N3O6S	5	gamma-L-Glutamyl-L-cysteinyl-beta-alanine	7	0	0	424986	0	0	0	0	0	0	0	0	13.2307	0	0	0	0	p6458	0	0	0	0	0	0	0	0	0	0	0	0	0	0	0	0	0	0	0	0	0	0	0	0	228997	424986	207584
357.262	4.3775	C18H35N3O4	5	Leucyl-leucyl-norleucine	7	0	0	773290	0	0	0	0	0	0	0	0	0	0	0	0	337.854	p5985	0	0	0	0	517589	573339	621266	715014	0	0	0	0	624715	701912	605549	551235	0	0	0	0	524613	716747	658741	591996	0	0	0
504.295	4.71209	C26H40N4O6	4	Neuromedin N (1-4)	7	0	0	1460021	0	0	0	0	0	0	0	0	0	0	0	0	476.918	n4325	0	0	0	0	909805	974104	1.41814e+06	1.33153e+06	0	0	0	0	821572	991543	1.25174e+06	1.15862e+06	0	0	0	0	1.09123e+06	1.11917e+06	1.46002e+06	1.29552e+06	0	0	0
151.049	16.0401	C5H5N5O	3	8-Hydroxyadenine	7	0	0	447975	0.334637	0.85922	0.878446	0.875337	1	0.971835	0.945138	0.190864	0.308797	0.797145	0.326794	0.529291	0.72953	p6425	196038	262497	290384	307837	221137	276439	245325	256231	275873	289349	277512	279887	249225	322566	350502	244931	222061	188861	281292	300319	233248	248522	271583	283085	83338.1	173755	65739.8
536.092	16.6469	C31H51N10O22P3S2	1	CoA-glutathione	7	0	0	937955	0.571138	0.214163	0.427141	0.191456	1	0.237431	0.615869	0.211591	0.719086	0.366112	0.0221519	0.0460243	0.116724	n4648	326576	641593	660184	563750	0	0	0	0	104292	129400	145591	192694	0	0	0	0	114871	164536	108011	128505	0	0	0	0	408326	766883	419637
428.129	16.34	C16H24N6O4S2	1	Ovothiol B disulfide	7	0	0	3085210	1.11571	1.5922	0.399708	0.430321	1	1.46896	0.370525	0.22922	0.587091	0.641679	0.0505407	0.0519537	0.326977	p4866	1.99511e+06	2.09851e+06	1.68415e+06	1.1335e+06	0	0	0	0	1.67019e+06	2.43032e+06	2527897	2.04112e+06	0	0	0	0	1701934	2.20729e+06	3.08521e+06	2.4024e+06	0	0	0	0	272238	317587	374693
276.025	13.442	C6H13O10P	3	2-Carboxy-D-arabinitol 1-phosphate	7	0	0	1186686	0.551744	0.611475	0.534389	0.606161	1	0.357469	0.430724	0.24559	1.38663	0.531545	0.0748096	0.106117	0.281474	p5545	396041	283999	148832	202228	0	0	0	0	98635.9	82056.3	111809	149481	0	0	0	0	170465	174272	199678	211626	0	0	0	0	826768	677213	669295
361.137	13.1147	C15H23NO9	1	De-O-methylsimmondsin	7	0	0	1449278	0.745201	0.434488	0.788311	0.466766	1	0.370959	0.880039	0.287074	0.70481	0.508674	0.149032	0.188066	0.966941	n4338	166259	741723	708468	476198	1.19437e+06	889354	553003	628679	308875	137600	183914	308921	915204	578556	665977	555647	388472	299259	281843	130596	781979	596244	580631	614184	343953	471506	487957
383.107	14.0755	C14H17N5O8	1	Succinyladenosine	7	0	0	1858541	0.560693	0.25947	0.573742	0.234716	1	0.319559	0.643206	0.294293	0.493307	0.208215	0.0501721	0.054445	0.328086	p5237	1.37105e+06	712780	1.55952e+06	1.44396e+06	197740	162663	171786	137270	373576	343861	477655	474955	200616	123537	187981	187527	286139	315636	314482	439755	175416	137562	130725	174497	239485	228029	208617
246.05	12.3746	C6H15O8P	3	Glycerophosphoglycerol	7	0	0	13166049	0.879193	0.307969	0.920083	0.318675	1	0.352494	0.854384	0.305476	0.363511	0.225652	0.260828	0.297532	0.254192	n2282	7.33873e+06	10034250	5.60138e+06	4.79255e+06	256576	1.15956e+06	323696	248485	2927547	3.91556e+06	2.98434e+06	4.01972e+06	277661	237235	359645	299116	2.7494e+06	3.64534e+06	3.21682e+06	2.48651e+06	221502	282911	241103	302768	684147	977738	534423
264.078	12.2542	C9H16N2O5S	5	N-Acetylcystathionine	7	0	0	545687	0.538068	0.351553	0.562931	0.306438	1	0.460166	0.599744	0.310953	1.75569	0.533475	0.196037	0.32459	1.11546	p6297	122711	64679.7	98190.6	71254.2	217215	236555	220507	237782	42754.4	59925.6	72598.3	122499	283122	235483	287174	200181	42668.6	54503.5	65051.2	65269	252273	248014	230529	248578	320854	521736	255068
237.085	13.8047	C8H15NO7	5	N-Acetyl-D-glucosaminate	7	0	0	492358	0.656304	0.735479	0.626459	0.712879	1	0.443109	0.463877	0.320739	1.4358	0.657888	0	0.0929838	0.495665	p6362	128704	81161.2	47573.5	56053.7	0	30732.2	0	0	24810	19174	37775.7	57503.4	21600	0	0	28948.6	50882.2	52969	55382.6	71917.1	0	0	0	33028	366840	346936	218068
154.003	11.7824	C3H7O5P	3	Hydroxyacetone phosphate	7	0	0	118742	0.770574	0.310938	0.770673	0.33453	1	0.315964	0.772119	0.324251	0.38035	0.216078	0.251036	0.267872	0.264875	n5722	63756.4	95753.8	48235.8	47552.3	31729	19901.6	12863.5	22018.2	24291.5	34571	27633	27919.6	17192.8	29879.5	20175	18058.8	22296	30654.9	31898.8	27745.4	19948.8	15714.9	22033.9	42584.3	6244.68	7889.23	5717.55
289.128	13.0552	C11H19N3O6	4	Ophthalmicacid	7	0	0	2165227	0.537752	0.311634	0.521746	0.280874	1	0.394251	0.746429	0.330778	1.4513	0.535172	0.21913	0.329298	0.410998	p5088	574113	446425	591940	481784	285886	309459	300013	256523	145493	182983	264786	416820	305343	201260	242660	246077	116845	179648	280551	221371	214696	321631	238877	236529	1.05788e+06	2.16523e+06	1.13104e+06
641.201	18.4536	C26H35N5O12S	1	Cyclothialidine	7	0	0	261937	0.897577	0.52437	0.373988	0.373707	1	1.11724	0.359224	0.339137	1.40528	1.43794	0.602755	2.65812	10.1466	n5335	0	20725.3	14239.8	10693.3	168999	217844	220740	191594	13856	11892.2	11486.8	12911.1	189608	173521	239737	186642	5813.92	0	17721.9	0	160251	222013	179169	201945	11087.1	0	6129.5
112.016	13.4737	C5H4O3	6	2-Furoate	7	0	0	526805	0.635398	0.723351	0.644832	0.645388	1	0.436125	0.564222	0.363108	1.38153	0.730892	0.386445	0.617288	1.0522	p6321	124484	81805	43695	44635.8	119438	117728	66162.7	31681.4	18351.3	33025.2	42503	51282.5	50106.8	94075.9	26163.3	30420.8	55744.4	45128.4	67682.1	72208.8	132405	121713	32272.4	45197.1	328610	441792	257115
266.155	3.79986	C12H26O4S	1	sodium dodecyl sulfate	7	0	0	56839952	0.233529	3.45444	5.43104	4.26275	1	5.6698	0.627352	0.411672	5.64484	0.362035	1.44477	5.03981	1.58041	n1031	2193797	1445891	594390	635799	296748	258997	292915	1250453	287399	50292832	800365	9950246	2.94919e+06	275638	209356	274606	10752107	24864476	993472	756968	275677	3.93771e+06	215051	333826	535227	39390912	270092
223.084	7.8442	C11H13NO4	3	Bendiocarb	7	0	0	445549	0.649554	0.500061	0.629158	0.492272	1	0.441428	0.623331	0.412778	0.694179	0.410683	0.113412	0.123492	0.32079	n5083	267798	273614	285256	197158	57344.2	73553.8	62637.5	77289.5	114125	135259	146769	201332	75800.6	63244.7	70408.9	59995.2	119843	233004	167018	156982	84082.8	59793.8	80251.1	61343.7	265471	323901	229645
173.105	5.28732	C8H15NO3	5	N-Acetyl-L-leucine	7	0	0	935801	0.701281	0.540067	0.69631	0.511543	1	0.489266	0.646913	0.428431	0.713772	0.566503	0.133061	0.233842	1.17516	n4655	335578	464762	604528	456683	394217	586173	543264	582418	213541	218557	240578	390430	541230	279196	516508	498366	173142	328039	300015	372294	381415	622990	422490	460877	396916	388607	384300
220.058	14.1036	C8H12O7	3	dihomocitrate	7	0	0	222991	0.56316	0.535347	0.667627	0.599237	1	0.497961	0.504134	0.433306	1.36592	0.635389	0	0.092304	0.505536	n5437	25193.7	19326.9	23574.7	20831.9	0	0	0	0	6899.89	7392.05	8287.58	22799.6	0	0	0	0	6412.14	17220.8	6527.62	18625.5	0	0	0	0	154879	142748	95613.4
173.105	7.43029	C8H15NO3	5	Hexanoylglycine	7	0	0	322669	0.745609	0.41841	0.687113	0.509002	1	0.51023	0.692747	0.456216	0.737361	0.469686	0.0861487	0.201357	0.713909	n5248	143121	171400	192018	199850	100137	184443	70726.3	182614	72033.1	96559.4	80919.1	136942	182077	0	99457.2	90526.4	63704.4	76981.9	79853	96368.5	0	0	198843	126209	93751.1	155970	119785
275.101	6.22718	C11H17NO7	3	Cardiospermin	7	0	0	5771018	1.41063	1.53772	0.573062	0.619156	1	1.53762	1.09815	0.469679	0.383524	0.59151	0.552041	0.96073	1.10088	p4075	2.14103e+06	4450568	3.1978e+06	2.82815e+06	0	0	0	0	4349914	3.55183e+06	3803283	3.27429e+06	0	0	0	0	3.02347e+06	2.92148e+06	5.55321e+06	3.48208e+06	0	0	0	0	104911	170050	244473
155.069	17.5184	C6H9N3O2	6	D-Histidine	7	0	0	47214020	0.658566	0.497766	0.701699	0.586183	1	0.608076	0.920068	0.516696	0.830507	0.908656	0.246268	0.535977	2.8277	p1842	3.12359e+06	5.37477e+06	8251273	5135579	24410740	33458754	27679716	32217942	2.73337e+06	3.55458e+06	3685409	4674343	33362034	31176222	29185188	27005880	3.39792e+06	2395443	3.35016e+06	2.84696e+06	31052410	33429176	29120282	25776326	2.50304e+06	3.04813e+06	4230612
155.069	17.0281	C6H9N3O2	6	3-(Pyrazol-1-yl)-L-alanine	7	0	beta-pyrazole-1-ylalanine biosynthesis	70732472	0.660945	0.51838	0.720074	0.59092	1	0.596021	0.937914	0.516849	0.82248	0.932805	0.244417	0.532025	3.59202	p1577	3.116e+06	5.37477e+06	8251273	5135579	23127350	26891956	14473890	17145042	3.04895e+06	2.95571e+06	3570758	4410191	33362034	38149668	54896452	50453840	3.39792e+06	2395443	3.52346e+06	2.84696e+06	38727788	47641224	46966972	49292296	2.50304e+06	3.04813e+06	4230612
109.064	17.366	C5H7N3	2	Dap	7	0	0	10605870	0.680267	0.514275	0.712884	0.598542	1	0.617385	0.879745	0.519656	0.873741	0.953608	0.255777	0.545848	3.91518	p3371	498757	792320	1.0524e+06	851335	3.69935e+06	2.39069e+06	2.14271e+06	1.28578e+06	447813	497670	570693	720041	2486128	1.57433e+06	1.48408e+06	1.88752e+06	476328	377242	536491	472683	7202948	8400192	8193911	7191419	368212	432651	719751
662.088	15.9384	C19H28N4O18P2	2	UDP-2,3-diacetamido-2,3-dideoxy-&alpha;-D-glucuronate	7	0	0	3061305	0.793142	0.548569	0.713582	0.56973	1	0.474725	0.761501	0.521944	0.970122	0.477912	0.0702436	0.101189	0.308482	n3605	681777	741461	665105	620220	0	0	0	0	616117	684450	669689	894479	0	0	0	0	607963	906575	776201	1.01961e+06	0	0	0	0	1830251	2936848	1.37105e+06
106.027	16.3932	C3H6O4	3	L-Glycericacid	7	0	0	194844	0.77983	0.835113	0.746491	0.903031	1	0.885013	0.641265	0.53616	0.999068	0.984975	0.150931	0.23609	0.412729	n5501	146883	142502	127016	100961	6611.65	7855.52	10555.3	9311.02	135144	88975.5	140394	166425	7829.04	14117.9	10570.1	9621.96	113411	112931	163387	111272	6698.47	7377.47	15834.5	14705	123834	96613.2	98914.2
198.064	15.6182	C8H10N2O4	2	(S)-2-Amino-3-(3-hydroxy-4-oxo-4H-pyridin-1-yl)propanoate	7	0	0	169267	0.744792	0.567602	0.777942	0.597296	1	0.471708	0.809567	0.541012	0.93473	0.496592	0.0506857	0.139376	0.383103	n5566	33990.1	42253.4	43975.8	37279.3	11667	20320	31220.7	22774.3	28204.9	30454.4	34843.3	50426.2	19628.1	19451.1	19253.4	20042.1	35365.1	46768	46048.4	45006.7	18352.2	21254.1	25732.1	23617.8	103300	158015	82604.5
252.086	9.39492	C10H12N4O4	3	Nebularine	7	0	0	149527	0.742323	0.481404	0.723212	0.648961	1	0.865295	0.934296	0.543161	1.39724	0.669098	0.467652	0.360317	1.29355	n5632	24850.9	31452.5	28650.2	35140.2	0	0	0	0	13631.8	20274.6	15965.8	48739.1	0	0	0	0	7312.19	11968	20934.4	14647.5	0	0	0	0	57319.2	149527	55612.6
322.033	12.3023	C14H10O9	1	Digallate	7	0	0	381021	0.978289	0.530798	0.826733	0.472747	1	0.599614	0.672137	0.55911	0.881262	0.72706	0.407312	0.548174	2.28404	p6523	183783	158564	125907	132088	201791	105516	265648	356918	61074	74391.2	90428.9	78918	186762	228329	292997	296466	55190.8	76319.1	62521.8	75798.2	161364	134592	264488	291562	48914.3	45137	53479.1
157.074	15.7479	C7H11NO3	3	3-Methylcrotonylglycine	7	0	0	352490	0.691564	0.515776	0.507764	0.373745	1	0.448865	0.695265	0.575103	0.826294	0.579871	0.340107	0.34517	0.660342	p6565	158516	199948	165143	138312	111852	176993	298681	227378	71896	45243.3	85876.9	97784	168103	176230	253632	236991	51084.3	78754.3	111821	103980	158878	215585	224691	264907	89411.2	116299	97528.7
143.058	5.34514	C6H9NO3	4	Acrylamide-acrylic acid resin	7	0	0	521972	0.758579	0.487171	0.555707	0.670579	1	0.746758	0.827682	0.592108	1.22985	1.006	0.312935	0.152389	0.889842	p6334	128237	112713	149702	103442	41583.9	136175	39187.6	67442.7	84922.3	40487.5	141276	119342	64418.5	58894.1	47503.3	76481.8	57875.2	55681.2	47854.1	90426.7	0	47800.3	52757.7	56626.3	238854	279447	179770
215.079	11.812	C9H13NO5	1	Succinyl proline	7	0	0	6554646	0.633199	0.624637	0.595763	0.547576	1	0.654665	0.808645	0.592942	1.00367	0.752842	2.10981	1.41413	3.82543	p3878	33560.6	68718.1	105743	65315	41280	79085.2	78620.5	31985.9	33853.4	38108.3	67613.2	89680.2	28548.2	37516	47315.6	50138.2	58867.9	46481.4	50113.7	63276.7	34621.1	82019.7	28295.4	44338.6	71300.9	75200.6	103348
118.009	11.9296	C4H6O2S	1	Dihydro-4-mercapto-3(2H)-furanone	7	0	0	173857	0.652985	0.560787	0.723132	0.512736	1	0.653893	0.765136	0.596846	1.2757	0.773591	0.149433	0.346256	0.599782	p6856	89926.3	76255.6	87723.2	81547.9	61515	37714.8	30075.3	32582.5	55893.9	60077.7	82078.1	95921.8	55288.3	28781.2	29965.3	31951.6	44900.6	72268.5	66212	68732.4	34419.1	73424.9	29364.6	65544.7	103654	129095	107676
274.092	12.4575	C9H14N4O6	2	5-Amino-1-ribofuranosylimidazole-4-carboxyamide	7	0	0	638444	0.741608	0.475449	0.549913	0.372055	1	0.340463	0.771819	0.601429	0.858393	0.433416	0.0121102	0.0320106	0.152125	n4900	101275	171448	113066	103228	0	0	0	0	78599.1	52949.3	47166.2	53254.1	0	0	0	0	72518.5	102221	60029.8	89170.3	0	0	0	0	145623	232028	107195
232.117	18.2208	C8H16N4O4	2	(3R)-hydroxy-N-acetyl-(L)-arginine	7	0	0	529208	0.795315	0.596682	0.687001	0.626672	1	0.77167	0.698111	0.607928	1.10005	0.822336	0.513784	0.705198	2.23611	p6318	58446.9	67931.6	86137	66030.5	252989	291624	529208	331815	48471.1	60320.9	67032.8	93479	272493	276423	345241	356357	41812	40044.9	71415.8	54962.3	267838	295208	329792	365344	67506.5	63922.5	60569.4
191.062	5.30534	C7H13NO3S	1	N-Acetylmethionine	7	0	0	873630	0.717627	0.427098	0.658956	0.497935	1	0.666667	0.828414	0.614301	1.23469	0.993286	0.198681	0.287676	1.1329	n4697	171335	240870	305641	184809	121619	328295	198220	454378	207222	116842	234410	231188	343661	79667.9	223531	207112	98123.5	102582	171223	133967	151257	276380	149184	173549	733152	873630	468187
197.105	5.18645	C10H15NO3	4	Tenuazonic acid	7	0	0	335242	0.911839	0.662328	0.801611	0.614722	1	0.61964	0.782268	0.61853	0.804506	1.02958	0.753563	0.879814	1.77224	p6589	37241.3	85809.4	82678.8	41768	132915	125832	101998	180031	38861.4	29531.8	54246.4	70665.1	137106	125331	82554.1	145537	50684.2	27957.3	43978.3	84002.1	142969	60684.7	72450.8	64210.2	54261.3	28054.3	72554
261.133	18.0026	C10H19N3O5	7	Aspartylysine	7	0	0	857752	0.784199	0.627548	0.778399	0.612615	1	0.788703	0.748785	0.629573	0.953364	0.781551	0.454349	0.724521	2.31346	p5908	128939	133981	188458	149934	500031	662296	833790	695009	120480	140975	148046	152837	642732	553393	713228	598289	100056	91127.7	143146	113106	556409	685027	587304	669815	126888	154881	136769
224.091	11.0189	C9H12N4O3	1	Temurin	7	0	0	6334154	0.781459	0.602935	0.661607	0.573154	1	0.826441	0.73173	0.643165	1.0149	0.883423	0.459837	0.805372	2.14501	p3969	1.50504e+06	1.62648e+06	1563514	1.34367e+06	3.83013e+06	5782658	5.50984e+06	4.99076e+06	915224	1.28995e+06	1243737	1.91704e+06	4361564	4.15046e+06	4.38504e+06	4.92643e+06	727949	871442	1.19799e+06	1.11738e+06	4346459	4279277	4.5499e+06	4.58035e+06	959166	1.09202e+06	1.07278e+06
204.111	17.7094	C8H16N2O4	8	N5-(L-1-Carboxyethyl)-L-ornithine	7	0	0	466615	0.765715	0.665163	0.769216	0.624045	1	0.835232	0.751035	0.650733	1.13434	0.850451	0.4767	0.86633	2.19163	p6382	86687	98020.4	132993	93579.7	350720	339918	407708	343373	70515.2	96267.1	102014	120022	338219	254557	410342	393319	65633.1	68816.5	99693.7	75504.6	354253	352562	331360	322153	83599.3	110477	91699.3
169.11	5.22487	C9H15NO2	1	Homoarecoline	7	0	0	233639	0.888612	0.973016	1.28239	1.16042	1	1.34202	0.865698	0.657247	1.08667	0.790163	1.03643	1.13181	1.54749	p6766	65443.6	57812.1	52495.2	65599.3	116880	132018	122786	141040	59943.2	200094	66377.6	84909.2	127430	108961	127939	126418	80663.3	77967.1	54314.5	85281.7	118990	143050	119361	202273	58768.3	99365.2	56751.2
334.067	15.7294	C9H19O11P	4	sn-glycero-3-Phospho-1-inositol	7	0	0	2169415	0.780617	0.556551	0.725668	0.509628	1	0.711738	0.990747	0.660459	0.63244	0.601424	0.54291	0.646688	3.25501	n3950	112841	172163	178325	104160	1.53975e+06	1.59143e+06	1.93446e+06	1827443	176088	183578	209139	149289	1.40905e+06	1.14183e+06	1.56994e+06	1485553	122971	108842	217090	112618	1.48335e+06	1.52043e+06	1499090	1.5063e+06	18524.1	0	32676.3
155.069	19.0659	C6H9N3O2	6	N3-hydroxyethylcytosine	7	0	0	11134252	0.711754	0.601398	0.737451	0.644305	1	0.712838	0.635147	0.662188	0.993942	0.966798	0.308808	0.636695	1.18365	p3243	3.02395e+06	4.37877e+06	5.21566e+06	3.97947e+06	7733599	6274751	3.00073e+06	0	2.60411e+06	2.90175e+06	3.46621e+06	4.14869e+06	6.28169e+06	4.41153e+06	2.96276e+06	2.98973e+06	2.25278e+06	2429825	3.53794e+06	2.84901e+06	5.47937e+06	4265366	3.16763e+06	3.0061e+06	2.24428e+06	2.86615e+06	3.43597e+06
143.095	11.1573	C7H13NO2	4	4-(Trimethylammonio)but-2-enoate	7	0	0	367134	0.781892	0.71886	0.905351	0.696037	1	0.851098	0.943643	0.677826	1.15527	0.798337	0.588958	0.711726	2.09181	p6542	73335.8	76463.5	96678.3	82656.9	239871	221718	256305	235166	62176.1	55764.6	54994.9	85433.6	239020	237676	322727	217340	49008.9	59387	78077.6	31752	305978	293476	230574	240517	53163.3	61273.9	49934.4
268.079	14.1472	C9H16O9	4	2(alpha-D-Mannosyl)-D-glycerate	7	0	mannosylglycerate biosynthesis I __ mannosylglycerate biosynthesis II	372023	0.7207	0.774696	0.80548	0.872963	1	1.00017	0.881034	0.684333	1.27369	0.892563	0.602282	0.963065	3.35091	n5187	31630.4	41239.2	50743.8	34730.1	168463	196029	248454	231208	33772.5	44151.4	40798.5	42853.7	186981	132795	248888	211217	25685.2	31765.4	45179.5	22521.3	238564	162338	186702	265482	41895.7	50393.9	36126.3
244.106	14.734	C10H16N2O5	4	dihydrothymidine	7	0	0	117357096	0.717198	0.745019	0.719228	0.675916	1	0.868078	0.777161	0.694533	1.14026	0.960677	0.678431	0.902981	2.62629	p1190	13599496	9950314	12335566	9697872	52918340	53500368	72653712	58441000	7.27612e+06	12829844	12273329	14918701	63945344	54701696	64232760	117357096	6379340	8503807	15674794	10035031	54372536	71890016	54526532	58425400	4.72211e+06	7086196	9047834
230.09	9.5759	C9H14N2O5	6	(1R,2S,3R)-2-Acetyl-4(5)-(1,2,3,4-tetrahydroxybutyl)imidazole	7	0	0	3717716	0.731334	0.692775	0.745145	0.690028	1	0.82408	0.784911	0.710269	1.04878	0.973346	0.601031	0.932124	3.14094	n3487	352863	449645	495286	391228	2276820	2620449	2.86356e+06	2.85849e+06	326671	344713	405759	531258	2.85746e+06	2.16772e+06	2.89454e+06	2.66643e+06	263781	264268	471428	352649	2.40176e+06	2.59125e+06	2.50554e+06	2857316	300925	332727	394820
174.1	13.3804	C7H14N2O3	8	theanine	7	0	0	978972	0.82852	0.773483	0.744219	0.718257	1	0.920678	0.836368	0.716305	1.55571	1.01027	0.592861	0.847407	1.72628	n4594	146466	157568	170843	172605	311747	367167	345011	365956	110599	136104	160183	232891	335429	352679	400364	402557	100932	129601	172842	134115	289298	336570	335387	365173	173085	749303	356993
194.058	7.44098	C10H10O4	16	Scytalone	7	0	0	904882	0.779265	0.97969	0.890939	0.969534	1	1.02253	0.819199	0.717343	1.12321	0.983775	0.561161	0.842522	0.797806	n4667	425683	341478	461556	319173	316546	427197	369726	197595	241434	306587	382711	434420	226991	188827	261754	188270	350201	263203	347945	346603	265441	146774	198323	144241	144594	253372	164499
1181.52	3.57983	C55H77CoN15O11	1	adenosyl-cobyrate	7	0	Porphyrin and chlorophyll metabolism	1207756	0.921036	0.93855	0.923566	1.08908	1	0.52821	0.891812	0.717746	0.665846	0.209462	2.25223	0.633172	0.658912	p5533	393474	368944	423119	357449	0	0	0	0	199566	214944	232959	224457	0	0	0	0	387955	341537	410421	409366	0	0	0	0	134247	106867	123855
195.074	14.0113	C6H13NO6	3	D-Glucose oxime	7	0	0	234409	0.855978	0.848791	0.857561	0.746517	1	0.866688	0.819533	0.722136	0.634292	0.67493	0.452191	0.72533	1.71169	p6763	48735.6	51063.9	59596.8	51105.4	209861	178449	134466	112720	26396.9	42723.5	41039.7	37537.1	108304	100284	48994.4	87707.4	32702	33821.1	44842.6	33281.7	169612	140455	102923	112281	10452.7	18476.4	15082.8
111.993	14.0556	CH5O4P	2	methylphosphate	7	0	0	245230	0.854439	0.722037	0.908158	0.716113	1	0.607533	0.883891	0.723969	0.631743	0.537006	0.300102	0.409249	0.17647	p6740	146105	174570	62593.4	58796.5	0	0	0	0	84113.1	141491	53027.2	66278.9	0	0	0	0	96719.3	165396	78108.4	69692.4	0	0	0	0	47893.5	83027.1	44754
173.048	7.47189	C10H7NO2	3	2-Quinolinecarboxylic acid	7	0	0	454662	0.880766	0.673564	0.68691	0.878005	1	1.02266	0.911508	0.725004	0.929159	0.981906	0.764676	1.22267	2.50461	p6408	36407.4	88335.2	168412	48950.5	110244	250544	198282	152357	25740.1	42747.9	137362	131601	120227	102820	167450	236395	40505	32577.9	64053.2	85122.3	174559	147355	287496	167820	33266.4	16296.2	20096.5
298.141	7.41246	C15H22O6	2	Toxin T2 tetrol	7	0	0	5861917	0.869982	0.520313	1.68206	1.00179	1	1.114	0.835143	0.728424	0.32973	0.160708	0.457229	0.545374	0.866357	n3075	443189	518002	1.19416e+06	658542	459796	5861917	199482	0	197330	272002	1.43679e+06	290995	236198	91121.2	134647	146971	310456	222748	426093	66904.8	0	195667	54444	102010	106078	380875	919644
100.016	14.2311	C4H4O3	2	2-oxobut-3-enanoate	7	0	3-methylquinoline degradation	420266	0.784767	0.732764	0.795579	0.663485	1	0.913975	0.827617	0.734078	1.26595	1.2542	0.710662	1.12825	0.484974	n5127	244627	252980	355763	219026	130634	110332	162132	150105	136845	178033	275888	305174	48922.9	79952.4	65528.3	58908.9	155216	121540	283942	157607	98244.6	123176	110671	101404	119300	178635	157051
271.251	7.42624	C16H33NO2	7	Undecanoylcholine	7	0	0	326766	0.944947	0.836133	1.12094	0.950649	1	0.69931	1.3593	0.737718	0.603061	1.024	0.686223	0.656774	1.62271	p6610	47542.7	105341	151669	113974	115778	226568	182994	214690	112809	54126.1	57136.6	71426.9	278696	0	173191	235046	136036	104346	68796.6	44136.1	264222	136356	165994	176749	94063.8	82415.8	116051
589.663	16.791	C40H63N9O28P2	1	UDP-N-acetylmuramoyl-L-Ala-D-gamma-Glu-6-carboxy-L-Lys-(D-Ala)2	7	0	0	2064823	0.618468	0.485018	1.22699	0.902776	1	0.444828	1.17883	0.742066	1.53326	0.880105	0	0	2.51177	n4034	29561	32696.1	35818.6	34077.3	0	0	0	0	15958.6	21469.7	22412.2	32470.7	0	0	0	0	14345.7	22534.1	30998.6	32773	0	0	0	0	1.80896e+06	1.7465e+06	1456031
170.131	4.29386	C10H18O2	75	(E)-3,7-Dimethylocta-1,6-diene-3,8-diol	7	0	0	313074	1.23971	0.780211	1.10151	0.860964	1	0.75243	0.947117	0.746546	0.804285	0.74279	0.658888	1.02655	0.70173	n5259	220539	208219	212642	135283	100295	60641	80509	78345.6	127434	165162	145238	173403	79278.7	105417	87066.9	117487	155803	160848	190767	126388	88534.6	106432	109195	133800	70517.5	114502	146465
186.064	10.5826	C7H10N2O4	1	(S)-AMPA	7	0	0	1377594	0.697528	0.691712	0.758733	0.597761	1	0.824911	0.769937	0.756705	0.594028	0.980723	0.593789	1.01173	2.09399	n4402	281972	263511	376930	254102	999130	1.02908e+06	1.04366e+06	981036	175695	204817	256009	323285	1.04738e+06	779955	1.1381e+06	967911	138785	169907	303393	192741	1.00637e+06	965464	906421	948162	168840	232868	169644
478.181	10.9949	C19H30N2O12	1	glcNAc-1,6-anhMurNAc	7	0	0	382156	0.715049	0.676754	0.77364	0.640216	1	0.796543	0.818842	0.75977	1.0201	0.986846	1.98307	0.962458	0.6588	p6518	107209	96387.7	141349	92145.4	0	0	0	0	57941.7	92312.8	117270	100891	0	0	0	0	75408	71652.8	88345.1	77604.6	0	0	0	0	27657.4	66211	65300.1
237.1	5.2369	C12H15NO4	1	3-Hydroxy-carbofuran	7	0	0	377298	0.817269	0.796525	0.767961	0.984921	1	1.08239	0.868628	0.767151	1.09362	1.11703	0.327044	0.787859	0.53384	n5186	112612	175992	271844	115980	99757.4	101613	0	111844	165003	165862	152333	216689	172745	0	0	174056	108979	104851	172976	128238	88949.6	0	81855	146215	75729.2	69443	89600.2
184.11	4.84437	C10H16O3	15	5-exo-Hydroxy-1,2-campholide	7	0	0	143248	0.918753	0.911122	0.949086	1.13186	1	1.18148	0.81218	0.770318	1.58414	1.86949	1.15791	1.10107	0.963014	n5657	50000.1	38584	54638.7	48111	51779.6	47979.7	60831.8	41936	53292.5	96047.7	56049.2	92599.5	46675.6	64213.2	42700.6	36420.7	49977.9	69117.3	50688	60016.6	38859.4	61590	45697.7	42570.9	37638.5	98912.6	59579
267.086	10.1383	C11H13N3O5	1	gamma-glutamyl-p-nitroanilide	7	0	0	596693	0.625799	0.837254	0.737117	0.737947	1	0.861051	0.796617	0.770976	0.985856	1.00689	1.43841	2.35256	1.36452	n4921	85925.1	98107.4	91708.6	60916.3	0	0	0	0	47124.6	56234.8	57536.9	84964.8	0	0	0	0	43781.4	43224.9	89917.3	62142.7	0	0	0	0	23592	26706.7	34078.8
143.058	11.226	C6H9NO3	4	Vinylacetylglycine	7	0	0	457987	1.11526	1.30907	0.922723	0.869082	1	1.34457	1.24561	0.782382	0.741293	0.776038	0.409614	0.595719	0.755451	p6402	394027	368880	284344	206380	314783	266267	267635	273772	255957	457987	375294	318529	281388	282292	319482	258212	285046	306073	440997	338486	263660	302461	226083	320263	95283.3	133974	120267
132.079	5.82913	C6H12O3	22	D-2-Hydroxyisocaproate	7	0	0	159384	0.926389	0.926086	0.951029	0.846635	1	0.865557	0.803792	0.784599	1.06738	0.752254	0.666536	0.754421	0.691555	n5594	40410.3	34098.3	33546.4	28561.4	64366.2	45308	52764	80836.5	27646.7	33826.2	27692.2	40346.2	32040.4	55260.9	53200.6	44245.6	26604.2	52000.4	27757.9	32205.8	56391.6	59875.5	50982.7	58564.2	25148.2	55551.7	27833.5
252.173	4.29235	C15H24O3	22	Cuauhtemone	7	0	0	417486	0.793652	0.85336	0.914178	0.970569	1	1.0537	0.857275	0.785762	2.20612	2.49389	0.533955	0.784972	0.534208	p6478	84580	85469.8	115405	82318.3	42427.6	56417.3	46031.8	46579.3	133892	86215.6	107437	247069	43856.1	64086.3	43869.9	39329.5	69901.1	115078	131896	148487	67876.9	45120.7	60011.8	70120.5	0	101675	56927.4
210.137	5.18762	C11H18N2O2	1	L,L-Cyclo(leucylprolyl)	7	0	0	29260090	0.897383	0.792109	0.85282	1.09314	1	1.194	1.04771	0.786213	1.10616	1.28122	0.858035	1.36828	2.95119	p2264	2.48983e+06	3.85722e+06	5596888	3.00242e+06	16702513	19935812	10475097	7.80501e+06	3.60799e+06	4.13706e+06	3.44622e+06	6.63283e+06	17933070	18633960	6.56254e+06	9150269	2856840	2.71849e+06	3424183	2.82513e+06	20662004	19105308	10255951	8698115	1.41757e+06	1.83495e+06	2.29227e+06
193.025	18.5173	C4H8N3O4P	2	creatinine phosphate	7	0	0	321798	0.831222	0.770501	0.834305	0.792742	1	0.918831	0.943611	0.790078	1.16189	1.05244	0.405828	0.835072	1.37552	n5249	102275	142591	168699	135347	305126	220819	159357	150670	108016	131827	142021	161126	242616	192347	170524	151726	93715.1	103445	139092	119082	212007	192828	177545	169771	75700.3	104809	123179
141.079	14.2985	C7H11NO2	3	Arecaidine	7	0	0	566249	0.749471	0.670727	0.831047	0.791446	1	1.02501	0.933252	0.796617	1.238	1.0931	0.734462	1.23809	2.36954	p6267	99153.9	99070.1	137043	104230	310979	360602	379816	393132	93394.9	98953.9	106547	150516	351110	464787	447702	566249	50951.8	66595.1	92496.4	84033.6	331690	375525	389351	469360	88826.8	99762.1	109371
325.371	7.44593	C22H47N	1	di-n-Undecylamine	7	0	0	12638004	0.719476	0.842896	1.24983	0.759987	1	1.26302	1.87888	0.824478	0.838063	0.961494	1.37306	1.70089	1.49706	p3121	359552	412366	336730	301280	541170	315836	1.73402e+06	262300	848979	368273	545144	322208	840900	691585	813562	885200	355525	369238	360850	305584	470004	226461	989693	648034	301817	353268	434618
370.308	3.97817	C22H42O4	3	Di(2-ethylhexyl) adipate	7	0	0	224698	0.928002	0.63273	0.711631	0.797424	1	0.589891	1.11585	0.826256	0.843935	0.593594	0.890568	0.708908	0.603952	p6783	209764	35541.8	43190.6	20850.3	59607.4	52160.6	42728.2	43504	25710.7	70416.7	58690.9	28234.5	57139.2	67960.3	60392.2	53687.8	60452.6	46490.4	63085.9	26317.3	71885.2	68482.5	70722.2	64062.8	19676.1	52464.7	70167
331.068	12.2804	C10H14N5O6P	2	3'-dAMP	7	0	0	599664	1.00425	0.862816	0.943526	0.976017	1	0.801792	0.879959	0.827629	0.873224	0.715208	0.646129	0.574442	0.658433	n4920	356990	430923	458429	427539	36660.5	44488.6	38246.2	25181.8	160083	217447	182106	189116	49556.2	33451.8	39698.4	29660.9	144461	216827	224426	220027	42284.9	39095.3	26886.3	23981.5	71475.2	143308	64444.3
294.184	4.03396	C17H26O4	6	Phytuberin	7	0	0	3350870	0.943389	2.2074	3.04597	2.22402	1	2.70291	0.789542	0.830982	2.76994	0.884227	1.22544	2.58406	1.72476	n3558	583358	332162	360972	261760	434442	358363	349248	503217	188533	2.63281e+06	224848	623765	344581	295751	265087	192597	774682	1.67362e+06	331132	217728	328960	308838	178872	341827	244868	2.26573e+06	230093
196.121	5.5091	C10H16N2O2	4	Fasoracetam	7	0	0	22501620	0.90681	0.846199	0.86441	1.0013	1	1.26068	1.01005	0.831119	1.113	1.21891	0.957212	1.07826	2.70268	p2501	3.12406e+06	4734406	6275637	3.12503e+06	13065719	12856464	6.83169e+06	5093338	3.93999e+06	4.14221e+06	5352774	8.18559e+06	10925788	13838382	7.04917e+06	7417041	3.85671e+06	2.99803e+06	3.91844e+06	3739108	16566953	13331279	8408925	8340755	2.19714e+06	1.9014e+06	2.76874e+06
111.983	7.86994	CH4O4S	2	Monomethyl sulfate	7	0	0	140425	0.919989	0.798571	1.1393	1.05053	1	1.13224	1.3957	0.833693	1.20348	0.927278	0.852987	0.779479	0.817193	n5667	50748.1	73545.2	87589.6	71992.8	0	0	0	0	49078.8	116768	61308.2	82200.3	16348.8	0	0	0	48266.9	60065.3	63077.7	46778.8	0	16517.2	0	0	32720	127766	54592.7
144.042	17.7519	C6H8O4	16	Triacetate	7	0	0	190990	0.825814	0.892032	0.923772	0.726451	1	0.887407	0.892091	0.83607	1.06569	0.962321	0.681805	0.948639	3.12169	p6832	30771.2	30561.4	32350	28755.2	127977	148334	176946	147502	22364.7	32393.7	25780.5	30332.1	168617	134720	163575	175396	26712.8	30229.9	28846.1	25660.2	141846	167427	165822	153065	21225.8	32361.3	28868
301.164	8.97319	C13H23N3O5	2	(Ac)2-L-Lys-D-Ala	7	0	0	270279	0.754875	0.781999	0.834181	0.797283	1	1.02323	0.959978	0.840368	1.17345	1.14188	0.783976	1.19943	1.10033	p6695	103563	110498	162970	100069	120266	116731	130977	120430	93656.2	104792	136461	132482	132817	67093.8	129675	154370	71739.1	65661.8	126750	93049.8	127626	218099	150038	127409	50101.6	55594.3	62302.3
187.063	11.7492	C11H9NO2	1	Indoleacrylicacid	7	0	0	20539142	0.7447	0.745722	0.813879	0.74713	1	0.922942	0.932878	0.844118	1.15302	1.06124	0.527939	0.725066	1.72536	p2584	7933011	7.07322e+06	7.10381e+06	5792535	16194288	17114562	19551462	17527600	5.179e+06	7.06119e+06	6.79881e+06	7572216	15917764	14078258	17860698	16851460	4.14028e+06	4.36621e+06	7.15517e+06	5839765	20080374	16417065	16734725	17401096	3335894	6.33976e+06	4.53291e+06
260.116	7.08844	C14H16N2O3	1	Maculosin	7	0	0	9135772	0.902881	0.840534	0.851113	1.16373	1	1.104	0.996866	0.854612	1.05626	1.40266	0.951057	1.0528	1.37689	p3552	1.07078e+06	1.26455e+06	1.73148e+06	1.43715e+06	5206582	6159161	2.6581e+06	3.77917e+06	1.64335e+06	1.74155e+06	1.49796e+06	1.82495e+06	4588932	5542037	2.76418e+06	3.85736e+06	1.16113e+06	1.01368e+06	1.38082e+06	1.5514e+06	5.67506e+06	5261250	2867206	4242527	891911	891351	1.5743e+06
168.069	7.08513	C11H8N2	1	beta-Carboline	7	0	0	385618	1.28728	0.773187	1.1805	0.827823	1	0.885726	1.1109	0.870675	1.33521	1.27565	1.09418	1.31279	1.69056	p6515	81490.3	83878.1	202066	165337	0	0	16801.8	0	96981.1	84317.4	110990	103973	0	0	22357.6	19126.2	66637.4	80746.4	105139	93390.7	0	0	33681.7	0	92381	101283	137182
145.053	7.41205	C9H7NO	7	quinolin-2(1H)-one	7	0	0	606429	0.792504	1.11166	0.898094	0.979064	1	1.17106	0.95778	0.872291	1.3831	1.51836	0.848825	1.03673	1.5567	p6228	130458	206755	284083	293174	185515	233979	409863	97233.2	136228	249033	207702	273064	174164	185584	245577	178360	123683	202923	265459	230036	145145	103435	233396	289615	111822	99419.6	221434
294.137	5.12892	C18H18N2O2	2	2-[3-Ethyl-5-(4-methoxyphenyl)-1H-pyrazol-4-yl]phenol	7	0	0	205938	1.03033	0.522995	0.735778	0.771102	1	0.537138	1.0186	0.873154	0.61822	1.04969	1.01108	0.781325	0.26734	p6818	52608.6	127849	136173	105834	195465	205938	69768.6	36477.6	117645	0	125401	0	163509	156752	0	0	0	0	118108	118539	192022	135368	74795.7	75622.7	55364.3	0	90369.9
218.127	7.08909	C9H18N2O4	14	N-hydroxy-N-succinylcadaverine	7	0	0	10780990	0.654109	0.814329	0.801086	0.881915	1	0.82968	0.776526	0.87984	0.900127	0.778093	1.58695	2.30655	18.8117	p3332	316419	345755	327994	385674	4930462	5826204	7688325	6864264	269820	351839	381287	448187	4.24067e+06	2.47343e+06	6471937	4411086	198802	231148	583649	410684	6.52485e+06	7297500	5.53717e+06	4.92163e+06	251437	174194	402886
228.147	7.58401	C11H20N2O3	3	L-isoleucyl-L-proline	7	0	0	258785712	0.920575	0.925299	0.857877	0.775207	1	1.14084	1.01687	0.888177	1.14702	1.22707	0.781159	1.54522	5.4438	p533	18743960	21276508	32740254	20199422	181043360	200448208	206369616	201627808	21795228	31573844	26641472	36252492	176760176	202870928	249319776	208813216	18899862	17509600	32402992	25484960	193771472	191221584	211211664	225073040	14836278	13988248	23335726
100.016	6.79919	C4H4O3	2	2-oxobut-3-enanoate	7	0	3-methylquinoline degradation	525945	0.617156	0.754848	0.810837	0.771829	1	0.80765	0.785015	0.888287	0.974359	0.785166	0.957966	0.870556	0.500162	n4994	72373.3	61060.8	46368.9	57694.7	0	6779.47	10957.1	0	26534.6	69258.8	67184.2	57513.5	0	0	0	0	49140.8	50750.4	48877.9	57307	9913.73	10976.8	0	0	49691.8	53768.8	73867.4
145.053	6.18894	C9H7NO	7	1(2H)-Isoquinolinone	7	0	0	923284	0.834021	1.13438	0.864831	1.21919	1	1.18998	0.849106	0.889284	1.2029	1.35961	2.77455	2.47927	2.38489	n4662	36066.6	32230.5	49928.9	38903.3	26019.7	63974.7	48704.4	39338.7	49097.8	55694	63900.9	80170.6	30025.4	23748.8	39098.3	31318	50301.3	44650.8	79719.9	62562.8	31104.7	16238.9	46747.8	44212.1	45639.7	51543.4	66040.9
221.069	9.4688	C11H11NO4	3	6-Hydroxyindolelactate	7	0	0	157775	0.752299	1.30103	0.756099	1.51955	1	1.17867	0.845676	0.904123	1.05953	1.07796	2.72495	1.77999	1.02527	n5600	21639.4	11790.2	25343.6	16194.1	0	0	0	0	41569.2	45916.6	39731.5	80963.2	0	0	0	0	48620.7	52791.7	67071.8	61309.3	0	0	0	0	16196.6	33552.9	22032.3
243.147	4.06493	C12H21NO4	1	Tiglylcarnitine	7	0	0	2074581	0.461744	0.848687	0.361809	0.963926	1	1.32528	0.999392	0.910654	1.19298	1.30132	0.831707	1.49195	4.31715	n4021	91360.1	136065	317233	190908	1.73586e+06	1.70083e+06	1.62991e+06	1.81822e+06	259357	231844	273644	341951	1.52641e+06	1.70752e+06	1660665	1.69631e+06	142991	109401	302591	153793	1.65624e+06	1.7503e+06	1.66596e+06	1.86854e+06	55597.6	0	121265
293.11	9.00791	C11H19NO8	5	N-Acetylmuramate	7	0	0	1780844	0.695174	0.840128	1.01909	0.690482	1	0.943325	2.20253	0.913339	0.927764	0.804637	0.283138	0.282927	0.475214	p5269	516922	409155	437154	299810	310263	367304	261687	288082	381737	578323	548819	582599	334306	411129	325225	280160	347029	548515	563540	403592	317545	379549	290776	306428	232097	280940	275034
275.101	9.8266	C11H17NO7	3	Sarmentosin	7	0	0	2208502	0.802622	0.924241	1.11461	0.734631	1	1.04952	2.34014	0.916855	0.94505	0.94425	0.318709	0.321	0.430972	p5077	672399	497402	557092	378255	0	25631.1	0	0	452648	854152	614284	909922	0	0	0	0	443076	777864	769928	502196	0	0	0	0	329937	418706	325182
117.936	20.1324	CrH2O4	1	chromate	7	0	0	580687	0.96099	0.958203	0.969639	0.982059	1	0.947633	1.02054	0.917688	0.977145	0.988367	0.949038	1.03051	0.876023	n4932	403163	434575	474852	482759	449164	416256	469165	367805	392425	423488	395110	436240	384617	336519	405372	347034	401196	406171	395067	463201	401232	328477	403767	445004	445225	381797	425206
197.035	14.3574	C5H11NO5S	1	Tauropine	7	0	0	148986	0.751861	0.885032	0.788849	0.950936	1	1.00177	0.822229	0.940113	1.06584	1.09764	0.585549	1.07294	0.574356	p6895	79796.1	86888	105153	114642	111485	58398.4	0	42054.6	121245	103395	74964.5	108270	43067.3	34706.5	51014.6	46522.6	77025.1	99486.2	88443	95390.1	50638.8	0	49337.5	49996.1	74137.4	74510.1	106723
260.116	6.60384	C14H16N2O3	1	Maculosin	7	0	0	11333219	0.822879	0.7502	0.759641	1.03866	1	0.974121	0.889731	0.946898	0.887908	1.10873	0.907794	0.939653	2.83272	p3236	984048	1.26455e+06	1.73148e+06	1.43715e+06	7.67457e+06	7680510	5279937	5361851	1.64335e+06	1.74155e+06	1.49796e+06	1.74854e+06	6918932	9137249	7170163	4919168	1.16113e+06	1.01368e+06	1.38082e+06	1.5514e+06	7957754	8641926	5.4779e+06	5529143	891911	891351	1.5743e+06
294.183	7.29654	C17H26O4	6	Embelin	7	0	0	275339	1.02857	1.00783	0.98692	1.02605	1	1.02904	1.01753	0.94707	1.03342	1.00788	1.02697	1.0092	1.00761	n5312	188986	233135	228882	215300	160456	232593	170442	166598	226324	237249	226065	233254	253281	131302	176586	209730	225786	217649	225322	235118	266926	119362	177755	215324	214603	232927	253635
158.058	5.28849	C7H10O4	7	Dimethyl citraconate	7	0	0	181995	0.902779	0.96684	0.969587	1.21209	1	1.02321	0.983433	0.948787	0.924068	1.05668	0.965137	1.083	0.797081	n5530	142277	92781.9	107749	101968	55668.7	64966.4	61676.7	90999.4	75561.3	175175	93638.9	125127	62899.5	100406	108125	96630.5	88228.6	100887	100353	154167	62158.6	60528	106951	80054.5	103332	120009	84586.8
502.154	15.737	C18H30O16	1	alpha-L-Rhamnopyranosyl-(1->2)-beta-D-galactopyranosyl-(1->2)-beta- D-glucuronopyranoside	7	0	0	418354	0.830736	0.894039	0.89474	0.806931	1	1.07154	0.885582	0.971052	1.0222	1.21817	0.691303	1.34719	0.444581	n5129	288960	298321	294541	235978	28290.1	40114.3	45939.7	46701.2	255651	307588	340908	334737	38094.6	35238.4	43592.1	37625.3	225999	241118	306046	260504	33515.4	42440	40988.7	45515.4	249860	225951	258324
117.936	19.7335	CrH2O4	1	chromate	7	0	0	569424	0.978288	1.00512	1.00954	1.06219	1	1.0143	1.07183	0.971135	1.02749	1.04649	1.01395	1.017	0.946687	n4944	401111	377528	392874	454055	449164	416256	469165	367805	367076	416599	405113	402919	384617	336519	405372	347034	401196	395494	388640	391981	401232	328477	393416	317284	445225	381797	425206
114.032	15.8215	C5H6O3	6	cis-2-hydroxypenta-2,4-dienoate	7	0	0	292385	0.895715	0.864227	0.94537	0.922519	1	1.01299	0.928277	0.980604	1.52225	0.93047	0.966718	1.20608	1.60219	n5284	38715.9	33607.6	34254.4	33238.4	99539.8	106379	110378	106229	35126.2	42410.6	36980.1	42774.1	96973.1	91132.7	98510.3	116594	33905.3	27203.7	34356.6	38726.1	102429	95550.5	108973	102054	126772	221227	167158
95.0372	7.41572	C5H5NO	3	2-Hydroxypyridine	7	0	0	210050	0.351854	1.03481	0.702735	1.30057	1	1.48774	0.790319	0.995648	0.785035	1.44189	1.05735	0.790148	0.246013	p6808	43431.1	82005.8	61745.3	94562.7	0	0	0	0	66022.1	131408	70805.9	135490	0	0	163068	0	75686.7	101862	49692.7	53571.5	0	0	162920	94594.5	91672.2	89907.7	74894.9
182.085	6.18125	C12H10N2	1	Harman	7	0	0	3384238	1.02834	1.00296	1.07214	1.06712	1	1.23344	1.11365	1.02461	1.30322	1.34195	1.77151	1.52949	0.677994	p4737	1.28068e+06	1.51641e+06	1770726	1331541	228407	277793	263997	279835	1.49504e+06	1.54708e+06	2.00248e+06	2.43406e+06	265984	239582	270334	211935	1.15252e+06	1.43522e+06	1843097	1.65036e+06	252926	210853	281064	297259	1142665	1.59742e+06	1.53338e+06
153.079	11.7562	C8H11NO2	5	1-(4-Hydroxyphenyl)-2-aminoethanol	7	0	0	608523	0.96817	0.940096	0.953337	1.11061	1	0.98174	0.972543	1.02517	0.91622	0.830187	2.74095	1.92505	4.35619	n4916	7666.05	5841.68	6285.47	7008.35	9562.79	9802.08	11133.4	16447.9	5673.69	14035.1	11824.7	7684.96	9105.28	8522.77	12094.7	10560.2	12379.9	6582.1	6676.75	11916.1	9580.28	9670.09	10841.8	9436.14	12934.2	11586.1	12099.9
129.152	7.93236	C8H19N	2	Octylamine	7	0	0	2062492	1.00087	0.852021	1.0062	1.0062	1	1.03774	0.994317	1.03301	1.03544	1.03642	1.02702	1.01818	1.0783	p5123	1.49295e+06	1397807	1404864	1.30596e+06	1.49556e+06	1.43669e+06	1.71131e+06	1.63972e+06	1.42692e+06	1428609	1.47289e+06	1.44276e+06	1.56232e+06	1.57928e+06	1.7203e+06	1.69596e+06	1.42123e+06	1.27652e+06	1.47025e+06	570336	1.63492e+06	1.11749e+06	1.70884e+06	1.86152e+06	1.36986e+06	1363870	1.32667e+06
160.089	10.0765	C11H12O	3	3-Methyl-4-phenyl-3-buten-2-one	7	0	0	1378701	0.904129	0.963478	0.922751	0.922571	1	0.986607	0.98152	1.04077	0.957222	1.01478	1.0004	0.952976	0.896203	p5406	1140134	899663	930706	908187	1.03035e+06	1.03209e+06	699681	726799	820491	959906	1.04783e+06	999935	1051660	1.21539e+06	627751	688896	908222	960769	913734	955699	803463	892415	654273	550042	882508	874741	949747
236.178	4.09867	C15H24O2	42	Latia luciferin	7	0	0	351250	1.15574	1.17009	1.09334	1.11827	1	0.991905	1.23955	1.04464	0.767247	0.940035	0.917567	0.863104	0.838029	n5209	242002	201027	189617	218372	132474	132808	69074.3	82902.5	190471	224877	224234	203635	115884	178393	77770.6	70870.9	212060	204851	292458	285320	184570	159574	97044.9	83992.5	145862	204701	128269
100.016	5.50732	C4H4O3	2	2-oxobut-3-enanoate	7	0	3-methylquinoline degradation	9462850	0.884432	1.19159	0.790606	1.43011	1	1.33318	0.881756	1.05139	0.876472	1.30833	4.64567	3.87215	3.24789	n2534	75694.8	163085	304611	135020	30494.7	12198.1	14060.8	17786.3	340263	317238	266840	406302	9715.07	14225.3	12546.5	19401.5	294586	297709	359657	237376	14619.1	11939.8	19863.9	12996.5	86021.6	130235	100291
753.409	5.16232	C43H55N5O7	1	Vindesine	7	0	0	553001	0.783814	0.977323	0.927575	0.886297	1	1.26874	1.0634	1.05814	1.4637	1.38065	1.01072	1.46202	0.689147	n4952	191073	119194	231867	129408	0	0	0	0	170190	209474	270598	264141	0	0	0	0	174572	138380	208746	182674	0	0	0	0	62219.4	119887	107593
164.014	8.5935	C5H8O4S	1	2-mercaptoglutarate	7	0	0	311165	0.90571	1.20867	1.07792	1.78587	1	1.67819	1.17777	1.06506	1.1665	1.49809	4.39611	3.34401	0.334049	p6632	13856.3	0	15001.8	0	0	0	0	0	44352.5	33756.9	36312	43687.8	0	0	0	0	22093.7	29055	41750.8	20973.9	0	0	0	0	15140.9	23496.3	37002.5
400.053	15.0384	C9H22O13P2	1	Bis(glycerophospho)-glycerol	7	0	0	235139	0.936395	0.742841	0.940417	0.759219	1	0.900234	0.985192	1.07237	0.468239	0.378611	2.2954	1.53438	0.54802	n5400	59894.5	91458.8	63822.2	57888.7	10267.3	12106.9	31586.3	30701.8	65158.7	85837.4	73721.2	75617.2	24051.5	25189.8	28641.4	13837.9	64144.9	63275.1	55865.7	64539.7	12690.6	20001.2	12606	22504.4	0	0	0
298.012	11.7587	C7H12N2O7P2	1	herbicide 14A	7	0	0	135588	0.969791	0.908559	0.848851	0.950432	1	1.10606	0.936906	1.0789	1.11722	1.05908	0.776102	0.835221	0.747525	n5677	106849	102216	94260.3	99738.2	56843.8	56634.7	66092.1	74683.1	91607.2	124173	119774	113114	49207.5	58065.8	62415.6	74309	89476.3	80805.1	98383.8	99888.1	64055.8	53554.6	70798.4	82269.1	70825.6	90225.5	86836.5
111.889	12.5076	SSe	1	Selenium Sulfide	7	0	0	1112272	0.981588	1.20825	0.945773	0.994316	1	1.12511	0.948656	1.08399	1.06974	1.12885	1.10263	0.993869	0.46351	p5608	954403	729726	640571	804005	161177	177675	149184	188265	877384	976344	822194	1.01171e+06	160731	190710	176994	234840	1.02083e+06	1112272	872429	954594	181617	154171	196366	164263	1.01076e+06	1.08287e+06	1.02885e+06
227.225	4.45009	C14H29NO	2	myristic amide	7	0	0	1043944	1.11012	1.17606	1.07374	0.995612	1	1.04172	1.08015	1.0843	0.986068	1.07146	1.05454	1.31504	0.924778	p5688	462122	429046	556098	442073	947374	543912	330839	552908	504644	407506	419247	317412	547624	805500	216727	315162	394090	399086	503654	564613	467733	559141	472140	362718	350708	377663	281102
220.11	4.23052	C13H16O3	6	Precocene 2	7	0	0	676987	1.09492	1.23538	1.09859	0.966125	1	1.06317	0.971633	1.08674	1.20475	1.02096	1.12548	1.06385	0.720063	p6170	508491	381881	392496	403846	494808	444709	217101	280228	344664	543042	418112	502862	331746	551795	262969	316015	455688	662364	520722	462872	494980	425202	268488	247011	318032	451087	400405
118.063	6.28402	C5H10O3	17	2-Methyl-3-hydroxybutyricacid	7	0	0	546293	1.06692	1.03677	1.04568	1.06406	1	1.25706	1.16315	1.08815	1.17352	1.30949	0.86823	1.55399	2.4224	n4966	51973.7	31898.7	36829.7	39148.7	42356.5	45317.1	32923.4	33109.7	45384.6	43667.7	38432	38914.6	42898.1	42748.3	23087.4	32831	33343.2	31482	33945	38469.4	45070.9	49269.4	31436.7	29701.3	410856	467501	439567
101.121	9.67669	C6H15N	3	Hexylamine	7	0	0	326198	0.998447	1.08875	1.04508	1.00782	1	1.1185	1.0092	1.08997	1.16579	1.18152	1.05399	1.02714	1.1656	p6612	237681	169475	182983	179404	238139	288382	218900	173128	187429	214089	225040	229306	254113	0	208315	191674	192802	207595	228784	203918	276590	218064	231202	232504	171465	212149	190623
165.065	9.71752	C6H7N5O	5	7-Methylguanine	7	0	0	487214	1.06473	1.34773	1.13634	1.16413	1	1.26357	1.14214	1.09401	1.44361	1.75241	0.638635	0.968236	0.807938	p6365	190782	309166	257774	194453	163721	132483	130257	110197	160860	265988	247392	230158	77873.3	0	111301	138131	156067	240307	296179	272079	156499	75827.9	199668	141889	79239.4	123494	142854
262.23	4.16777	C18H30O	10	4-Dodecylphenol	7	0	0	272584	1.13193	1.00438	1.2577	1.21971	1	0.855481	1.08757	1.09733	1.0497	1.50482	0.908756	0.766458	0.696961	p6691	182944	142081	126970	93602.4	43881.1	27294.3	38757.6	26975.3	81885.8	73242.9	188108	99934.7	52546.3	102946	43418.2	29751.7	144789	110852	172619	92046.2	37696.1	30026.4	34090.4	43830.2	49728.5	95691.5	54261.1
390.276	2.72313	C24H38O4	59	Bis(2-ethylhexyl)phthalate	7	0	0	2244502	0.921975	1.11842	0.976026	1.08845	1	1.09753	0.977103	1.11616	1.13413	1.05028	1.07765	1.11151	1.06576	p5050	1304087	1.17986e+06	1.22443e+06	1166487	1237219	1.21472e+06	1.30636e+06	0	1.0272e+06	1428914	1.39354e+06	1.36142e+06	1318352	1.98354e+06	1.78036e+06	1.1906e+06	1269838	1.30506e+06	1.36077e+06	1.37464e+06	1.40667e+06	2022942	1.66246e+06	1289303	1.10668e+06	1.35511e+06	1.20294e+06
266.115	4.3662	C14H18O5	2	3',4',5'-Trimethoxycinnamyl alcohol acetate	7	0	0	3394091	0.932694	0.648876	0.720573	0.778353	1	0.870793	0.661683	1.12925	0.694766	0.585337	0.884135	1.08168	0.419263	n3557	2.52702e+06	1.54066e+06	624122	478958	0	0	0	0	2.3683e+06	597480	809782	572791	0	0	0	0	1.53421e+06	619538	608550	477895	0	0	0	0	2.38549e+06	1708801	673466
278.152	4.22308	C16H22O4	7	2-Ethylhexyl phthalate	7	0	0	1904250	1.31115	1.69048	1.63228	1.31297	1	1.34512	1.49794	1.13251	1.81814	1.86985	2.24545	2.03148	1.34201	p5228	1.24457e+06	847523	704062	652749	1.00469e+06	845082	495393	378282	724168	751514	595923	792588	1.11904e+06	1.44515e+06	590687	606194	770391	834560	1.30936e+06	685265	1143724	787262	570737	661489	690315	699870	1.33576e+06
145.053	7.00197	C9H7NO	7	3-Methyleneoxindole	7	0	0	923284	1.03613	1.1462	0.986449	0.874622	1	1.44294	1.35565	1.1328	1.68582	0.992712	2.03141	1.90234	1.94252	n4661	73314.7	68426.8	81129.2	93136.9	26019.7	63974.7	73193.6	136696	78974.6	89187	150202	93793.5	51653.6	102922	145425	130836	65258.1	64707.4	121213	76218.2	32042.2	16238.9	180913	168580	54425.5	63535.3	66040.9
244.179	5.02432	C12H24N2O3	7	N-(6-Aminohexanoyl)-6-aminohexanoate	7	0	nylon-6 oligomer degradation	123353272	0.866975	1.11841	1.00339	0.75602	1	1.06856	1.11022	1.16079	1.10418	1.09247	1.20802	2.74522	26.9969	p1098	1.15788e+06	1.84625e+06	3.28946e+06	1.85463e+06	87281248	108695304	116353416	115312856	1.65478e+06	1.73353e+06	1.80161e+06	3.17319e+06	83352256	99576856	96082280	96921904	1.45412e+06	1.49383e+06	3.73371e+06	2071575	99540024	102088720	94344968	98425184	1.10691e+06	1.4891e+06	1.88845e+06
418.163	4.60463	C22H26O8	5	Euparotin acetate	7	0	0	303570	1.15612	1.20942	1.14779	1.36216	1	1.09955	1.10106	1.20375	1.03248	1.00753	1.38398	1.37607	1.13701	n5272	250226	168923	191415	263577	0	0	0	0	64536.8	58749	84864.9	47584	0	0	0	0	60957.9	75451.3	86894.9	57983.4	0	0	0	0	91790.4	86343.2	65991.4
201.173	8.167	C11H23NO2	1	Caproylcholine	7	0	0	208471	0.970332	1.0288	1.14893	1.17071	1	1.19404	1.04952	1.25298	1.1152	1.0071	1.08101	1.38286	0.96661	p6812	130977	125233	174170	133493	0	51989.9	0	0	117217	147425	127392	122687	0	0	0	0	116039	105649	124566	97235.4	0	0	0	0	78718.9	125706	129883
224.141	4.48626	C13H20O3	14	Vomifoliol	7	0	0	231986	0.916041	1.13495	1.32039	1.02381	1	0.925079	1.2273	1.26695	1.19418	1.44879	0.893651	0.97617	1.2686	p6770	73446.6	222855	83972.5	63560.5	73054.7	80400	65441.6	45758.4	51110	75846.6	74450.2	91180.5	79200.2	93940.5	33901	88282.5	95327.7	80117.1	97255	86266.4	64136.2	42504.6	77736.2	59642	51720.2	67843.2	137997
358.111	15.2102	C12H22O12	1	melibionate	7	0	0	12050110	0.915357	1.42058	1.0116	1.5857	1	1.48166	0.890695	1.27868	0.952212	1.28676	1.90029	2.08103	1.18239	n2315	1523962	1.33993e+06	1.9162e+06	1.47145e+06	591729	933140	1.14022e+06	1.01323e+06	2.13872e+06	2.39999e+06	2.36868e+06	3.21966e+06	953703	1.1224e+06	1.36075e+06	1.17849e+06	2.3774e+06	2.04146e+06	2.99856e+06	2.29218e+06	720877	1.04472e+06	1.00677e+06	1.15852e+06	1.16546e+06	1.48412e+06	1.86035e+06
261.136	7.41282	C15H19NO3	3	Zinnimidine	7	0	0	1324231	0.806546	0.994103	0.88397	0.983613	1	1.23758	0.999615	1.30383	1.03391	1.05272	1.17743	0.982064	0.716114	p5450	837665	544230	521399	505181	176195	176641	79793.2	90707.7	580402	1.09746e+06	812041	781861	135204	121857	71908.6	101603	359703	448977	636166	1.18324e+06	114768	104792	138346	137764	524262	600963	429962
199.085	9.05712	C9H13NO4	1	2-Acetyl-1,5,6,7-tetrahydro-6-hydroxy-7-(hydroxymethyl)-4H-azepine-4-one	7	0	0	618874	0.618286	0.447148	2.18957	1.70839	1	0.546282	1.83062	1.38287	0.873053	0.588373	0.767407	0.861796	1.03372	p6212	95583.9	57405.4	56384	51151.3	44156.5	51878.6	48921	43621.5	65009.4	48754.6	56964.4	50508.2	48926.7	0	38358.6	44538.9	31358	38919.7	49067.7	61743.2	67258.3	50089	40174.4	66954.1	143088	76275.5	68133.3
112.053	7.00971	C6H8O2	21	Cyclohexane-1,3-dione	7	0	0	124506	1.07481	1.41129	1.31273	1.24365	1	1.49708	1.02417	1.40831	1.05476	1.10613	1.28516	1.19478	0.994987	n5707	81313.4	43875.4	53122.9	79124.1	33215.5	34829.8	55634.3	28632.7	67332.8	105085	43688.7	113324	41446.3	58306.2	33964.2	31426.7	100571	66443.5	80796.3	62741.2	84333	49402.2	23448.2	96413.5	92491.2	93625.4	68077
243.183	4.71575	C13H25NO3	1	N-Undecanoylglycine	7	0	0	2038917	1.10103	2.70969	4.15836	3.11305	1	4.15999	1.77154	1.42794	3.11255	0.594532	1.30664	3.29446	1.69947	n4058	146460	94051.3	65336.5	361206	93308.6	166916	104966	100946	83793.8	2.0128e+06	165106	630087	141045	66891.2	170732	175023	461257	919154	115600	387604	92894.6	124603	195721	128629	55515.8	1.49582e+06	62216.7
418.308	4.09732	C26H42O4	14	Diisononyl phthalate	7	0	0	1396409	0.846	0.97352	0.855289	0.92727	1	1.13083	1.24862	1.58522	0.897592	0.817634	0.967143	1.07363	0.76355	p5400	264498	171054	205010	173052	185130	137867	112464	140981	242499	227140	261010	243219	159896	161799	145749	106110	207514	190606	249724	190548	197724	160707	164778	175648	169622	111904	162417
200.045	10.7221	C7H13KO4	1	Potassium 2-(1'-ethoxy) ethoxypropanoate	7	0	0	10560536	0.848425	1.04751	3.01664	1.72926	1	3.4102	1.15692	1.69749	1.13869	0.523242	1.11602	1.02094	1.45071	n2443	577405	2219352	568934	509901	1.07097e+06	10560536	783343	162744	904292	1.49739e+06	1.66947e+06	4969427	1.06598e+06	502354	382860	1.12447e+06	581767	991290	816239	387700	200685	688821	294175	541237	354035	1.45202e+06	560325
462.747	5.28527	C90H148N8O28P2	1	N-acetylglucosamine--N-acetylmuramyl-(pentapeptide) pyrophosphoryl-decaprenol	7	0	0	1169494	0.664077	0.262923	1.24112	0.671352	1	0.298088	2.59133	1.71535	1.36471	1.5604	1.07392	1.06765	0	n4502	426146	568624	788186	736083	0	0	0	0	183830	238791	0	0	0	0	0	0	102117	132967	0	137683	0	0	0	0	738551	375411	975116
136.074	10.0891	C5H12O4	5	D-Apiitol	7	0	0	1219715	0.895734	1.33327	3.58299	2.02793	1	5.81657	0.923975	1.83888	1.14416	0.766051	1.12446	1.16868	1.39171	n4457	99340.8	317580	61917.1	76105.7	136839	600194	39380.8	0	69297.5	205796	306330	1.21971e+06	38682.3	31199.9	57128.7	104272	107821	149319	86765.2	68950.6	0	23720.5	36980.4	110305	36550.5	193865	62381.6
206.167	4.29622	C14H22O	13	alpha-Irone	7	0	0	11501338	0.901303	1.74621	1.07448	1.62582	1	2.07441	1.05287	1.98606	1.16738	1.99695	1.49319	1.94345	0.767667	n2338	3184759	3.56267e+06	3339975	3611788	6219299	3660720	3935816	6.71771e+06	6.67698e+06	8733262	9067337	6017364	3.27877e+06	3.77757e+06	1.05001e+06	3.98481e+06	5423850	6867367	7.40723e+06	5971769	2430946	3.40719e+06	5600072	5994499	3.2222e+06	7.20773e+06	4446514
137.048	16.0205	C7H7NO2	16	3-Pyridylaceticacid	7	0	nicotine degradation III __ nicotine degradation II	496481	1.12431	2.01429	1.14093	1.9025	1	2.19813	1.96865	2.66808	0.579969	0.979069	1.38658	1.63168	0.794866	p6352	206415	161223	147890	149656	23434.2	22357	21491.5	27068.7	311578	328114	304138	271035	17580	14452.2	19609	24747.5	305130	300145	256729	251258	15333.9	19202	17158.1	23355.3	49387.1	87674.4	49240.5
203.08	20.1941	C8H13NO5	2	2-acetamidoglucal	7	0	0	1936795	1.23312	2.18227	1.18179	2.24293	1	3.30513	1.36336	3.32049	1.32536	3.00848	0.335553	2.53655	0.832229	p5217	644762	611377	1056151	1.02731e+06	19974.8	16710.7	51880.3	8003.99	1.42961e+06	1.9368e+06	1.38019e+06	1.37185e+06	7707.17	8996.47	7640.99	5939.28	852216	1.08889e+06	840063	1.25863e+06	13961.4	8409.8	42902.1	6614.74	279921	327728	292977
280.142	7.05344	C14H20N2O4	3	Feruloyl-2-hydroxyputrescine	7	0	0	16408076	0.749357	5.99923	0.434081	1.30728	1	0.148416	1.369	4.3369	1.0482	0.406595	7.80135	10.4512	13.7089	n2121	18480.3	5963.99	16479.4	13804.4	6620996	958901	1.52749e+06	1.82274e+06	0	0	12618.7	0	1.13471e+06	10088442	3.1214e+06	2.44043e+06	0	18654.3	473319	18097	6140211	1.43136e+06	2.66696e+06	1.86435e+06	10770.7	0	32647.9
243.199	4.75419	C17H25N	1	Phencyclidine	7	0	0	1380878	3.55255	5.04458	2.20819	0	1	4.5293	6.22974	7.20691	4.92289	3.89385	4.66242	7.57967	4.16224	p5405	65825.9	79850.9	0	52069.5	174913	181101	34968.1	92435.7	57984.7	275944	0	169341	569157	449669	98380.1	173322	228093	216860	115572	0	587984	33702.3	117008	131688	0	0	116706
420.114	10.8783	C15H24N4O6S2	1	Doripenem	7	0	0	4824308	0	0	28.0375	27.0053	0	0	23.2583	16.6275	0	0	43.1606	83.4238	771.659	n3235	0	0	0	0	0	0	0	0	0	0	0	0	0	0	0	0	0	0	0	0	0	0	0	0	0	0	0
196.037	10.7555	C9H8O5	5	3-(3,4-Dihydroxyphenyl)pyruvate	7	Amino Acid Metabolism	Tyrosine metabolism	1599012	0.415582	0.657588	0	0	1	0	0	0	0	0	8.91989	10.749	27.6336	n4227	0	0	0	0	0	0	0	0	0	0	0	0	0	0	0	0	0	0	9185.66	0	0	0	0	0	0	0	0
197.069	11.4124	C9H11NO4	4	3,4-Dihydroxy-L-phenylalanine	7	Amino Acid Metabolism	Tyrosine metabolism	384590	3.15904	5.41263	3.96731	3.28972	1	3.1272	2.29001	0	5.78218	0	12.2543	9.20871	26.349	n5169	0	0	0	0	0	0	26692.1	0	0	15764.5	0	0	15212.2	0	0	0	6419.06	11418	4167.64	5280.87	0	20201.8	9463.48	23424.2	3907.25	6590.45	0
120.025	7.42413	C4H8O2S	4	3-(Methylthio)propionic acid	7	Amino Acid Metabolism	Methionine metabolism	695126	0.169764	0.561484	0.228465	1.02357	1	0.616156	0	0.0970486	0.550204	0.79287	0.702384	1.0263	0	n4857	0	0	0	0	0	0	0	0	24402	0	0	93923.9	0	0	0	0	0	83274	0	24552.8	0	0	0	0	348031	366121	409110
141.019	15.4719	C2H8NO4P	4	Ethanolamine phosphate	7	Amino Acid Metabolism	Glycine, serine and threonine metabolism__Glycerophospholipid metabolism__Sphingolipid metabolism	156952	0.88202	0.169107	0.924336	0.181328	1	0.111556	0.941236	0.147835	0.31967	0.0559825	0.23456	0.10182	0.247882	n1443	96557	123132	73649.4	80245.2	0	0	0	0	14188	14710.8	14163.4	11771.6	0	0	0	0	16064.3	18227.4	14209.6	34620.4	0	0	0	0	0	0	0
138.032	5.15327	C7H6O3	9	Gentisate aldehyde	7	Amino Acid Metabolism	Tyrosine metabolism	155201376	0.0625351	4.57928	6.9678	7.58576	1	10.3425	0.498281	0.165724	9.50575	0.209223	1.12463	7.44273	2.41248	n577	2.48596e+06	1.47818e+06	121279	117459	220331	148428	165311	797111	106438	136910256	209715	18586930	2.79578e+06	112970	105079	137529	23232816	44969088	425304	361288	145635	2507327	129947	139828	206546	80036528	145144
111.993	10.5386	CH5O4P	2	Hydroxymethylphosphonate	7	Amino Acid Metabolism	Aminophosphonate metabolism	345736	0.952457	0.312208	0.959181	0.326833	1	0.216616	0.789449	0.244598	0.481071	0.234135	0.121913	0.228696	0.188532	p6572	131980	257617	152297	151403	0	0	0	0	32782.6	74189.3	28435.6	37718	0	0	0	0	53170.6	87269.1	51303.6	57781.9	0	0	0	0	13867	0	0
169.005	15.1918	C3H7NO5S	1	L-Cysteate	7	Amino Acid Metabolism	Cysteine metabolism__Taurine and hypotaurine metabolism	127304	0.61836	0.507052	0.675315	0.536605	1	0.59925	0.677249	0.416649	0.937638	0.654013	0.344042	0.565854	1.71193	n2938	22870.5	40053.3	30261.6	32160.3	71898.9	82913.8	100544	99297.2	16754.6	21013.1	26508.7	30549.3	87095.8	70974	92242.2	85106	16268.2	17450.8	24340	22177.1	76225.2	84546.4	95158.5	97219	24514.3	45158.2	27174.9
156.053	14.5094	C6H8N2O3	4	4-Imidazolone-5-propanoate	7	Amino Acid Metabolism	Histidine metabolism	631949	0.708892	0.677525	0.76934	0.997592	1	0.992276	0.839553	0.517661	1.25204	1.17503	2.62226	1.65378	1.31828	p6204	49797.3	20096.3	22723.3	35535.1	42973.1	45213.9	158504	145675	49181.1	39193.6	26267.6	79058.3	48630.3	0	213319	145737	21720.5	34412.1	40705.6	35420.4	35528	39177.9	127605	206120	631949	387452	364582
203.079	14.3913	C8H13NO5	2	N2-Acetyl-L-aminoadipate	7	Amino Acid Metabolism	Lysine biosynthesis	1244211	0.760109	0.708788	0.735953	0.675603	1	0.522557	0.866514	0.536224	0.952884	0.426618	0.126452	0.202628	0.299009	p5506	818490	570248	611049	514724	79787.4	42508.8	122683	68826.4	324584	422044	485432	476225	76920.3	77793.5	57787.5	101639	505829	561158	739148	510954	91343.4	82426.5	56145.6	149477	658724	1075282	609524
233.138	16.9966	C9H19N3O4	4	Lysinoalanine	7	Amino Acid Metabolism	0	6458810	0.838859	0.49922	0.71191	0.52185	1	0.598517	0.805	0.562199	0.825786	0.628444	0.629725	1.57124	27.282	p3886	26143.4	92702.4	135854	73276.5	3.23343e+06	4692816	6.45881e+06	5.47844e+06	63373.1	41421.9	67449.2	71030	4.0448e+06	3.87707e+06	6.06997e+06	4.91282e+06	37913.7	26797.2	104112	34091.2	4.29242e+06	4346661	4622850	5.20188e+06	80676.7	62838.2	139597
246.133	16.9931	C9H18N4O4	2	N2-(D-1-Carboxyethyl)-L-arginine	7	Amino Acid Metabolism	Arginine and proline metabolism	1672921	0.689655	0.576912	0.688423	0.589298	1	0.733344	0.712772	0.594943	1.07919	0.848418	0.425912	0.717697	1.71808	p5290	498730	424281	513602	468019	1.0729e+06	1.66418e+06	1.4014e+06	1.30754e+06	364556	390431	401471	475511	1.18734e+06	1.11511e+06	1.48924e+06	1.22314e+06	267776	280874	407422	327777	1.15403e+06	1.45313e+06	1.21446e+06	1.36416e+06	368769	430800	475559
113.048	13.6768	C5H7NO2	6	1-Pyrroline-2-carboxylate	7	Amino Acid Metabolism	Arginine and proline metabolism__D-Arginine and D-ornithine metabolism	340603	0.732323	0.629819	0.784761	0.651578	1	0.716559	0.702988	0.620772	0.854767	0.677909	1.65	1.85881	1.3956	p6579	65630.9	57958.7	70764	65430.7	103000	166583	169906	142055	55189.2	51829.3	56040.5	65506.5	143211	120507	147341	144380	39857.5	52477.6	53403.6	55158.7	193260	138515	158648	188692	39543.1	56207.2	59707.8
174.064	14.3329	C6H10N2O4	4	N-Formimino-L-glutamate	7	Amino Acid Metabolism	Histidine metabolism	16336918	0.871428	0.680736	0.760623	0.765899	1	0.874917	0.657376	0.663173	1.38671	1.15474	2.93104	2.14547	1.02515	p2810	1.27076e+06	719949	960364	1.10382e+06	0	0	35173.5	0	1.05613e+06	632118	989460	1.48195e+06	0	0	32905.1	0	569973	661393	862384	1.1427e+06	0	0	0	31605.2	16336918	11729053	11009783
145.085	14.841	C5H11N3O2	3	4-Guanidinobutanoate	7	Amino Acid Metabolism	Arginine and proline metabolism	1607700	0.725892	0.721602	0.772365	0.784508	1	1.14901	0.745129	0.680841	1.09076	0.936544	0.556594	0.837595	1.83674	p5330	296584	223198	277593	187575	811445	868913	1140503	834191	281625	407077	351217	543946	869575	710645	1.02322e+06	745897	205569	237337	319041	232755	845271	929155	849945	806159	299269	491912	337222
242.102	12.364	C9H14N4O4	5	(S,S)-Np-Histidinylalanine	7	Amino Acid Metabolism	0	2967940	0.768754	0.634378	0.74095	0.75828	1	0.889437	0.789307	0.685735	1.15046	1.04057	0.784101	1.19784	8.05024	p4879	139671	128090	178049	132257	2505528	2.26685e+06	2191121	1.7393e+06	95078.5	137069	144000	174457	2.41346e+06	1.85403e+06	2.11224e+06	2.09977e+06	74592.4	85450.6	130197	102470	2224660	2.17668e+06	2.02696e+06	1.87372e+06	109391	129189	114501
242.102	12.0099	C9H14N4O4	5	(S,S)-Nt-Histidinylalanine	7	Amino Acid Metabolism	0	2130680	0.768754	0.634378	0.74095	0.75828	1	0.889437	0.776655	0.685735	1.13548	1.04057	0.643807	0.92669	3.91985	p5097	139671	128090	178049	132257	622066	630978	712053	572304	95078.5	137069	144000	174457	665272	583838	1.66907e+06	1.71301e+06	74592.4	85450.6	130197	102470	602842	599968	1861128	1.64283e+06	109391	129189	114501
161.069	9.09071	C6H11NO4	11	O-Acetyl-L-homoserine	7	Amino Acid Metabolism	Methionine metabolism__Sulfur metabolism	347650	0.764957	0.737028	0.759464	0.778432	1	0.733573	0.778428	0.7277	0.841441	0.714518	0.322685	0.465026	0.901918	p6569	159885	207606	230935	192450	141662	221090	182082	170947	129621	161695	156419	179552	200181	154650	227182	197083	117531	157778	194359	160574	205303	218275	200007	182827	114993	146574	113945
172.048	11.2965	C6H8N2O4	3	Hydantoin-5-propionate	7	Amino Acid Metabolism	Histidine metabolism	403054	0.797688	0.800151	0.867129	0.80886	1	0.980646	0.916976	0.802317	1.2482	1.04069	0.71217	1.09235	3.86157	n5156	43636	55921	59635.4	46749.2	272584	328425	394922	331168	43883.9	44948.5	56703	74290.6	312358	278335	371317	298256	42287.3	40279.9	53980.8	42817.3	285934	319345	291623	319805	43397.1	61729.8	58520.1
129.079	5.14261	C6H11NO2	12	N4-Acetylaminobutanal	7	Amino Acid Metabolism	Arginine and proline metabolism	369590	0.897415	0.847693	0.755356	1.11422	1	1.28045	0.713973	0.807443	1.0134	1.30013	2.02263	1.64782	4.29288	n5192	12429.3	13138.6	17003.7	16543	43009.6	17357.2	59577	44256.5	13673.1	32514.3	17139.3	17717.8	99524.9	55117.2	87248.1	64386.8	12213.4	14770.6	13274.6	13395.2	55126.3	16946.1	47134.3	56234.1	7033.48	8261	12193.8
101.048	11.5453	C4H7NO2	6	1-Aminocyclopropane-1-carboxylate	7	Amino Acid Metabolism	Methionine metabolism__Propanoate metabolism	186765	1.16752	1.25213	0.942071	0.968201	1	1.15775	1.27809	0.809391	0.771002	0.944627	0.498394	0.728313	0.918862	n5521	144346	171738	148872	114913	106903	154408	135972	122630	115730	131905	136792	128968	111879	115232	139228	151085	123200	136039	151662	144345	139809	138747	146904	142428	60127.8	65032.3	74340.9
138.043	10.3954	C6H6N2O2	5	Urocanate	7	Amino Acid Metabolism	Histidine metabolism	157150672	0.888998	0.893201	0.998187	0.809461	1	0.82218	0.897257	0.812249	0.999065	0.878227	1.80342	1.64995	0.768532	p924	45606624	42701084	53739376	33066376	1.08066e+06	1.11939e+06	1.5917e+06	1.32017e+06	26140754	27017788	29717070	35428476	809517	660776	1.09472e+06	1.00371e+06	27079400	33987024	33983848	33473128	1.02437e+06	1.22147e+06	1.15171e+06	1.39147e+06	14043861	19391490	23170748
264.111	7.62194	C13H16N2O4	5	alpha-N-Phenylacetyl-L-glutamine	7	Amino Acid Metabolism	Phenylalanine metabolism	723860	0.726214	0.725626	0.750951	0.703059	1	0.946728	0.908733	0.821445	1.03115	1.05255	0.610031	0.876443	1.69331	p6121	215390	238762	283528	214906	642284	613000	0	0	181172	221931	258691	369822	578262	523017	0	0	175216	153597	237951	223925	654088	691107	0	313595	172441	199621	202356
187.085	10.6055	C8H13NO4	7	6-Acetamido-2-oxohexanoate	7	Amino Acid Metabolism	Lysine degradation	1780659	0.932925	0.876192	0.877146	0.912495	1	1.209	0.817349	0.82737	1.19785	1.2838	1.45881	1.30014	6.1828	p5270	35134.2	33835.5	59546.6	35484.5	186218	132790	108246	144556	28842.3	48964.6	36453.1	51771.3	115313	91826.4	77289.6	117703	24711.6	26292.4	38213.6	31109.6	129507	148909	118130	120748	27016.2	29905.2	27084.1
129.043	9.87136	C5H7NO3	8	5-Oxoproline	7	Amino Acid Metabolism	Glutathione metabolism	341177632	0.789447	0.748418	0.800026	0.839825	1	1.01822	0.856298	0.827555	1.0513	1.21116	0.823147	1.26673	2.92328	p441	50017724	53944864	80545624	58734556	268691328	283856640	169831056	148198864	44141152	57735724	60881020	81075528	272343712	208461808	144193648	134274320	37645504	31246604	64789840	45542740	271672192	329288864	146917600	160530960	33034580	40216292	52750892
240.024	16.0962	C6H12N2O4S2	2	L-Cystine	7	Amino Acid Metabolism	Cysteine metabolism	5726172	0.945972	0.782177	0.841381	0.761165	1	0.828081	0.655936	0.8276	0.951446	0.718782	0.0955401	0.223859	0.3394	p4078	4730739	2.89693e+06	3.46838e+06	4385723	316511	314459	422833	261347	2.17086e+06	1.91575e+06	2.70794e+06	2582470	397903	353697	512184	342046	1.79021e+06	1.92524e+06	2.6473e+06	2.49446e+06	359650	396280	400705	325080	680391	660217	638658
175.063	7.24728	C10H9NO2	13	Indole-3-acetate	7	Amino Acid Metabolism	Tryptophan metabolism	472287	0.679341	1.13128	0.686506	0.932878	1	0.99173	0.680507	0.837452	0.826428	1.28776	1.60007	1.89918	0.496563	n5053	69303	75888.5	147455	89502	26495.7	45113.6	21655.2	19733.2	94358.2	121982	95299.6	119363	23471.9	14512	15104.8	30133.3	114900	97474.4	83411.6	195866	20831.1	16594.3	29308.2	27532.8	472287	56681.4	287281
203.116	7.59096	C9H17NO4	1	O-Acetylcarnitine	7	Amino Acid Metabolism	Alanine and aspartate metabolism	216088	1.08578	0.900594	1.08206	1.00326	1	1.21678	1.04571	0.843823	1.23476	1.1972	0.437958	0.531095	0.429699	p6799	99221.2	82546.9	162581	132472	0	40082.8	56271.4	44418.1	122616	145348	95186.6	164915	13988.2	0	49499.1	48104.2	81811	73211.9	113670	122153	34574.4	52350.6	35152.8	62387.6	53624.9	56179	87890
102.032	15.5329	C4H6O3	9	2-Methyl-3-oxopropanoate	7	Amino Acid Metabolism	Valine-LeucineandIsoleucineDegradation	10799940	0.950547	0.839198	0.846738	0.86722	1	0.883282	0.860384	0.848621	1.09497	1.03467	1.05779	1.0169	7.19767	n2440	120238	112032	144438	124549	335207	344783	364311	338585	98257.9	106126	126426	118223	353922	327359	353884	356904	107075	89871.8	121256	108419	367519	358331	360920	346861	181611	260015	205507
193.074	5.29224	C10H11NO3	14	Phenylacetylglycine	7	Amino Acid Metabolism	Phenylalanine metabolism	764944	0.803079	0.93987	0.888982	0.804903	1	1.35157	0.931555	0.878167	1.10473	1.43709	0.962339	1.57076	5.43344	n171	0	101446	118484	48023.3	499825	596557	570782	642764	73656.4	76665.9	146560	120479	537024	408292	475547	764944	69137.7	54187.8	87110.2	79792.9	437012	486135	529112	444551	49357.5	78818.8	70522
204.111	9.46504	C8H16N2O4	8	N6-Acetyl-N6-hydroxy-L-lysine	7	Amino Acid Metabolism	Lysine degradation	13717713	0.790477	0.759	0.867642	0.767834	1	1.05297	1.02279	0.910802	1.07329	1.09754	1.21674	2.07015	13.1634	p3089	413987	528876	625890	368753	12221600	12118461	12403369	10854830	416973	561576	454879	718902	11178364	10996184	12726658	10542742	289624	225643	664372	371797	11394107	13646540	10722188	12631509	302833	275167	551602
103.063	9.90398	C4H9NO2	18	N,N-Dimethylglycine	7	Amino Acid Metabolism	Glycine, serine and threonine metabolism	1004950	0.92903	0.938703	0.951972	0.891197	1	1.06443	0.952875	0.942359	1.1723	1.04469	0.975487	1.07463	1.34061	p5754	441788	410425	453135	400254	479105	605629	528140	550046	413312	565811	436387	454796	600359	0	492703	535791	374333	387005	426634	461426	543379	629526	482316	577249	363898	416774	370875
175.063	8.33966	C10H9NO2	13	N-Acetylindoxyl	7	Amino Acid Metabolism	Tryptophan metabolism	472287	0.685793	1.5365	0.869313	1.57822	1	1.28284	1.03202	0.954514	0.837878	1.26565	3.25131	6.84635	2.40095	n5054	27495.1	7096.27	12288.6	29016.3	0	0	0	0	23693.6	12063.9	8206.42	34979.6	0	0	0	0	36626.1	4665.44	17507.9	35753.2	0	0	0	0	472287	56681.4	287480
154.038	10.2237	C6H6N2O3	2	Imidazol-5-yl-pyruvate	7	Amino Acid Metabolism	Histidine metabolism	1409645	0.640835	0.887839	0.708157	1.26466	1	1.40551	0.645138	0.989821	0.998112	1.0845	0.929489	1.18198	0.633813	p5393	243707	146117	200940	126725	68226.4	104941	0	0	353751	429242	353068	557183	70466.2	66108.3	0	0	194376	270123	346336	258763	78850.7	85569.9	0	0	149193	162501	166601
116.047	6.06162	C5H8O3	11	5-Oxopentanoate	7	Amino Acid Metabolism	Lysine degradation	19247196	0.903377	1.3578	0.925257	1.63306	1	1.36386	0.880462	1.03037	1.25399	1.17033	4.04023	3.16802	2.54802	n1954	299627	237890	310564	252629	229499	281793	193886	139861	373472	387222	342654	630594	241738	262487	143479	138637	319941	530837	418131	457326	275130	302998	166367	150176	295741	420728	242836
136.052	9.64155	C8H8O2	23	4-Hydroxyphenylacetaldehyde	7	Amino Acid Metabolism	Tyrosine metabolism__Alkaloid biosynthesis I	776825	1.03902	1.06366	1.01713	1.10162	1	1.10848	1.12065	1.06588	1.10596	1.28914	0.950235	0.995933	2.66541	n4772	70367.1	82708	75096.2	65554.7	185355	145519	154928	120653	65983.1	89201.1	86804.8	71141.8	397777	349466	461692	373873	73627.6	63509.2	86808.7	76524.7	293885	257408	281309	320037	64364.3	70360.7	85428.6
203.058	9.49288	C11H9NO3	2	Indolepyruvate	7	Amino Acid Metabolism	Tryptophan metabolism	197795	0.650878	1.22362	0.759458	1.52015	1	0.977787	0.825835	1.09554	1.01435	1.17811	2.47676	1.65669	0.247297	p6827	16516.8	15106.9	19136.5	0	0	0	0	0	40907.2	57414.2	42496.5	68327	0	0	0	0	50055.2	71591.2	73098	66983.7	0	0	0	0	0	45195.4	27888.2
148.019	5.79893	C5H8O3S	1	[FA oxo,methyl(4:0)] 2-oxo-4-methylthio-butanoic acid	7	Amino Acid Metabolism	Methionine metabolism	2947399	0.730267	1.53058	0.737356	1.72079	1	1.57345	0.743716	1.21311	1.28155	1.07415	4.08631	3.48055	1.89079	n3623	27824.6	16191.6	43115.7	22035.6	0	0	0	0	48986	54231.7	47047.3	123307	0	0	0	0	37981.7	83437.8	73047.5	71651.6	0	0	0	0	15481.9	39978.5	15221.4
433.584	11.9329	C26H44N7O18P3S	4	(2S,3S)-3-Hydroxy-2-methylbutanoyl-CoA	7	Amino Acid Metabolism	Valine, leucine and isoleucine degradation	683519	0.229226	0.194945	0	0	1	0.644417	0.549161	1.31075	0.264944	1.6797	0	0.70124	5.55498	n4862	19287.3	0	0	0	0	0	0	0	11399.7	0	5239.13	0	0	0	0	0	5033.48	0	0	0	0	0	0	0	597219	614278	471889
113.048	9.29588	C5H7NO2	6	(S)-1-Pyrroline-5-carboxylate	7	Amino Acid Metabolism	Glutamate metabolism__Arginine and proline metabolism	10225612	0.910132	2.07229	0.997312	2.70952	1	1.82322	1.05994	1.78458	0.904705	1.52679	24.884	21.0119	3.71758	p3373	260261	192890	261798	188758	169758	186095	201825	168290	548428	541915	470985	747017	171633	190123	153492	161700	489330	707886	776078	650394	193326	193405	156487	194170	197257	318952	268843
203.08	16.1516	C8H13NO5	2	N2-Acetyl-L-aminoadipate	7	Amino Acid Metabolism	Lysine biosynthesis	1101098	1.02442	1.768	1.05023	1.82176	1	2.04654	1.92941	2.57383	1.34501	0.930115	1.35448	1.54703	0.725969	p5628	490816	362475	403492	358533	38428.9	41827.9	69393.5	73766.6	747231	736418	641780	604864	28343.8	28031.9	52733.3	57545.9	646568	666366	520472	525289	22373.2	49581.4	54473.1	54595.2	582428	840734	466033
137.084	9.02998	C8H11NO	10	Tyramine	7	Amino Acid Metabolism	Tyrosine metabolism__Alkaloid biosynthesis I	458775	0	0	176.087	135.502	0	0	138.472	100.078	0	0	57.5417	83.886	65.681	n5066	0	0	0	0	0	0	0	15028.8	0	0	0	0	0	0	0	0	0	0	0	0	0	0	0	0	0	0	5522.52
202.095	12.5562	C8H14N2O4	9	Proclavaminic acid	7	Biosynthesis of Secondary Metabolites	Clavulanic acid biosynthesis	5920113	0.799535	0.775489	0.854517	0.754418	1	1.00987	0.916602	0.845839	1.06179	1.04018	1.58007	1.58231	1.43338	p4042	1.97241e+06	1.60042e+06	2.24969e+06	1.57855e+06	2.86949e+06	3.26748e+06	3.42357e+06	2.89622e+06	1.33333e+06	1.96266e+06	2.056e+06	2.52823e+06	2.87386e+06	3.49192e+06	3.39095e+06	3.57489e+06	1.08638e+06	1.25341e+06	2.00451e+06	1.70698e+06	2.86676e+06	3.38979e+06	3.32045e+06	3130476	765695	707020	999143
270.053	7.43763	C15H10O5	33	Apigenin	7	Biosynthesis of Secondary Metabolites	Flavonoid biosynthesis__Isoflavonoid biosynthesis	1718738	0.919851	1.11063	1.03422	1.17603	1	1.10969	1.06154	1.02584	1.12246	1.15651	1.44744	1.20301	0.710309	n4144	1005387	874317	932099	848849	310779	421316	505857	410528	788565	1.22174e+06	1.19025e+06	1.21889e+06	502226	659091	441814	328004	1.11439e+06	940254	1.08374e+06	1284800	257254	338930	370507	435015	627882	662479	823742
270.053	5.86489	C15H10O5	33	2'-Hydroxydaidzein	7	Biosynthesis of Secondary Metabolites	Isoflavonoid biosynthesis	578341	1.1608	1.71704	1.32928	1.81117	1	2.26396	1.22975	1.86401	0.927895	1.41058	1.63438	1.63474	0.663842	p6252	210625	200709	236103	182075	0	0	0	0	462582	447901	476134	578341	0	0	0	0	362157	357722	364505	405887	0	0	0	0	123688	161783	123710
319.067	14.4318	C8H18NO10P	1	N-Gluconyl ethanolamine phosphate	7	Carbohydrate Metabolism	0	364659	0.706128	0.220092	0.579985	0.212544	1	0.223252	0.537388	0.183708	1.05265	0.30455	0.0113838	0.0608022	0.933195	n5197	136252	193204	292342	218409	42204.9	50634.2	0	44875.7	25605.4	25879.7	58983.3	65752.7	0	22763.9	68200	0	24018.6	18087.9	90681.6	40938.4	0	32608.7	30094.1	33993.9	65611.9	90561.6	82597.4
161.069	10.9244	C6H11NO4	11	4-Methyl-L-glutamate	7	Carbohydrate Metabolism	C5-Branched dibasic acid metabolism	333945	0.690889	0.362001	0.550646	0.29558	1	0.401156	0.613168	0.450366	0.899295	0.497969	0.244236	0.374266	0.623237	p6592	233305	252687	196373	318965	93561.3	124411	91622.2	102222	92035.4	112892	106861	107677	107371	0	137339	127089	80555	87711.6	102834	107423	87899.4	144951	85062.6	119072	117502	210807	101869
498.218	18.9613	C18H34N4O12	1	N2-Maltulosylarginine	7	Carbohydrate Metabolism	0	104801	0.784198	0.696202	0.6567	0.511097	1	0.935872	0.666811	0.650025	0.984489	0.996474	0.418101	1.08668	3.32666	n5751	7179.27	12213.4	13807.7	10882.8	70120.4	77758	104801	73224.1	12075.7	11607.1	17825.8	11008	63549.1	68636.3	102343	74925.4	5740.21	5747.37	16236.2	11343.7	62664	89100.6	74356.6	87327.4	6263.99	6291.41	14496.6
104.047	9.58858	C4H8O3	16	4-Hydroxybutanoic acid	7	Carbohydrate Metabolism	Butanoate metabolism	916750	0.862837	0.942803	0.953565	0.844452	1	0.974246	0.91686	0.655188	1.16347	1.0564	0.506813	0.8251	0.525447	n4666	321440	396619	916750	541951	42299	44950.6	39958.6	49248.1	292252	460643	531031	449293	46014.9	45160.4	38440.8	38764.2	389350	321308	662170	304453	57897.7	44120.4	44539.8	33238	87418.9	155480	122837
504.185	16.9498	C22H32O13	1	(S)-Multifidol 2-[apiosyl-(1->6)-glucoside]	7	Carbohydrate Metabolism	0	10096140	1.23452	0	0	0	1	0	0.754294	0.686842	39.8506	18.0568	0	2.03921	88.964	p3376	0	0	8746.49	10708.2	0	0	0	0	0	0	0	0	0	0	0	0	0	0	0	0	0	0	0	0	3.75119e+06	8.20058e+06	4685213
179.079	14.6718	C6H13NO5	10	D-Glucosamine	7	Carbohydrate Metabolism	Aminosugars metabolism	4263714	0.844784	0.742212	0.854389	0.652252	1	0.819098	0.790592	0.74473	1.16173	0.889088	0.500697	0.793174	3.87319	p3111	265018	233944	265712	239050	1.15787e+06	1.19793e+06	1.18641e+06	1.04537e+06	174448	217642	249043	249804	1.90781e+06	1470577	1.46751e+06	1434436	166931	181466	252120	206792	1.60888e+06	1220009	1.19221e+06	1.38403e+06	208474	252186	241076
195.074	16.8523	C6H13NO6	3	2-Amino-2-deoxy-D-gluconate	7	Carbohydrate Metabolism	Pentose phosphate pathway__Aminosugars metabolism	5969899	0.739208	0.803043	0.781971	0.867249	1	0.932129	0.67976	0.746163	1.12247	1.05154	0.753729	1.14998	1.32943	p4026	595747	674679	827512	638842	590682	1.04438e+06	954493	761706	553730	758634	904038	919103	600886	771187	833484	761542	519533	548333	944695	688724	548866	954829	733305	724601	760649	608956	814526
341.133	15.5256	C12H23NO10	2	Lactosamine	7	Carbohydrate Metabolism	Aminosugars metabolism	376915	0.792359	0.703198	0.874244	0.662386	1	0.82502	0.843484	0.746293	0.978366	0.936833	0.652108	0.86527	2.0546	p6528	109111	99380.6	120905	144154	282819	350664	303117	292010	74973.2	98618.7	102803	117179	335187	322110	317275	301834	62485.1	66188	109573	97212.9	355330	368775	297383	271250	172707	185610	176900
666.222	17.9278	C24H42O21	20	Stachyose	7	Carbohydrate Metabolism	Galactose metabolism	1474243	0.772743	0.723367	0.766094	0.694606	1	0.854627	0.807424	0.750362	0.98054	0.950674	0.633566	0.938984	2.48835	n2950	231156	260376	337450	245307	1.04337e+06	1.14667e+06	1.25865e+06	1.26896e+06	230986	266698	281797	295341	1.14396e+06	928786	1.21101e+06	1.25247e+06	189407	187987	284993	247355	972571	1100619	1.31747e+06	1.21441e+06	180348	182489	215657
148.037	9.88855	C5H8O5	16	D-Xylonolactone	7	Carbohydrate Metabolism	Pentose and glucuronate interconversions	664131	1.02777	0.826983	0.978806	0.793862	1	0.889095	0.826675	0.751763	0.815316	0.724212	0.44203	0.629699	0.426589	n4877	608398	441201	554965	456724	78448.8	82665.8	91042.5	84008.1	362748	436031	514425	403926	75198.1	74977.9	88429.7	82794.3	391697	377748	476846	350879	67136.6	77635.7	77343.6	66981.1	169699	227504	238885
130.027	10.0163	C5H6O4	10	Mesaconate	7	Carbohydrate Metabolism	C5-Branched dibasic acid metabolism	327516	0.998013	0.878549	1.01227	0.875728	1	0.877187	0.879477	0.756426	0.857698	0.793413	0.485054	0.679841	0.571064	n5247	314619	187215	281858	228033	120374	99030.7	89000.7	97222.5	177484	187070	234329	185806	92631.2	66906.2	137749	53817.7	190529	188905	231013	175461	114888	124405	83806.4	101842	107833	139449	112488
136.037	12.0044	C4H8O5	2	[FA trihydroxy(4:0)] 2,3,4-trihydroxy-butanoic acid	7	Carbohydrate Metabolism	Ascorbate and aldarate metabolism	5082583	0.75692	0.88535	0.875069	0.993872	1	1.07859	0.874745	0.788476	1.32176	1.15489	0.876449	1.22577	3.91271	n3190	382755	411933	579421	437306	2.90129e+06	3.56518e+06	3.99284e+06	3543128	388260	587579	507477	826832	2857724	2.45912e+06	3.8994e+06	3.38879e+06	348523	475292	646167	426277	3185410	3.27588e+06	3005216	3.56176e+06	396460	678941	502435
166.048	12.783	C5H10O6	8	D-Arabinonate	7	Carbohydrate Metabolism	D-arabinose degradation III	20070470	0.941045	0.94281	0.983273	0.960952	1	0.958895	0.896071	0.801824	1.03781	0.942657	0.667095	0.861704	1.94986	n1948	1.08249e+06	1170966	1356885	1.07827e+06	1.7829e+06	2199231	2.40614e+06	1.98049e+06	774110	1.08411e+06	1.11615e+06	1.12896e+06	2.20747e+06	1.55918e+06	2109163	1.89819e+06	828987	1051129	1.21448e+06	939891	1.73949e+06	1955130	1.7663e+06	1.97977e+06	735711	1050463	937006
503.186	16.9461	C18H33NO15	1	beta-D-Galactopyranosyl-(1->4)-2-amino-2-deoxy-beta-D-glucopyranosyl-(1->6)-D-mannose	7	Carbohydrate Metabolism	0	13793097	0.449698	0.278443	0.351795	0.148372	1	0.620504	0.791134	0.824041	10.9845	6.11051	0.266728	0.776186	27.3642	n2254	0	6959.58	22796.3	21455.5	0	0	0	0	0	6962.87	17001.1	18007.4	0	0	0	0	0	0	7202.8	11631.3	0	0	0	0	4686166	9552474	6071868
120.042	11.5572	C4H8O4	9	D-Erythrose	7	Carbohydrate Metabolism	0	349744	1.0112	1.11975	0.916173	0.935321	1	1.12349	1.14982	0.855045	0.866931	0.837433	0.609516	0.763211	1.13774	n1832	149675	178272	157464	128421	220211	247158	296797	261919	134710	187576	171106	157015	243077	208486	291484	268682	148784	150644	174079	174738	215462	234403	251065	283252	80435.2	108909	101069
179.079	16.2044	C6H13NO5	10	D-Galactosamine	7	Carbohydrate Metabolism	Galactose metabolism	977970	0.839653	0.730308	0.826691	0.762211	1	0.907473	0.87599	0.867466	1.36957	1.04629	0.709759	0.9303	2.07866	p5781	99195.5	105866	117190	107155	308217	245341	313167	292819	78356.8	92998.8	105925	120372	255474	228122	296374	288199	68869.9	67190.5	97799.4	86159.9	285948	370923	259472	328841	455607	784923	516611
88.0523	7.4392	C4H8O2	11	Butanoic acid	7	Carbohydrate Metabolism	Butanoate metabolism	2259971	1.05183	0.848054	1.07232	0.737193	1	0.915424	1.03154	0.883533	0.844064	0.824065	0.666632	0.93231	0.795691	n3903	1.26751e+06	2.13547e+06	1546902	1282667	1.92061e+06	1.93031e+06	1.84837e+06	1.7117e+06	1084592	1.61454e+06	1.48334e+06	1.17148e+06	1.42399e+06	1.58788e+06	1.42201e+06	1.5162e+06	1.58375e+06	928158	1.56647e+06	881551	1.93307e+06	1.38187e+06	1.5151e+06	1.98845e+06	949910	768110	971325
148.037	17.0248	C5H8O5	16	L-Arabinono-1,4-lactone	7	Carbohydrate Metabolism	Ascorbate and aldarate metabolism	196404	0.979711	0.981864	0.951156	1.08927	1	1.00739	1.09255	0.91093	1.05856	0.988706	0.908824	0.962101	3.27782	n5496	26787.3	27124.7	24859.3	30208.1	113342	145103	174682	147099	24752.7	25500.4	27464.9	32203.7	125399	120651	129863	163104	24709.2	29829.2	26010	26587.7	143508	117423	160352	132512	24967.4	30152.8	31334.8
130.027	13.7111	C5H6O4	10	2,5-Dioxopentanoate	7	Carbohydrate Metabolism	Ascorbate and aldarate metabolism__Arginine and proline metabolism	1277034	0.845666	1.67662	2.38553	1.85691	1	1.22194	1.40168	1.49158	2.04949	1.82232	2.21117	3.46552	5.44653	n4445	78029.7	104055	92166.1	84074.4	868830	1.22882e+06	1.08021e+06	1.11548e+06	91288.7	83180	126976	159405	766271	685522	850179	792421	131068	276325	115011	109926	789018	1.12136e+06	989242	860655	199347	222152	254127
161.069	13.0356	C6H11NO4	11	N-Methyl-L-glutamate	7	Energy Metabolism	Methane metabolism	142168	0.84648	0.889085	1.2614	0.827252	1	1.0502	0.786354	0.506625	1.41694	0.658249	0.319383	0.999314	1.40593	n5661	39506.4	46059.3	69651.7	48940.7	32604.8	39002.9	58515.8	54046.4	15247.2	77070.6	20438.1	37734.4	39433	28006.6	50087.7	48680.8	29307.3	47570.6	32217.8	18307.5	42136.7	33022.5	47082.7	44333.4	17752.5	87256.6	27057.4
97.9768	15.4391	H3O4P	1	Orthophosphate	7	Energy Metabolism	Oxidative phosphorylation__Photosynthesis__Peptidoglycan biosynthesis	30901472	0.799853	0.539737	0.732916	0.499046	1	0.592466	0.766862	0.543372	0.89045	0.637278	0.263459	0.301938	0.655132	n1509	22456140	27470974	21793414	18832270	13450085	16273604	18631066	16080135	12975200	14733795	15690861	16341336	15732509	15046985	17315648	15574819	11466652	15168296	14922056	12867331	15378259	18083712	15428438	16756871	13590854	16807690	12785924
97.977	12.6306	H3O4P	1	Orthophosphate	7	Energy Metabolism	Oxidative phosphorylation__Photosynthesis__Peptidoglycan biosynthesis	4384920	1.05766	0.956549	0.936416	0.977233	1	1.17541	1.02639	1.17394	1.05932	1.1521	1.06571	1.2657	0.932396	n3309	2997951	3.07697e+06	3.40893e+06	3.58716e+06	1.27566e+06	1.0709e+06	1.92133e+06	2.01958e+06	3.43172e+06	3.32044e+06	3.56857e+06	3.46711e+06	1105393	1.19088e+06	1743116	1.78998e+06	2.48677e+06	2382123	3.08984e+06	3.26181e+06	1.28606e+06	1.35104e+06	1.65914e+06	1.78916e+06	2.11822e+06	2.08252e+06	2.28032e+06
215.056	15.4545	C5H14NO6P	1	sn-glycero-3-Phosphoethanolamine	7	Lipid Metabolism	Glycerophospholipid metabolism__Ether lipid metabolism	40884032	0.917774	0.160882	0.886966	0.173876	1	0.134096	0.878427	0.131303	0.297518	0.0846287	0.13553	0.0808812	0.188019	p1872	24737986	34626972	17852386	17316326	300319	317401	321294	269888	4286240	5161895	3.56573e+06	3.44461e+06	377614	425138	409078	456677	5.00525e+06	5546413	4.76874e+06	4.4258e+06	304464	363534	339609	378125	1.19653e+06	1.18478e+06	858013
183.066	14.66	C5H14NO4P	1	Choline phosphate	7	Lipid Metabolism	Glycerophospholipid metabolism__Glycine, serine and threonine metabolism	2277454	0.745619	0.712766	0.780889	0.624773	1	0.902455	0.746727	0.683423	1.12116	1.01833	0.543964	0.992172	3.33836	p1206	288048	241688	305341	211978	1.50806e+06	1.64892e+06	1.97764e+06	1.57233e+06	155035	250913	282921	381908	1.88406e+06	1.87212e+06	1.82753e+06	1.978e+06	162899	164200	302715	215892	1.69379e+06	2.02988e+06	1.30523e+06	1.86131e+06	161597	272303	245331
308.235	3.92083	C19H32O3	7	FA methyl(18:2)	7	Lipids: Fatty Acyls	Fatty Acids and Conjugates	303095	0	0	0	0	0	0	0	0	0	0	0	0	0	p6647	0	0	0	0	111464	67908.9	35744	57782.6	0	0	0	0	96807.1	29534.7	33540.9	32338.9	0	0	0	0	142561	0	26774.9	36377.4	0	0	0
338.318	3.87074	C22H42O2	24	FA (22:1)	7	Lipids: Fatty Acyls	Fatty Acids and Conjugates	1656920	0	0	0	0	0	0	0	0	0	0	146.944	0	33.1181	n4171	0	0	0	0	83878.3	29600.8	91489.7	23135.2	0	0	0	0	32038.8	100817	53325.7	84127.4	0	0	0	0	28280.2	39782.2	97992.3	150947	0	0	0
282.256	3.92796	C18H34O2	57	FA (18:1)	7	Lipids: Fatty Acyls	Fatty Acids and Conjugates	607348736	0.83687	0.50617	0.936307	0.599769	1	0.379028	0.916988	0.365438	0.503398	0.288429	0.730066	0.411943	0.40495	n1	134583536	200337360	150188448	154074128	2.83891e+06	1.74016e+06	3.0441e+06	3.9814e+06	65303248	65830320	96380840	85362848	2764266	1.07668e+06	2160537	2.76727e+06	91036304	82547944	113184008	131061464	3.97037e+06	885284	2.59113e+06	2.83623e+06	11034985	10986154	15148676
258.183	4.28075	C14H26O4	10	FA methyl(15:0) tridecanedioic acid	7	Lipids: Fatty Acyls	Fatty Acids and Conjugates	1412519	0.39436	0.301852	0.371351	0.703827	1	0.807124	0.260497	0.509801	0.570521	0.539673	0.133392	0.50204	0.576837	n4385	43467.1	146475	581159	459632	154462	230618	258781	122958	420302	80194	1.04426e+06	43979.6	41372.4	32050.4	213565	115056	21466.3	145413	165659	261626	172912	453213	125498	186571	652149	223629	0
231.147	4.60486	C11H21NO4	3	O-Butanoylcarnitine	7	Lipids: Fatty Acyls	Fatty acyl carnitines	279212	0.766005	0.592599	0.803263	0.47476	1	0.838254	0.870042	0.616523	1.19035	0.712024	0	0.320981	0.850742	n5307	106568	80960.7	118237	80360.6	14070.6	30021.2	29540.4	16270.8	70364.1	72066.9	83727.8	75844.6	36840.8	34084.8	45932.6	54046.9	49045	23324.9	60209	80920.6	25990.7	40891.3	31151.5	39274.8	62101.8	56679.9	66290.3
314.246	4.23722	C18H34O4	44	FA hydroxy(18:1)]	7	Lipids: Fatty Acyls	Fatty Acids and Conjugates	213126	0.903928	1.0571	0.895409	1.12197	1	0.935148	0.854012	0.649563	0.900035	0.5944	0.646766	0.797693	0.660357	n5469	122591	73835.8	163377	151740	50391.1	71285.1	61656.3	46595.6	104413	123794	213126	86402.2	37294.7	26173.8	36975.4	44508.1	136259	109842	162197	188260	32952.5	69316.8	35769.5	48857.7	108877	87716.8	35031.6
217.131	4.99653	C10H19NO4	1	O-Propanoylcarnitine	7	Lipids: Fatty Acyls	OxidationofBranchedFattyAcids	438511	0.781647	0.799086	0.604293	0.708061	1	0.789126	0.731299	0.668181	0.918962	0.795935	0.244672	0.524756	0.739463	n5094	105092	132437	174155	142375	51387.8	66992.7	81535.1	91613.5	84703.9	79953.5	113119	147330	84783.5	97122.9	105734	108381	98833.5	97208	134229	100201	60652.7	76438.7	71529.7	96813.4	55074.4	69078.3	69605.3
216.172	4.22156	C12H24O3	17	FA hydroxy(12:0) dodecanoic acid	7	Lipids: Fatty Acyls	Fatty Acids and Conjugates	583698	0.946546	0.896443	0.995866	0.819761	1	0.648696	1.10527	0.671	0.728367	0.466847	0.752415	0.81773	0.525751	n4931	211649	165443	297298	220468	14684	75407.5	28654.2	31002.1	153144	213972	214806	199605	14024.5	27420.2	50810.1	25654.7	184064	201621	436653	257665	19625.8	12722.4	28187.6	25929.2	29485.1	49028.1	42574.1
272.235	4.09766	C16H32O3	22	FA hydroxy(16:0)] hexadecanoic acid	7	Lipids: Fatty Acyls	Fatty Acids and Conjugates	10155065	1.30331	1.09371	1.22789	1.18461	1	0.927206	0.937753	0.689373	0.748435	0.654276	1.8856	1.16405	0.927511	n2495	708754	818723	957123	615182	56915.8	141348	43096	79308.2	592398	630063	1.01087e+06	692361	46338.1	40867.2	38381.2	54527.9	980570	567325	1.12347e+06	779718	49913.6	41851	58705.1	70754.1	170535	165207	241745
188.141	4.68867	C10H20O3	27	10-Hydroxydecanoic acid	7	Lipids: Fatty Acyls	Fatty Acids and Conjugates	291652	0.980273	0.354688	1.08864	0.723173	1	0.656665	1.01327	0.758798	0.735981	0.517809	0.40478	0.466744	0.545503	n5289	161201	158129	152875	131742	112504	113186	111641	105774	104107	129921	138904	151704	107952	112663	147517	146133	58322.4	77646	84032.5	63372.9	101930	102784	136105	105749	94945.8	143802	87821.7
188.141	4.26759	C10H20O3	27	FA hydroxy(10:0)	7	Lipids: Fatty Acyls	Fatty Acids and Conjugates	291652	0.980273	0.824683	1.08864	0.723173	1	0.656665	1.01327	0.758798	0.735981	0.517809	0.372725	0.466744	0.539537	n5288	161201	158129	152875	131742	42072.5	46830.6	73209.2	78950.9	104107	129921	138904	151704	45301.7	49005.6	74465.1	70160.9	109129	154093	234779	160871	42218.2	51461.9	99590.4	72999.7	94945.8	143802	87821.7
174.126	4.98608	C9H18O3	10	FA hydroxy(9:0) hydroxy-nonanoic acid	7	Lipids: Fatty Acyls	Fatty Acids and Conjugates	382188	1.08776	0.919106	1.18807	0.951466	1	0.842356	1.02024	0.770564	0.807382	0.539318	0.376163	0.572132	0.468662	n5177	240716	355246	336503	212452	82137.4	28998.8	37613.8	68288.7	164022	242438	244155	205922	34964.4	31966.9	37399.3	43173.1	253957	279462	227928	173232	42568.5	44790.3	47172.5	35926.2	50922.2	105846	59384.7
168.115	4.35391	C10H16O2	86	FA (10:2) Decadienoic acid	7	Lipids: Fatty Acyls	Fatty Acids and Conjugates	577277	0.798816	0.84582	0.986372	0.877759	1	0.930815	0.681037	0.774079	0.90087	0.844742	0.776957	0.777746	0.728711	p6259	500820	377644	413916	179858	306110	278794	249433	202664	307708	292184	419622	219698	384517	382888	209923	194155	176317	386931	173648	389160	310915	338811	290574	129276	334511	379227	194188
228.209	4.01835	C14H28O2	29	Tetradecanoic acid	7	Lipids: Fatty Acyls	Fatty acid biosynthesis	387508480	0.889814	0.861723	0.889425	0.765717	1	1.09008	0.948348	0.786562	0.738718	0.956116	0.834611	1.2571	1.03269	n60	85829928	149552272	127514112	149158208	181528560	113974184	136958528	215263728	191316320	81420136	123781648	106700800	113080288	125353800	36225388	164928320	83938592	83654888	124775104	105433696	64880228	95765096	240814048	204363008	72834720	74873992	61213452
126.105	4.31354	C8H14O	33	FA (8:1) octenal	7	Lipids: Fatty Acyls	Fatty aldehydes	4296333	1.1089	0.79322	0.879609	0.926334	1	0.876343	0.764165	0.787911	0.871437	0.788942	0.79618	0.836822	0.838275	n3388	2.19542e+06	2.1839e+06	2.18395e+06	1.56164e+06	2.99618e+06	2316735	3.1493e+06	3.53861e+06	2.12014e+06	1.7666e+06	1.8733e+06	1.71983e+06	1.58058e+06	2.36939e+06	2.40021e+06	4038070	1.46102e+06	1.81556e+06	1.63274e+06	1.86107e+06	1.71686e+06	3.32108e+06	4.16627e+06	3.63561e+06	1.82315e+06	2.40689e+06	1342341
284.272	3.91544	C18H36O2	26	Octadecanoic acid	7	Lipids: Fatty Acyls	Fatty acid biosynthesis__Biosynthesis of unsaturated fatty acids	140120368	0.897003	0.834045	0.898007	0.802051	1	0.957818	0.94766	0.830859	0.851859	0.90535	0.873177	1.08668	0.735366	n582	93176944	105132632	89176920	97742752	123979312	60637984	76465624	105450688	92057504	93815280	114816784	75893080	68092056	56848876	30378006	89336432	84844632	72402224	86247968	84424272	77738616	50399292	89685640	115844256	50935564	46674752	52521228
171.162	4.70685	C10H21NO	2	decanamide	7	Lipids: Fatty Acyls	Fatty amides	286679	0.832483	1.04381	0.602003	1.07171	1	0.789158	0.747363	0.839395	0.579555	0.854551	0.989331	1.46764	1.05327	p6671	48775.9	42234.9	57547.6	48310.4	136764	100527	72881.9	76302.8	67672.5	0	63397.3	54568.5	60540.4	116156	26061.9	91527	72366.5	65861.6	63824	43489.7	69683.8	87742.6	84738.3	70296.6	29309.7	58182.4	63739.2
226.157	4.58117	C13H22O3	3	Methyl dihydrojasmonate	7	Lipids: Fatty Acyls	0	117101	0.838721	0.860312	1.05565	1.04064	1	1.40924	0.841089	0.878262	1.41084	1.65951	0.693834	1.19934	0.852733	n5724	31619.3	26966.1	29487	48663.1	24083.5	33180	41979.2	28876	50442.5	91535.1	51589.8	96774.2	34273.2	34050.1	32806.4	37879.6	44205	57272.4	29915.1	45855	31908	33460.3	37072	31023.8	48019.2	96960	54599.2
266.188	3.94237	C16H26O3	10	[FA trimethyl(13:2)] tridecadienoic acid	7	Lipids: Fatty Acyls	Fatty Acids and Conjugates	5931153	0.950267	0.972257	0.94551	0.983856	1	0.954273	0.900534	0.915012	0.689308	0.657803	0.784282	0.794258	0.468666	p4031	3.98663e+06	4.14768e+06	5372280	3.58551e+06	37738	62445.2	19616.5	46108.5	3651802	4.01631e+06	3.54981e+06	3.51689e+06	24142.7	24906.3	18506.1	21499.1	3.46361e+06	3640549	4.10603e+06	3.80231e+06	36848	29979.1	18923.2	23048.1	473761	461072	690640
294.219	4.2145	C18H30O3	59	FA hydroxy(18:1)	7	Lipids: Fatty Acyls	Fatty Acids and Conjugates	841970	0.796504	0.900479	0.894753	0.942174	1	0.848508	0.963121	0.920741	0.7473	0.744695	0.756946	0.656047	0.461982	p5928	608294	689513	719597	589189	78777.5	131944	77480.7	76111.9	531497	501609	585489	507944	63675.4	87634.7	60648.2	65165.3	507931	565178	606711	576968	67569.4	83841.8	59979	87728.4	404340	292973	342015
283.288	4.31897	C18H37NO	1	Octadecanamide	7	Lipids: Fatty Acyls	Fatty amides	1005704	1.01668	1.15314	1.04813	0.999996	1	0.848383	1.02466	0.921581	0.592481	0.682606	0.887852	0.601628	0.547867	p5752	833182	792924	841384	762777	412336	301540	158275	213621	625922	548409	591831	570848	289612	332162	154759	329058	706569	730450	733793	1.0057e+06	471621	206395	284887	242014	572705	317491	376288
174.126	7.39444	C9H18O3	10	[FA hydroxy(9:0)] 2-hydroxy-nonanoic acid	7	Lipids: Fatty Acyls	Fatty Acids and Conjugates	198260	0.97563	0.823413	1.00647	0.820545	1	0.84623	1.0318	0.945835	0.9078	0.763994	0.555346	0.727405	0.743673	n5492	134137	150159	95303.6	134793	93960	89050.5	55142.7	53494	83711.6	136622	92249.3	132964	90400.1	71579.2	75418.8	41862.7	131491	98485.3	82607.2	120949	109526	49501.6	123110	27234.1	81926.3	65334.6	57606.8
116.047	7.65955	C5H8O3	11	2-Oxopentanoic acid	7	Lipids: Fatty Acyls	Fatty Acids and Conjugates	9315102	0.926849	1.01516	0.951004	1.04551	1	1.16334	1.00896	0.974655	1.1876	1.22709	2.03467	1.83794	3.17529	n2570	313269	353691	425067	332610	2.00926e+06	2.11565e+06	2.22736e+06	2.31927e+06	304968	395806	381938	521342	1.75842e+06	2.0881e+06	2047701	2.02569e+06	323038	321154	424817	330721	1.95455e+06	1.95743e+06	2.20916e+06	2.29143e+06	234145	297510	329656
116.047	7.28261	C5H8O3	11	3-Oxopentanoic acid	7	Lipids: Fatty Acyls	Fatty Acids and Conjugates	9315102	0.966719	1.06649	0.994665	1.22217	1	1.1688	0.992327	0.983124	1.15519	1.23235	2.59051	2.33074	2.20272	n2569	264362	253531	319432	247712	996960	1.16373e+06	1.01165e+06	827590	270440	311929	328338	335448	867808	971861	1.14053e+06	945432	315446	246919	295108	279593	1.12833e+06	1.15443e+06	787262	935537	220130	209804	276150
281.272	4.30819	C18H35NO	2	[FA (18:1)] 9Z-octadecenamide	7	Lipids: Fatty Acyls	Fatty amides	5042666	0.734305	1.23368	0.934419	0.865281	1	0.71585	0.862305	1.03438	1.24324	1.37078	1.00035	0.805924	0.60231	p4321	2.41956e+06	2.24228e+06	2.98533e+06	844382	2892748	668089	988306	592703	1.69912e+06	1.35355e+06	2.00746e+06	904800	1.53971e+06	5.04267e+06	1.09965e+06	499365	2.74611e+06	3479769	2499857	1.55412e+06	1.79437e+06	1.75526e+06	509348	944980	1.75714e+06	2.35228e+06	1.51198e+06
116.084	5.22615	C6H12O2	35	Hexanoic acid	7	Lipids: Fatty Acyls	OxidationofVeryLongChainFattyAcids	5628372	1.42032	0.944123	1.09545	1.13355	1	1.26152	1.20235	1.05724	0.926469	1.04814	0.951882	1.633	1.50446	n1656	2486708	3.2952e+06	2.8006e+06	1.88008e+06	999839	1.11865e+06	303887	275848	2.40824e+06	2.72624e+06	2.30961e+06	1.59532e+06	1.86858e+06	1.3992e+06	954306	1101937	2.48786e+06	1.27829e+06	1.80927e+06	1.18967e+06	1.17403e+06	1.15097e+06	784067	695379	1.30565e+06	1.14663e+06	1.87543e+06
118.063	7.43526	C5H10O3	17	5-Hydroxypentanoate	7	Lipids: Fatty Acyls	Fatty Acids and Conjugates	8571615	0.943062	0.904367	0.9991	0.920033	1	1.21095	1.02287	1.12264	1.1276	1.22805	0.714576	1.45899	1.68222	n2639	489342	321273	317057	312924	153340	125675	143814	169907	323321	417956	351838	340914	151468	139466	138006	399784	316159	199345	304194	251266	151215	154485	193536	222673	7.65278e+06	7169305	7503253
276.209	4.08126	C18H28O2	63	FA (18:4)	7	Lipids: Fatty Acyls	Fatty Acids and Conjugates	261895	1.52367	1.65202	1.76849	1.41086	1	2.07247	1.22491	1.49682	2.26	3.12516	1.84375	2.06848	1.44884	p6708	0	83517.5	129951	0	36650.4	56908.2	27829.1	32452.5	123558	74910.3	145789	81082.9	33688.6	28665.1	28251.1	18407.1	58679.8	108614	171755	0	43175.7	25569.9	29194.4	27591	140434	261895	218266
298.287	3.89773	C19H38O2	30	FA methyl(18:0)	7	Lipids: Fatty Acyls	Fatty Acids and Conjugates	1174114	1.69366	2.06348	0.922617	1.99918	1	1.96816	1.64734	1.8074	1.68452	1.41716	4.45576	3.42809	2.0931	n4500	207245	172740	320958	251538	493077	244159	381718	448351	152903	361514	349712	322397	280012	275598	134678	321433	241737	365678	308588	327992	286986	211608	354970	435659	227903	190069	188262
254.188	4.29052	C15H26O3	8	formyl 7-oxo-11E-tetradecenoate	7	Lipids: Fatty Acyls	Fatty esters	283876	0	21.2302	0	0	0	46.38	0	9.17741	123.046	237.061	9.531	24.8912	0	n5302	0	0	0	0	0	0	0	0	31399.6	0	46537.9	107583	0	0	0	0	0	0	0	84920.7	0	0	0	0	0	108151	0
888.478	4.48815	C41H78O16P2	1	PIP(16:1(9Z)/18:0)	7	Lipids: Glycerophospholipids	Glycerophosphoinositols	3170690	0	0	0	0	0	0	0	0	0	0	0	0	1144.6	p4806	0	0	0	0	2.30178e+06	2.123e+06	2.81997e+06	2.72675e+06	0	0	0	0	2.17629e+06	2.46869e+06	2.2999e+06	2.63341e+06	0	0	0	0	2.46743e+06	2.22431e+06	3.17069e+06	2.76651e+06	0	0	0
479.301	7.4313	C23H46NO7P	8	LysoPE(18:1)	7	Lipids: Glycerophospholipids	Glycerophosphoethanolamines	69851080	0.714886	0.31057	0.827942	0.332697	1	0.184655	0.551825	0.18346	0.517002	0.160682	0.158588	0.0703201	0.193488	n887	22987204	25944486	16355982	11729858	0	0	0	0	6.0889e+06	10034708	5.36208e+06	6210180	0	0	0	0	11746319	17603176	7.39511e+06	9836829	0	0	0	0	5555817	5.62729e+06	3321341
465.286	4.9744	C22H44NO7P	3	[LysoPC(14:1)] 1-(9Z-tetradecenoyl)-sn-glycero-3-phosphocholine	7	Lipids: Glycerophospholipids	Glycerophosphocholines	590680	0.678453	0.279349	0.624763	0.324283	1	0.218689	0.50977	0.188693	0.875725	0.299898	0.26221	0.22609	0.303656	n4925	134893	195409	93897.5	62908.3	0	0	0	0	53765.6	114542	47925.2	43992.1	0	0	0	0	69886.1	133462	66781.6	62276.1	0	0	0	0	281877	387374	160515
479.301	4.83979	C23H46NO7P	8	PE(18:1)	7	Lipids: Glycerophospholipids	Glycerophosphoethanolamines	59878688	0.785225	0.324167	0.813672	0.339781	1	0.192631	0.593646	0.211675	0.586026	0.189729	0.206526	0.109029	0.332639	n918	31187740	34694220	20312198	14188039	0	0	0	0	7781307	12237080	7.70846e+06	5721326	0	0	0	0	12382871	22153370	11427888	10323877	0	0	0	0	8895418	9315842	5.52046e+06
715.51	3.74847	C79H148O17P2	40	CL(18:1(9Z)/16:0/18:1(9Z)/18:1(9Z))	7	Lipids: Glycerophospholipids	0	13759281	0.931432	0.395206	0.964315	0.396046	1	0.208757	0.887214	0.277596	0.686879	0.154151	0.7829	0.235632	0.447385	n2273	8124796	8609939	8408056	6618736	0	0	36898.4	0	1.44217e+06	1.7866e+06	1.3188e+06	2.05978e+06	0	0	0	0	2471586	4567941	2693071	2.77605e+06	0	0	58544.4	0	1.50939e+06	1.40086e+06	1.43416e+06
451.27	5.05624	C21H42NO7P	6	LysoPE(0:0/16:1(9Z))	7	Lipids: Glycerophospholipids	Glycerophosphoethanolamines	8977641	0.683287	0.294342	0.761928	0.337683	1	0.358692	0.608831	0.27978	0.820127	0.480525	0.166016	0.195331	0.315396	n2599	2.5536e+06	4227247	2324391	1215887	0	0	0	0	2.07158e+06	3.27047e+06	1609214	1.40112e+06	0	0	0	0	1.5957e+06	2.38982e+06	1.47197e+06	1.39646e+06	0	0	0	0	3.94119e+06	5.27432e+06	2.17171e+06
510.296	3.9592	C24H47O9P	3	[PG (18:1)] 1-(9E-octadecenoyl)-sn-glycero-3-phospho-(1'-sn-glycerol)	7	Lipids: Glycerophospholipids	Glycerophosphoglycerols	4557972	0.784034	0.489552	0.79578	0.534341	1	0.433067	0.675016	0.413466	0.520765	0.342311	0.462362	0.371612	0.316808	n3276	2.0752e+06	3.56453e+06	1.49748e+06	938204	0	0	0	0	1.5031e+06	1424387	2.07234e+06	1.00769e+06	0	0	0	0	1.59374e+06	2.12725e+06	1.66476e+06	1.40532e+06	0	0	0	0	856565	913714	617541
414.246	4.03197	C40H78O13P2	10	PGP(34:1)	7	Lipids: Glycerophospholipids	0	1493435	0.82091	0.436871	0.757338	0.450596	1	0.592368	0.713264	0.564309	1.12218	0.602959	0.6941	0.543163	0.615114	n4305	527473	691545	662582	937199	0	0	0	0	630678	371449	548408	395003	0	0	0	0	376217	300501	371393	386720	0	0	0	0	1.00118e+06	1.40376e+06	1.08014e+06
715.515	4.15223	C39H74NO8P	28	PE(34:2)	7	Lipids: Glycerophospholipids	Glycerophosphoethanolamines	15429500	0.853006	1.03097	0.947221	0.912251	1	0.633452	0.852752	0.685239	0.809276	0.343854	0.404461	0.238502	0.778764	n2203	11574246	12668884	11921977	10897795	0	0	0	0	6.80528e+06	7.41685e+06	8806678	8107518	0	0	0	0	12511680	10481423	15429500	12253099	0	0	0	0	4436006	3.14509e+06	4025154
467.301	4.9382	C22H46NO7P	5	[LysoPC(14:0)] 1-tetradecanoyl-sn-glycero-3-phosphocholine	7	Lipids: Glycerophospholipids	Glycerophosphocholines	106809	0.750378	0.281707	0.763978	0.0772133	1	0.0520498	0.915575	0.701069	0.505089	0.155874	1.18214	1.036	0.319111	n5745	60254	55428.6	41045.2	23082.8	0	0	0	0	15314.4	0	0	0	0	0	0	0	19764.3	22515.8	21483.1	19122.1	0	0	0	0	45643	63463.5	31903.7
743.547	4.65773	C41H78NO8P	38	PC(33:2)	7	Lipids: Glycerophospholipids	Glycerophosphocholines	3691787	1.35964	0.97277	1.38656	0.981798	1	0.564412	0.859205	0.704028	1.02923	0.342654	1.16985	0.592524	0.906957	n3501	2.4175e+06	2499644	1.48107e+06	1.46911e+06	0	0	0	0	1213469	1.15394e+06	1.39291e+06	1.23246e+06	0	0	0	0	1.83873e+06	2.07819e+06	2335986	2.3522e+06	0	0	0	0	966918	658473	769132
717.531	5.58558	C39H76NO8P	38	PC(31:1)	7	Lipids: Glycerophospholipids	Glycerophosphocholines	9014791	0.517507	1.04072	0.738498	1.13319	1	0.95086	0.51236	1.00678	0.908953	0.823288	0.262787	0.477715	0.394352	n2598	9014791	2.86319e+06	5.93714e+06	4318966	0	0	0	0	2.37746e+06	7.09235e+06	3351512	4.34942e+06	0	0	0	0	3.26083e+06	3.60358e+06	7.10833e+06	4.82069e+06	0	0	0	0	1.06253e+06	2.09091e+06	2.0992e+06
572.297	4.51149	C25H49O12P	1	[PI(16:0)] 1-hexadecanoyl-sn-glycero-3-phospho-(1'-myo-inositol)	7	Lipids: Glycerophospholipids	Glycerophosphoinositols	639952	0.741462	0.763401	0.745557	0.773485	1	1.03091	0.946586	1.00853	1.24023	1.06969	0.664482	0.586711	0.603855	n4898	82443.7	131016	146491	0	0	0	0	0	360597	211168	471374	62683.9	0	0	0	0	200685	201982	249688	166519	0	0	0	0	550427	456168	421514
748.526	3.74582	C40H77O10P	26	PG(34:1)	7	Lipids: Glycerophospholipids	Glycerophosphoglycerols	414357824	0.987278	1.10531	1.04022	1.09962	1	0.971943	0.989014	1.02584	1.09921	1.10534	0.466317	0.77836	0.628255	n16	253497424	205594032	307482304	335386400	0	0	0	0	186592272	183108288	196765472	195027408	0	0	0	0	169477600	203249200	238922624	254330912	0	0	0	0	66954664	132338664	87154024
757.49	5.72355	C40H72NO10P	13	PS(34:3)	7	Lipids: Glycerophospholipids	Glycerophosphoserines	493753	0.8057	1.2793	0.853865	1.14935	1	1.05986	0.613684	1.06559	1.03905	0.895465	0.355433	0.629423	0.548736	p6357	359489	226840	231994	272835	0	0	0	0	156561	417992	213974	323506	0	0	0	0	331530	280269	413057	317425	0	0	0	0	93895	161906	156265
717.531	4.26232	C39H76NO8P	38	PE(34:1)	7	Lipids: Glycerophospholipids	Glycerophosphoethanolamines	32576330	1.01755	1.20261	1.03966	1.04423	1	1.09319	0.934146	1.13082	0.987108	1.1471	0.767887	0.845434	1.0735	n1447	25105736	25466222	26051954	21981070	0	0	53736.7	0	20882616	24143790	28803348	26625054	0	0	0	0	25582868	24178588	31727498	29020294	0	0	64375.1	0	16490378	19016756	18650086
1003.76	3.65468	C59H106NO9P	1	NAPE(16:0/18:1(9Z)/20:4(5Z,8Z,11Z,14Z)	7	Lipids: Glycerophospholipids	Glycerophosphoethanolamines	6171792	1.23735	1.46719	1.11597	1.31132	1	1.58947	0.878627	1.53105	1.23607	2.05997	2.09568	2.91103	0.660321	p3980	1836448	1117138	1.49827e+06	1.3837e+06	0	0	0	0	1.59765e+06	2.29863e+06	1.90795e+06	2.48384e+06	0	0	0	0	1.93031e+06	1803856	1.77886e+06	2.13742e+06	0	0	0	0	1.56496e+06	1344085	1.16063e+06
484.281	4.00459	C22H45O9P	3	[PG (16:0)] 1-hexadecanoyl-sn-glycero-3-phospho-(1'-sn-glycerol)	7	Lipids: Glycerophospholipids	Glycerophosphoglycerols	2104358	0.907884	1.86319	0.888012	1.50927	1	1.87765	0.784117	1.99843	0.802715	1.7913	2.34686	3.17788	1.00368	n3988	498101	762580	365932	150242	0	0	0	0	1.03343e+06	1.11678e+06	843872	684725	0	0	0	0	886390	1.45952e+06	607167	697401	0	0	0	0	361640	414728	244689
302.115	11.3637	C17H18O5	24	[Fv] Ceratiolin	7	Lipids: Polyketides	Flavonoids	293345	0.921462	0.848071	0.928654	0.819313	1	0.944934	0.956259	0.958917	1.19507	0.961376	0.533048	0.891576	1.15574	p6657	167641	156219	164238	154172	131743	0	71837.9	0	140144	128323	144170	177432	160452	0	0	175113	129063	122336	154733	123450	67674	63260.8	158449	0	101099	156810	133488
438.205	7.91769	C26H30O6	23	Isosophoranone	7	Lipids: Polyketides	Flavonoids	151226	0.888027	0.994012	0.953736	0.983843	1	1.01595	1.03681	1.15481	1.18743	1.1041	2.2375	2.11824	0	p6891	24284	37155.3	43164.7	29178.3	0	0	0	0	43057	42090.8	47539.9	54301.9	0	0	0	0	49161.9	36369.6	46436.7	50983.7	0	0	0	0	36693.5	48741.6	46088.6
390.226	11.4471	C19H34O8	2	(3S,5R,6S,7E,9x)-7-Megastigmene-3,6,9-triol 9-glucoside	7	Lipids: Prenols	0	1615592	0.666647	0.578202	0.620912	0.68109	1	0.835181	0.660661	0.692949	0.729129	0.802075	0.235312	0.766746	1.17709	p5325	144324	197454	148125	89925.7	247022	345454	229464	210814	157472	183996	146608	266678	201745	255985	286087	265598	90410	137033	173745	121333	216178	286962	265411	264102	146161	136690	177791
280.131	4.29854	C15H20O5	14	Vulgarolide	7	Lipids: Prenols	0	11468489	1.3279	1.18334	1.11056	1.20433	1	1.08823	1.2044	1.20708	0.968092	1.36174	1.60041	1.56954	1.61715	n2341	1.1598e+06	1.74253e+06	1.20517e+06	1.98678e+06	10091997	6.36476e+06	6590889	7.43173e+06	1.57395e+06	1117126	1.52106e+06	1.60138e+06	8.02478e+06	5.26282e+06	6.60339e+06	8.08676e+06	2.53031e+06	962377	1.81739e+06	1011555	4680057	9378531	5085838	10050448	1126640	2.59509e+06	1.42286e+06
1092.61	5.30077	C54H92O22	1	Notoginsenoside I	7	Lipids: Prenols	0	2556492	0.803075	1.80587	0.329492	0.693477	1	1.33074	1.46226	1.49255	2.68761	2.50483	1.45277	2.04263	0	n3762	215602	209279	206308	144957	1.58835e+06	1.27589e+06	1.40724e+06	1.23961e+06	126529	0	122558	144103	843161	1.41881e+06	920906	1.38893e+06	90307.2	80351.8	205448	157469	1.74812e+06	719013	1.93247e+06	1.32693e+06	103028	81124.2	146916
287.246	4.3185	C16H33NO3	2	[SP hydroxy,hydroxy,methyl(10:2/2:0)] 6R-(8-hydroxydecyl)-2R-(hydroxymethyl)-piperidin-3R-ol	7	Lipids: Sphingolipids	Sphingoid bases	19828860	1.40064	1.11701	1.14426	1.08529	1	0.901956	0.975748	0.945476	1.102	1.08782	1.11834	0.966182	0.909312	p2624	13269775	10584839	9284237	5329253	14093075	8939612	10843408	9806550	8369292	9571659	1.78657e+06	8957038	8.09039e+06	13404527	5.99893e+06	11983051	8141447	10313569	8233722	8835016	7.59456e+06	10988215	11633353	9511226	3.78701e+06	10499648	8612355
287.282	5.33206	C17H37NO2	1	[SP (17:0)] heptadecasphinganine	7	Lipids: Sphingolipids	Sphingoid bases	3543265	0.833029	1.12771	1.864	1.37579	1	2.13704	1.05427	1.36795	1.22404	0.83959	1.21399	0.807902	0.596911	p4706	942348	1.39772e+06	789622	701792	63205	25933.6	115873	41962.2	1213451	411545	579473	3543265	29344.7	26858.4	29410.1	60953.3	746656	641922	1.12153e+06	522948	51040.6	0	68101.4	40412.8	916791	892384	672853
287.282	4.74154	C17H37NO2	1	[SP (17:0)] heptadecasphinganine	7	Lipids: Sphingolipids	Sphingoid bases	2177162	0.769828	1.09906	2.09806	1.25283	1	1.39454	1.2473	1.57956	0.926548	0.893536	1.17423	0.881489	0.566877	p5083	649608	1.37562e+06	623164	592085	63205	25933.6	115873	41962.2	595719	338444	494587	1.70312e+06	25283.5	25053	20916.6	60953.3	544644	541108	888303	494225	51040.6	0	68101.4	30086.2	507230	369560	622604
397.334	7.44229	C27H43NO	1	Solanidine	7	Lipids: Sterol lipids	steroidal glycoalkaloid biosynthesis	648510	1.01032	1.22878	1.15617	1.27203	1	1.40207	1.22342	1.28258	0.716952	1.62221	2.21375	1.61074	0.0744624	p6188	204402	243623	218010	179540	0	0	0	0	232692	314104	187969	232431	0	0	0	0	202873	218008	227230	199542	0	0	0	0	149652	93413.6	82876.6
562.424	4.69794	C34H58O6	1	3-O-(beta-D-glucopyranosyl)-campest-5-en-3beta-ol	7	Lipids: Sterol lipids	Ergosterols and C24-methyl derivatives [ST0103]	129644	1.55928	1.87362	1.34542	2.7692	1	2.73013	2.50123	3.62306	1.93548	3.63852	3.22638	4.53562	3.03782	n5691	0	0	19246.3	0	0	0	0	0	54587.7	24343.8	40510.9	20267	0	0	0	0	23316	24234	25127.5	23201.2	0	0	0	0	47399	37775.4	36742.2
209.072	10.8073	C7H15NO4S	1	MOPS	7	Medium Component	0	414693	0.92629	0.907792	0.80411	0.829311	1	0.90827	0.965816	0.813565	1.12095	0.996777	0.582839	0.920047	1.08881	p6481	202716	196481	254784	154644	246834	256806	178141	181643	210827	201792	198735	231330	285105	182712	221879	237986	193040	166054	223002	260144	238590	221406	211265	237831	141647	216919	191053
195.056	12.3727	C6H13NO4S	1	MES	7	Medium Component	0	590821	1.00587	1.02772	0.971162	1.15154	1	1.0988	1.0333	0.993323	1.41018	1.19205	0.78051	1.07604	1.19483	p6235	332277	337272	391952	329101	387291	401951	339131	381477	316371	323885	369387	404254	367716	273272	327466	330093	290338	275948	397730	358419	424989	222133	395754	354832	304495	326028	401199
221.109	9.21461	C9H19NO3S	1	CAPS	7	Medium Component	0	21481200	0.973364	1.08854	1.03878	1.04686	1	1.04887	1.03891	1.05152	1.07776	1.01034	1.08458	0.984619	1.1766	p2582	15866823	13356673	14316520	14380581	14696248	17040936	14655173	14821829	14031391	15735848	14750491	17684446	15646308	607743	13906967	14013439	15950944	15366245	16314848	16922586	18009232	16709863	12296480	16084617	15918829	15359026	14226034
302.061	13.953	C8H18N2O6S2	1	PIPES	7	Medium Component	0	3380426	1.01977	1.09261	1.01479	1.03779	1	1.07117	0.980509	1.08388	1.01479	0.950003	1.15672	1.02602	0.897476	p4740	2.90988e+06	2621132	2.40811e+06	2.61032e+06	1.99981e+06	2.07373e+06	2.09416e+06	2.1385e+06	2.72455e+06	3.14361e+06	2.82349e+06	2.95485e+06	2.34778e+06	1.93597e+06	2.09289e+06	2.07247e+06	2.82914e+06	2.90614e+06	2937089	3.20727e+06	2.081e+06	2.10338e+06	1.97963e+06	2109253	2.57982e+06	2.66849e+06	2.58295e+06
246.104	8.47148	C10H18N2O3S	4	9-mercaptodethiobiotin	7	Metabolism of Cofactors and Vitamins	biotin biosynthesis II	29565960	0.790049	1.30931	1.47672	1.21259	1	0.784785	1.52823	0.743982	0.907415	1.82448	1.76925	2.32838	17.1328	p2164	488120	522629	556660	331413	18247118	19614966	27116428	21048562	260117	456444	358951	585204	18802430	11038099	20632140	24107380	254532	549431	939614	1.02711e+06	19664338	18762808	25082086	23549414	197697	191284	343869
242.081	7.4333	C12H10N4O2	1	Lumichrome	7	Metabolism of Cofactors and Vitamins	Riboflavin metabolism	5624140	1.10406	1.12466	1.02457	1.10893	1	1.03313	1.15359	1.03532	0.999031	1.11892	0.788001	0.578743	0.322673	p4191	2456406	3.98916e+06	4270057	4.21732e+06	0	0	0	0	2448205	3.72605e+06	3899789	3569843	0	0	0	0	2114551	3.45452e+06	3659448	5.62414e+06	0	0	0	0	2.06888e+06	3.26128e+06	3818737
242.081	6.33623	C12H10N4O2	1	Lumichrome	7	Metabolism of Cofactors and Vitamins	Riboflavin metabolism	643200	0.87563	1.10022	0.978457	0.953707	1	1.12542	1.10121	1.13369	1.11165	1.10696	0.812879	0.646859	0.394416	p6192	352699	514017	542771	474514	0	0	0	0	255520	512988	532162	504556	0	0	0	0	222740	473561	500830	567665	0	0	0	0	183701	475018	330957
144.042	15.0957	C6H8O4	16	2,3-Dimethylmaleate	7	Metabolism of Cofactors and Vitamins	Nicotinate and nicotinamide metabolism	3876997	1.60555	0.661402	1.64655	1.38195	1	1.74326	1.64769	1.5332	2.80657	1.95636	1.28353	1.82407	4.92356	p4618	309207	337648	395700	283164	1.30464e+06	1.73498e+06	1.0926e+06	1.15486e+06	248037	312526	328737	380875	1.45022e+06	1.28724e+06	1.28216e+06	971120	86319.1	115858	148912	130821	1.37948e+06	1.42051e+06	1.32282e+06	1.00515e+06	1.67149e+06	2964390	1.85412e+06
137.048	16.8494	C7H7NO2	16	N-Methylnicotinate	7	Metabolism of Cofactors and Vitamins	Nicotinate and nicotinamide metabolism	220090	0.937329	1.48542	1.00302	1.53803	1	1.82472	1.74476	2.07286	1.29249	1.2451	1.11926	1.00018	0.74504	p6785	109080	69085.2	100686	109569	12363	18075.4	14651.3	22027.3	128798	177228	143936	144788	11770.8	16437.8	19609	22853.9	106744	130216	105229	141970	13603.2	16388.5	16128.2	22056.6	139739	214614	105263
276.096	10.3817	C10H16N2O7	3	Thymidine glycol	7	Nucleotide Metabolism	0	771012	0.574133	0.372724	0.632013	0.380109	1	0.540532	0.793652	0.529265	1.59388	0.868596	0.0426191	0.116967	0.841004	n4773	31949.2	34038.9	50560	34311	32620.9	43993.1	31025.8	20855.5	18788.2	26987.8	30557.1	40984.1	49950.9	25463.2	36143	51414.5	10310.7	26725.2	15879.8	27980.5	30346	48987.4	30769.1	57132.7	344364	261561	174127
146.069	8.09568	C5H10N2O3	7	3-Ureidoisobutyrate	7	Nucleotide Metabolism	Pyrimidine metabolism	257505	0.843021	0.602189	0.735007	0.622577	1	0.955908	0.747405	0.567728	0.804515	0.661389	0.162181	0.327949	0.966601	p6717	81135.2	139276	160618	127901	127909	197160	167135	143506	76002.3	257505	84046.7	90692.2	176385	97179.7	194760	127613	70243.2	76547.7	93042	80344.3	151522	149405	159179	182498	62986.7	74274.1	51119.7
363.058	15.3219	C10H14N5O8P	5	Guanosine 3'-phosphate	7	Nucleotide Metabolism	Purine metabolism	2683095	1.50144	0.726487	0.728134	0.679133	1	0.886394	0.784818	0.716551	1.09153	1.04854	0.615417	1.08734	1.57296	n3752	253745	292687	318594	261124	598176	656830	772520	736866	227973	273044	316591	379533	631962	652177	768084	756778	202489	198550	275110	305026	727152	721249	735394	731646	445734	803151	375090
234.104	12.8319	C9H18N2O3S	6	Ile-Cys	7	Peptide(di-)	Hydrophobic peptide	363593	0	0	0	0	0	0	0	0	0	0	41.4536	39.9017	100.758	p6546	0	0	0	0	229943	75438	98468.9	96286.6	0	0	0	0	229003	76548.3	118521	86379.7	0	0	0	0	115723	207535	154487	158562	0	0	0
247.117	18.1307	C9H17N3O5	6	Thr-Gln	7	Peptide(di-)	Polar peptide	109901	0.676982	0.38345	0.661156	0.364901	1	0.457361	0.741376	0.39928	0.885817	0.524715	0	0	0.433892	p6958	78788.2	64926.4	96428.8	92722.6	0	0	0	0	21724.4	30619.1	32375.4	44278.8	0	0	0	0	19505.9	27478	27679.3	33488.2	0	0	0	0	53237	109901	48347.3
230.163	6.35288	C11H22N2O3	6	Leu-Val	7	Peptide(di-)	Hydrophobic peptide	18530796	0.492974	1.10426	0.873036	0.704893	1	0.621758	0.694737	0.539636	0.961592	1.20946	0.70275	2.09122	3.49427	n2002	156727	169643	146276	110243	11036963	4.42718e+06	7203762	7.43722e+06	51759	112835	139577	152282	8898956	7948285	10054419	9059477	63400.4	151361	449727	146186	10085390	6.36221e+06	9975217	5344212	212689	106965	166338
203.127	16.7981	C8H17N3O3	3	Lys-Gly	7	Peptide(di-)	Basic peptide	2084072	0.589692	0.368264	0.499201	0.345812	1	0.530383	0.714997	0.542967	0.918715	0.609824	0.707764	1.21869	5.54562	p5116	178664	132742	181625	172263	1.42784e+06	1.32774e+06	1.80535e+06	1.57795e+06	72991.6	99427	109606	118506	1.33817e+06	1.32777e+06	1.89516e+06	1.64956e+06	43495.2	61392.2	92131.7	81083.8	1.33371e+06	1.51303e+06	1.62242e+06	1.90458e+06	71100	73750.5	88504.4
321.18	13.0166	C15H23N5O3	3	Phe-Arg	7	Peptide(di-)	Basic peptide	18777342	0.850216	0.671017	0.80023	0.730591	1	0.759563	0.616126	0.647532	1.02599	0.777635	0.621031	0.692002	12.9011	p2678	383322	368741	420224	347632	8400201	9601034	14572237	12590076	261195	388749	388026	421411	11360680	9856220	12335560	12159497	234349	272885	483610	298408	10239500	13743073	12330428	13488765	306863	282877	409495
202.132	7.10275	C9H18N2O3	6	Ile-Ala	7	Peptide(di-)	Hydrophobic peptide	41798724	0.326975	0.586876	0.52265	0.768758	1	0.344464	0.579391	0.664212	0.762781	0.520627	1.30348	1.43827	0.669391	n1360	256772	227483	140378	340062	1346746	1009444	1.50677e+06	2.06314e+06	54356.7	323129	35915.6	222544	29585944	34007288	31332294	34881972	26064.6	171542	690263	195614	33135452	29755440	32016158	41798724	244740	27197.1	502140
283.165	17.4111	C12H21N5O3	5	Lys-His	7	Peptide(di-)	Basic peptide	6145563	0.827517	0.532507	0.77366	0.589848	1	0.733987	0.824942	0.66684	0.841676	0.840616	0.685072	1.47351	16.5893	p3992	36514.2	91693.1	153562	81102.3	2657528	2.14019e+06	4816568	4.01163e+06	58283.7	53388.2	76839.6	71861.8	1195822	2.57951e+06	4.68008e+06	4.00751e+06	22404.6	35205.1	78285.5	53005.2	2.06884e+06	3.30331e+06	3.62394e+06	4.05969e+06	45194.7	33626.8	66057.6
274.201	21.8543	C12H26N4O3	2	Lys-Lys	7	Peptide(di-)	Basic peptide	3829344	0.831736	0.990578	0.449256	0.492071	1	0	0.284319	0.697115	1.12798	0.293977	0.844241	2.08447	211.03	p4636	0	7547.38	4919.97	0	2.50506e+06	3.20573e+06	3.72028e+06	2.98693e+06	0	0	0	0	2.87143e+06	2.7726e+06	3.33028e+06	2.75968e+06	0	0	24853	0	2.8208e+06	2.95963e+06	2.81275e+06	3.04075e+06	0	0	12349.4
186.1	11.2595	C8H14N2O3	3	Ala-Pro	7	Peptide(di-)	Nonpolar peptide	32510442	0.812784	0.532371	0.818544	0.585291	1	0.800226	0.893489	0.73886	0.951325	0.762922	1.42687	1.36576	6.76886	p1995	1024149	1.36594e+06	1.46995e+06	770797	12825869	13802756	13986080	13574640	612764	808505	864732	1.36483e+06	13863573	10012227	16512688	12369087	349760	414443	867886	796720	13849152	32510442	13654608	14800375	333775	420151	516688
344.137	8.43886	C18H20N2O5	2	Tyr-Tyr	7	Peptide(di-)	Hydrophobic peptide	4398567	0.70441	0.710974	0.80389	0.69304	1	0.870543	0.754841	0.743276	0.970755	0.948274	0.661876	0.887194	13.853	p4565	110078	97025.8	106192	84056.3	3.17644e+06	3.49337e+06	3.65446e+06	3.94039e+06	84157.1	103731	101276	113352	3.35989e+06	3.08518e+06	3.59199e+06	3850592	62483.2	76393.2	102680	87178.5	3.66087e+06	3.64083e+06	3.45479e+06	3.48298e+06	63157.4	67527	87893
287.196	13.3535	C12H25N5O3	6	Ile-Arg	7	Peptide(di-)	Basic peptide	72622576	0.906787	0.824634	0.827018	0.817955	1	0.678701	0.826873	0.747801	1.21198	0.770821	0.774281	0.922387	35.4692	p1558	596101	650392	733337	641159	51078636	65692124	59215244	56573120	460966	488681	546169	674139	56342172	50376212	53572324	54250864	351381	377276	1.43905e+06	468828	48004624	54351768	61535804	54983428	445350	481819	807425
252.111	8.29389	C12H16N2O4	9	Phe-Ser	7	Peptide(di-)	Hydrophobic peptide	4407777	0.773989	0.712454	0.764243	0.758927	1	0.88529	0.80095	0.752511	1.11342	0.928729	0.622826	1.01072	12.3982	p4559	113492	99262.1	113201	99229	2.88596e+06	3.33208e+06	4.40778e+06	3.18393e+06	77391	81804.6	100704	152790	3.00401e+06	2.82339e+06	3.10195e+06	3.63683e+06	54869.6	65308.5	124663	87279.3	3243030	3.12323e+06	3.34813e+06	3.56743e+06	62085	80389.9	94468.7
271.165	15.1579	C11H21N5O3	3	Pro-Arg	7	Peptide(di-)	Basic peptide	17532248	0.688821	0.694822	0.738414	0.577669	1	0.907016	0.784747	0.77394	1.0825	0.979461	0.715118	1.11003	3.38682	p2771	2.34959e+06	1.68539e+06	2200001	1.75364e+06	9385818	9616677	13894490	11594860	1509799	1.74041e+06	1.83822e+06	2.45463e+06	9272952	9662183	12374917	12672476	925436	998101	2.24137e+06	1613485	10550780	12310162	14106006	13172750	831534	862718	1.07237e+06
303.154	16.5818	C11H21N5O5	1	Glu-Arg	7	Peptide(di-)	Basic peptide	18320346	0.75202	0.623018	0.758958	0.694517	1	0.917617	0.869171	0.775093	0.97524	1.05041	1.10231	1.72515	7.16745	p2703	720992	991114	1.2706e+06	1.01543e+06	12092987	12784043	16120062	14119684	868188	1.01293e+06	1.03433e+06	1.51788e+06	12822379	11597897	15487141	15548827	510451	480856	1.15445e+06	864261	11883549	13543598	14168102	16584569	726993	715917	986067
268.154	9.04788	C12H20N4O3	5	Ile-His	7	Peptide(di-)	Basic peptide	26194326	0.338801	0.406048	0.612323	0.550172	1	0.592702	0.670874	0.797203	0.594533	0.801229	1.07182	1.17279	15.1553	p2418	1.0359e+06	225247	228723	161487	15470477	16579370	26194326	17731096	178809	495094	352063	417940	14621552	1.8491e+06	19103586	21105746	107375	104960	336309	440547	12918719	16603626	22155468	13265317	153396	163881	273733
245.174	14.1359	C11H23N3O3	2	Lys-Val	7	Peptide(di-)	Basic peptide	66511940	0.839001	0.604068	0.785381	0.57033	1	0.924893	0.968132	0.806628	1.10636	1.08143	0.989218	1.91658	13.3906	p1600	1.21523e+06	1.6345e+06	918413	1.62763e+06	35214224	46889156	53331632	50513432	1.21144e+06	1968691	1.40807e+06	1891276	40177832	39682544	48768728	58896424	601020	700603	1.72169e+06	1208581	37679992	40514788	49282152	50284688	946124	876175	1.16106e+06
214.132	7.72336	C10H18N2O3	4	Val-Pro	7	Peptide(di-)	Hydrophobic peptide	42509716	0.888637	0.834015	0.711317	0.610279	1	0.900056	0.947673	0.809414	1.20504	1.10124	0.891658	1.54482	5.40279	p1846	3.03251e+06	3941815	6808512	4389296	17013842	35139036	36371088	30145878	2962512	2.54899e+06	3.99884e+06	4.98326e+06	28919578	1.37061e+06	31816728	33959208	2.83951e+06	2.42568e+06	4159107	4.00586e+06	22135034	30178504	28271960	29826442	2.3071e+06	2250613	3.36627e+06
244.179	7.29367	C12H24N2O3	7	Leucyl-leucine	7	Peptide(di-)	Hydrophobic peptide	13152409	0.71368	0.762853	0.765924	0.761389	1	0.873252	0.853316	0.813771	1.02783	1.0615	0.704299	0.953358	6.93597	p3108	1.25177e+06	1.22718e+06	1.05805e+06	992212	6.05256e+06	10211934	4.07215e+06	9181270	709053	1.02895e+06	1.11255e+06	1.24177e+06	7156042	6.18699e+06	4.08524e+06	3.91542e+06	678082	564277	1.23427e+06	1098337	5.05726e+06	6.99985e+06	3.43243e+06	5.69237e+06	679551	825752	821976
337.175	14.1928	C15H23N5O4	3	L-Tyrosyl-L-arginine	7	Peptide(di-)	Basic peptide	14198793	0.965136	0.98	0.905827	1.09431	1	0.480004	1.00688	0.81393	0.984809	0.555951	0.703708	0.562312	92.4647	p3082	51745.5	16518.6	21968.8	25371.7	5975508	7586270	11234525	8802165	13901.6	25524.6	25300.6	30393.9	7385634	7.49329e+06	9256049	9067474	11364.1	12959.8	154538	15341	8.01275e+06	7.9868e+06	9531809	9791256	0	25847.6	67966
278.094	12.1376	C10H18N2O5S	2	Glu-Met	7	Peptide(di-)	Hydrophobic peptide	2092056	0.859867	0.742894	0.762124	0.754502	1	0.87497	0.806328	0.820671	1.04689	1.05953	0.967832	2.18672	13.069	n3999	58618.9	85180.9	99859.9	71483.9	1818630	1.77224e+06	1.85711e+06	1809484	57463.7	56120.3	63089.1	81312.5	1862386	1.5223e+06	1.85072e+06	1.64477e+06	32087	36023.3	83615.9	67317	1.86914e+06	1.80557e+06	1.56174e+06	1.8381e+06	39558.7	41493.5	79434.5
296.12	5.13902	C14H20N2O3S	3	Met-Phe	7	Peptide(di-)	Hydrophobic peptide	2437227	1.00006	0.427416	0.486574	0.715965	1	0.863573	1.04823	0.823235	0.896962	1.11413	0.63439	1.00166	9.73314	p4999	112803	126411	148482	94194	1.64585e+06	2.12819e+06	2.16497e+06	2.01001e+06	127360	0	97410.7	188029	2.17403e+06	2.05475e+06	1.96838e+06	1.89686e+06	0	0	113894	90416.5	1.80733e+06	1.9994e+06	1.718e+06	1.92826e+06	76037	0	137388
172.085	12.3478	C7H12N2O3	2	Glycylproline	7	Peptide(di-)	Polar peptide	16141061	0.826238	0.84883	0.907292	0.799043	1	1.11221	0.91584	0.872725	1.23794	1.09897	1.13256	1.42071	4.07188	p2813	1486951	1.77761e+06	2.43587e+06	1.89242e+06	9543131	9642567	11383389	12669634	1.32771e+06	1.5784e+06	2.12506e+06	2.65757e+06	10078218	10436564	13400578	9917012	959177	1.05259e+06	2268584	1.58762e+06	11481910	13833055	10436609	10634368	650469	686925	1.01618e+06
261.111	7.44613	C13H15N3O3	3	Trp-Gly	7	Peptide(di-)	Hydrophobic peptide	2417677	0.757362	0.891577	0.739399	0.771552	1	0.906721	0.870419	0.885705	1.12366	1.03153	0.63464	1.00238	1.41428	p5001	747276	625194	880452	603359	1.81114e+06	1.77233e+06	1.16844e+06	1.23321e+06	505889	702139	785225	862140	1.81791e+06	0	1.29959e+06	1.23202e+06	504263	624234	945123	734083	2.02163e+06	1.56963e+06	947671	1.11351e+06	380282	690795	698705
259.19	13.1607	C12H25N3O3	6	Ile-Lys	7	Peptide(di-)	Basic peptide	57463464	0.858093	0.808496	0.951229	0.911518	1	0.975553	1.035	0.902049	1.05217	0.869208	0.927969	1.67782	39.9126	p1757	487051	564067	809721	481119	36699372	50741780	45642556	48338716	456731	707258	522851	728771	38351444	34904448	55640364	55021240	292159	270476	876120	563200	40238976	43340796	43854592	46792244	276665	232643	650755
275.16	15.9176	C10H21N5O4	3	Thr-Arg	7	Peptide(di-)	Basic peptide	10873824	0.955123	0.727086	0.954984	0.774715	1	0.806406	1.01866	0.952807	0.875169	0.886909	1.38445	1.51232	35.4006	p3256	116376	95358.7	165749	155048	8462601	7.76922e+06	9781762	8501874	81126.2	97962.3	99676.9	118886	7.08707e+06	4.24376e+06	8796421	9525325	54965.5	53134.3	162378	88059.9	8567552	8566581	7950132	7660744	67771.9	56624.9	154484
282.122	8.90892	C13H18N2O5	4	Thr-Tyr	7	Peptide(di-)	Hydrophobic peptide	1028746	0.820517	0.75919	0.944053	0.90999	1	0.736384	0.938977	0.958313	0.79712	0.984576	1.36559	1.64368	31.1451	n4571	0	0	6263.06	4767.05	761616	876663	982743	914690	14301.9	6468.52	7845.57	12808.8	809867	774822	1.00177e+06	910294	0	6138.47	30510.1	6059.19	782527	909963	917687	918666	13308.5	6718.15	16106.5
244.179	6.82613	C12H24N2O3	7	Ile-Ile	7	Peptide(di-)	Hydrophobic peptide	9241945	1.05789	0.863311	0.967471	0.737483	1	0.998224	0.842033	1.01511	1.21023	1.34258	1.24576	2.37736	16.9565	p3497	118656	96994	156734	153434	6135230	2.37101e+06	3.90679e+06	3.41499e+06	124392	113922	123380	142914	2.44976e+06	4.36598e+06	1.80447e+06	2.91145e+06	63508.6	64153.8	199338	109408	5.05726e+06	6.99985e+06	7017404	5.69237e+06	70373	77278.9	104500
312.148	4.70524	C18H20N2O3	1	Phe-Phe	7	Peptide(di-)	Hydrophobic peptide	3515755	1.34491	1.05859	0.764522	0.712191	1	0.879446	0.520707	1.11673	1.56607	1.65512	0.785285	1.8687	27.7966	p4712	0	47389.8	89744.8	65441.1	2442730	2.88147e+06	2.93994e+06	2.71274e+06	66441.3	0	105362	0	2510785	2566930	2.90681e+06	2905016	0	0	127443	79357.5	2.98078e+06	3.26259e+06	2.85513e+06	2925066	57016.8	0	48083.7
247.153	16.0194	C10H21N3O4	3	Lys-Thr	7	Peptide(di-)	Basic peptide	5165122	0.957554	1.03015	1.0143	1.03792	1	1.37302	1.06482	1.31488	1.28564	1.49441	1.44524	2.56951	9.13126	p4277	260908	288041	465270	342425	4.23209e+06	3.79215e+06	4.31564e+06	3693063	297361	394944	410261	512424	3.66966e+06	3.08744e+06	4.09994e+06	3.76181e+06	161241	216892	421316	412248	4575561	3.58074e+06	3.154e+06	3.91194e+06	251489	221122	146200
216.147	7.02654	C10H20N2O3	2	Val-Val	7	Peptide(di-)	Hydrophobic peptide	10701167	0.214489	1.42389	0.761314	0.782066	1	0.336182	0.548411	2.69588	0.985951	1.81369	1.23282	4.82193	0.689431	n2442	1.06136e+06	84212.9	77275	90637.7	8402618	1.28303e+06	1663790	1.43784e+06	41575.8	118745	87589.7	156749	1.3153e+06	4.35793e+06	1.38747e+06	3.2524e+06	30741.8	382623	798760	501806	2.3078e+06	1.1776e+06	2.85777e+06	1.19358e+06	34775.5	27695	60365.2
280.143	6.71927	C14H20N2O4	3	Val-Tyr	7	Peptide(di-)	Hydrophobic peptide	11359188	1.02865	1.17147	0.886511	1.23754	1	0.71883	0.852634	4.38356	1.31128	2.38845	5.14115	4.99283	18.383	p3231	176328	10810.1	19112.5	14395	3.28017e+06	1.62234e+06	2.60879e+06	2.84239e+06	13506	18257.8	24958.6	30532.3	3.70651e+06	2.44439e+06	3.38066e+06	2785336	14900.2	30409.3	76240.8	20647.3	3608042	2.49299e+06	3.47479e+06	2993330	20329	15696.5	31231.3
290.122	13.9481	C10H18N4O6	8	Ala-Gly-Gly-Ser	7	Peptide(tetra-)	Polar peptide	175274	0	0	0	0	0	0	0	0	0	0	0	5.95633	79.8478	n5545	0	0	0	0	143226	129173	162484	127086	0	0	0	0	155436	113307	151281	145717	0	0	0	0	137470	137670	128081	137398	0	0	0
452.14	8.68368	C16H28N4O7S2	6	Asp-Leu-Cys-Cys	7	Peptide(tetra-)	Hydrophobic peptide	253229	0	0	0	0	0	0	0	0	0	0	1.4801	1.64179	56.8885	n5358	0	0	0	0	0	0	0	0	0	0	0	0	0	0	0	0	0	0	0	0	0	0	0	0	0	0	0
506.201	12.5584	C23H30N4O9	1	Glu-Phe-Asp-Pro	7	Peptide(tetra-)	Hydrophobic peptide	394727	0	0	0	0	0	0	0	0	0	0	37.2694	41.1405	0	p6501	0	0	0	0	0	112849	0	0	0	0	0	0	81233.4	0	83957.8	0	0	0	0	0	0	0	0	0	0	0	0
506.205	12.56	C20H34N4O9S	3	Asp-Glu-Ile-Met	7	Peptide(tetra-)	Hydrophobic peptide	235703	0	0	0	2.19124	0	4.23052	0	0	0	2.03947	19.4561	32.8003	52.6915	n5396	0	0	0	0	67538.7	59917.3	68021.7	72606.8	0	0	0	16922.1	74905.2	76922.6	92241.2	69739.4	0	0	0	0	59857.8	77377.8	53886.6	85169	0	0	0
541.185	11.9516	C22H31N5O9S	2	Asn-Met-Asp-Tyr	7	Peptide(tetra-)	Hydrophobic peptide	540256	0	0	0	0	0	0	0	0	0	0	0	3.93664	45.4196	p6301	0	0	0	0	0	0	0	0	0	0	0	0	0	0	0	0	0	0	0	0	0	0	0	0	0	0	0
583.366	12.1077	C23H45N13O5	1	Arg-Pro-Arg-Arg	7	Peptide(tetra-)	Basic peptide	911917	0	0	0	0	0	0	0	0	0	0	0	0	61.2393	p5856	0	0	0	0	0	0	0	0	0	0	0	0	0	0	0	35691.9	0	0	0	0	0	0	0	0	0	0	0
592.307	13.4175	C25H40N10O7	1	Arg-Phe-Asp-Arg	7	Peptide(tetra-)	Basic peptide	458537	0	0	0	0	0	0	0	0	0	0	0	0	94.6466	n5076	0	0	0	0	231777	304041	330412	330841	0	0	0	0	201077	191212	368884	319509	0	0	0	0	204521	207977	330227	322468	0	0	0
554.237	8.38075	C28H34N4O8	1	Glu-Phe-Pro-Tyr	7	Peptide(tetra-)	Hydrophobic peptide	1386318	0.528207	1.07516	0.456541	0.903338	1	0	0.516523	0.379042	1.03305	0	0.421737	0.356366	83.8752	n4396	0	0	0	0	1.03539e+06	1.06952e+06	964430	1.00793e+06	0	0	0	0	961390	974205	1.00007e+06	1.38632e+06	0	0	23592.2	0	936122	1.15397e+06	939061	1.04828e+06	0	0	18056.9
426.088	15.9834	C13H22N4O8S2	2	Asp-Cys-Cys-Ser	7	Peptide(tetra-)	Acidic peptide	2253450	0.689647	0.338036	0.582329	0.321219	1	0.419416	0.709767	0.389316	1.25743	0.511869	0.0417311	0.0636027	0.328643	n3921	1.35744e+06	1.50843e+06	1.89767e+06	1.7552e+06	43327.1	42109.5	56746.8	57752.2	414693	494869	676525	885933	35779.3	44970.4	69647.4	55568	320660	585748	497779	588181	46284.5	49309.4	47902.9	47760.9	589941	979207	556252
404.154	16.5966	C15H24N4O9	5	Asp-Pro-Ser-Ser	7	Peptide(tetra-)	Acidic peptide	128823	0.840808	0.659262	0.848786	0.665773	1	0.778907	0.878996	0.631762	1.13789	0.917863	0.395577	0.425137	0.656242	n5695	60349.3	78519.6	128823	84060.2	37356.9	44235.7	55028.4	42604.3	48703.8	57083.5	70725.1	75793.2	44117.4	35279.6	48670.8	41479.5	49284.2	40620.2	70902.8	52742.7	35390	40498.2	40802	50002.6	31923.4	39322.2	49523
500.209	12.7045	C25H32N4O5S	1	Met-Phe-Phe-Gly	7	Peptide(tetra-)	Hydrophobic peptide	406860	0.714789	0.708556	0.706401	0.660346	1	0.785474	0.66858	0.672056	0.956312	0.951156	0.517558	0.848142	0.833131	p6490	255530	173550	229763	184173	343083	187289	130546	306669	136493	205464	201453	212774	330456	153011	275747	142279	152256	138872	218940	172067	390948	340469	238346	207262	105566	133455	115854
487.28	9.51428	C25H37N5O5	6	Ala-Leu-Trp-Val	7	Peptide(tetra-)	Hydrophobic peptide	894617	0.585363	0.381985	0.614703	0.408944	1	0.753189	0.749943	0.679236	0.910655	0.825827	1.8237	3.74882	1.8082	n4672	23145.4	26924.7	30864.6	8454.77	0	0	0	0	27224.3	26585.3	31146.2	46794.2	0	0	0	0	7693.12	19345.3	19037.1	20742.4	0	0	0	0	68428.6	38154	51570.3
318.154	17.2005	C12H22N4O6	6	Ala-Thr-Ala-Gly	7	Peptide(tetra-)	Polar peptide	809747	0.788424	0.715357	0.742388	0.62972	1	0.77213	0.788336	0.694496	1.12723	0.922068	0.461682	0.839574	2.23164	p5955	162020	160795	183822	170941	556955	641674	707188	694762	110519	132300	148442	194732	587951	541431	698762	668005	118566	117726	163332	143283	681343	663901	605079	721769	120961	137562	172791
340.175	12.4864	C15H24N4O5	2	Ala-Gly-Pro-Pro	7	Peptide(tetra-)	Polar peptide	3808551	0.796085	0.722123	0.824705	0.661311	1	0.923933	0.721482	0.713448	0.858283	0.941563	0.335075	0.830549	0.462547	p4645	1.40275e+06	1.65699e+06	1.88054e+06	1178621	0	0	0	0	1.67025e+06	1.68085e+06	1.65394e+06	2.08903e+06	0	0	0	0	1193542	1.12262e+06	1.92268e+06	1.3057e+06	0	0	0	0	709938	859791	1.2585e+06
371.18	12.2959	C15H25N5O6	3	Ala-Ala-Asn-Pro	7	Peptide(tetra-)	Polar peptide	479111	0.687534	0.731502	0.753839	0.629793	1	0.753498	0.835	0.71726	1.01686	0.899661	0.504964	0.812063	0.452656	p6375	244679	298805	402874	310784	68567.4	95681.9	102608	66886.6	186966	253462	284825	282738	97741.4	76356	82374.4	91084.4	207477	183251	353333	234503	75902.2	91865.3	94718.2	73494.9	122846	189290	160127
519.178	17.9488	C23H29N5O7S	1	Asp-Trp-Cys-Pro	7	Peptide(tetra-)	Hydrophobic peptide	121023	0.642757	0.654966	0.787201	0.649242	1	1.00944	0.601105	0.718273	0.96641	0.881643	0.512629	1.04996	0.912922	p6941	76227.1	60842.2	66181.7	56205.4	75469.8	91908.7	111736	85913.1	48329.5	85579.9	75425.1	91524.7	88953	77165.7	96877	77830.5	44194.2	48112.8	59608.6	43294.1	83133.5	99218.4	74330.6	88976.2	50961.5	60767.3	59523.3
474.233	12.1856	C20H34N4O9	6	Asp-Glu-Ile-Val	7	Peptide(tetra-)	Hydrophobic peptide	165605	0.753586	0.739152	0.706801	0.703472	1	0.846307	0.913853	0.731953	1.05576	0.933848	0.740274	0.961536	2.37994	n5577	22330.9	26274.9	35897.2	32693.2	108987	124819	156264	142931	25739.4	24781.1	28755.4	33207	104724	92019.3	121530	118881	13890.3	17724.7	36744.6	29881.2	113854	128641	107513	134215	18120.7	8352.45	20466.8
463.189	14.9385	C21H29N5O5S	3	Ala-Met-Trp-Gly	7	Peptide(tetra-)	Hydrophobic peptide	2162532	0.634403	0.651895	0.742545	0.671971	1	0.862379	0.652581	0.754304	1.15509	0.940736	0.649081	1.16042	4.13304	p5093	119713	117237	183750	114215	803629	1.11533e+06	1.72803e+06	1.30084e+06	98686.1	105699	150819	180874	1.07959e+06	829418	1.45771e+06	1.35766e+06	81307.8	73458	146665	103804	903371	1.40392e+06	1.24077e+06	1.38945e+06	61111.4	76484.6	107283
356.206	8.49983	C16H28N4O5	5	Ala-Leu-Gly-Pro	7	Peptide(tetra-)	Hydrophobic peptide	3439835	0.705714	0.706663	0.793755	0.666073	1	1.0496	0.888132	0.771913	1.1252	1.21932	0.347315	0.824571	0.661681	p4729	450876	657599	981193	605631	471686	393609	471769	364011	536037	648717	661201	798210	414202	403348	510608	398439	319044	303238	682650	475302	551615	447443	494852	469572	240716	287727	318802
440.227	11.3118	C20H32N4O7	3	Asp-Leu-Pro-Pro	7	Peptide(tetra-)	Hydrophobic peptide	665633	0.79795	0.744165	0.871397	0.741915	1	0.974534	0.771841	0.785304	1.1203	1.09302	0.670896	1.15875	1.05249	n4871	119188	138181	186206	124997	110944	107173	142761	109193	101449	128841	135338	159730	122307	89290.9	106377	99856.6	83718.7	79737.6	137624	100088	112894	114902	106080	124722	59757.7	60575.3	97764.4
498.215	18.9454	C22H34N4O7S	4	Cys-Leu-Thr-Tyr	7	Peptide(tetra-)	Hydrophobic peptide	516725	0.836243	0.684439	0.65804	0.684334	1	0.907088	0.772832	0.785459	1.04885	0.993287	0.494934	1.14978	3.6428	p6336	40977.5	81036.9	76382.1	58755.8	351921	451133	456228	346223	45699.2	53264.1	75672.7	50616.2	382587	390128	457074	381759	28853.3	44877.8	53113.3	43118.6	407608	427245	399716	369295	49252.1	34974.5	43862.2
429.223	10.4631	C18H31N5O7	6	Asn-Thr-Val-Pro	7	Peptide(tetra-)	Hydrophobic peptide	172729	0.602319	0.636701	0.630936	0.460865	1	0.824453	0.781471	0.809037	1.39106	1.31863	1.66684	2.65873	1.10983	n5559	19249.3	24815.8	39967.5	26404.8	30574.1	37593.6	34212.5	28346.9	20763.2	27571.8	36870.2	38332.5	32413.3	18080.4	37808.7	53917.7	17929.3	16882	35000.9	25592.4	38636.3	39974.1	28796.4	32012.9	18495.6	19195.8	21085.2
564.199	16.9473	C24H32N6O8S	3	Asn-Met-Trp-Asp	7	Peptide(tetra-)	Hydrophobic peptide	122478	0.79853	0.730313	0.79117	0.806112	1	1.09475	0.87216	0.823211	1.33444	1.12858	0.961642	1.46607	1.12425	p6939	22752	39216.8	57127.7	30707.4	46305.1	33218.7	50802.1	48418	31411.2	49122	57694.1	58648.2	45970.3	21003	45746.5	37087.2	27772.6	23548.7	46419.8	33595.3	38814.5	28852.9	39320.6	51058.8	36222.5	43338.8	48275.5
375.138	15.3194	C13H21N5O8	5	Ala-Asn-Asp-Gly	7	Peptide(tetra-)	Acidic peptide	3823619	0.863099	1.01107	0.935463	1.08441	1	1.13146	0.882866	0.831769	1.01659	1.19653	1.07829	1.29498	1.31788	p4641	539490	521754	640285	516290	1.02064e+06	1.08273e+06	1.19074e+06	1.07897e+06	662884	731149	612468	850953	951540	978076	1.12884e+06	1.03431e+06	620889	548458	787978	596084	930108	1.1686e+06	1.00039e+06	1133457	522667	480155	671603
461.176	15.5799	C17H27N5O10	4	Asn-Val-Asp-Asp	7	Peptide(tetra-)	Hydrophobic peptide	144463	0.794929	0.891656	0.643229	0.778909	1	1.4273	0.327589	0.842942	1.52431	1.6941	0.779269	1.82509	4.02991	n5652	11068	9113	19873.5	17070.9	55547.8	75906.7	118699	112289	12177.6	16452.5	19937	17342.6	50915.1	60137	116446	138723	0	7788.7	18905.5	14480.5	77736	65417.5	111134	113067	17100.2	0	27788.8
471.233	12.7801	C20H33N5O8	5	Asn-Glu-Ile-Pro	7	Peptide(tetra-)	Hydrophobic peptide	356537	0.774015	0.678227	0.769836	0.685878	1	1.07553	0.806471	0.865084	1.41741	1.19165	0.900772	1.79547	0.50316	n5203	93226.4	95908	147320	100945	0	0	0	0	82543.3	110901	116002	151661	0	0	0	0	49510.3	45715	117576	77971.6	0	0	0	0	43787.4	43124	61905.8
406.185	9.03956	C19H26N4O6	4	Ala-Gly-Pro-Tyr	7	Peptide(tetra-)	Hydrophobic peptide	282929	0.71412	0.700044	0.797188	0.914468	1	1.16081	0.807133	0.879442	0.795864	1.01396	0.217856	1.35031	1.38146	n5304	7812	18597	7264.69	5744.81	42628.1	33669.9	32084.8	36966.3	21124.9	27979.7	23557.7	49469.5	35781.4	32254.9	29006.9	33866.6	14095.8	23607.2	17050.8	18899.8	36606.3	25752.8	33487	38469.8	44025.4	28513.6	35164.8
461.213	12.5335	C18H31N5O9	14	Asn-Glu-Ile-Ser	7	Peptide(tetra-)	Hydrophobic peptide	527288	0.74561	0.782643	0.770037	0.767295	1	0.962852	0.936232	0.880807	1.13654	1.17682	0.939126	1.81768	5.5291	n4990	28040	35226.7	39496.6	29862.3	279688	161000	407889	396717	28881.8	35190.2	41389.9	46547	350314	302034	444001	351045	25784.5	24229.4	39498.3	34046.3	340918	358907	392947	423251	22723.8	19934.6	31057.9
397.196	11.6029	C17H27N5O6	4	Ala-Asn-Pro-Pro	7	Peptide(tetra-)	Polar peptide	4023440	0.878673	0.807827	0.901928	0.7697	1	1.02939	1.08279	0.904885	0.896545	1.16896	0.975936	2.21696	11.6721	p4599	78556.4	157037	154293	119188	2.08561e+06	3.1218e+06	3.21349e+06	2807482	128118	116166	109357	137503	3416824	2.98944e+06	3.03637e+06	2848086	59064.8	55430	144720	126215	2.8571e+06	2955881	2.56572e+06	3.62083e+06	84634	67014	141002
485.249	10.9239	C21H35N5O8	2	Glu-Ile-Gln-Pro	7	Peptide(tetra-)	Hydrophobic peptide	133144	0.707909	0.69276	0.809017	0.721924	1	0.809422	0.904736	0.915018	0.892335	0.930393	0.781209	1.25796	2.11839	n5684	18391.3	19011.1	24919.5	21009.2	78973.7	95260.9	116715	96778.6	15149.2	20070	19957.1	28573.4	102116	76990.4	84735.4	101339	9294.75	17500	20995.3	23888.9	90359.1	80755.2	92014.1	96571.7	15585.7	12731.4	23846.8
328.175	9.74334	C14H24N4O5	3	Ala-Ala-Ala-Pro	7	Peptide(tetra-)	Nonpolar peptide	1293600	0.867077	0.789695	0.542308	0.807657	1	1.07424	0.914713	0.935476	1.26576	1.30461	0.901217	1.21953	1.33123	p5469	226333	281722	381243	297147	433715	509036	510010	424512	207913	249481	319494	311696	445077	424940	426047	447767	147594	127815	292354	232477	456752	500270	447175	436525	81998.7	139758	175324
372.201	15.1017	C16H28N4O6	7	Ala-Val-Pro-Ser	7	Peptide(tetra-)	Hydrophobic peptide	135345	1.06089	0.913181	1.07214	0.920816	1	0.970939	1.08412	0.958613	0.86036	0.944896	0.198973	0.245737	0.545217	n5679	73792.4	69069.2	117795	103546	20895.7	22813	30409.8	20356	61200.3	72857	81304.6	68037.3	18546.8	21744.6	23307.1	18451.5	53867.6	57128.4	66063.7	89480.9	23606.5	23690.5	23107	23421	11598.8	9775.91	18863.3
533.234	14.0657	C21H35N5O11	1	Lys-Glu-Glu-Glu	7	Peptide(tetra-)	Basic peptide	241112	0.710952	0.783236	0.92475	0.888422	1	1.10101	0.818589	0.981091	1.34592	1.10582	0.912995	1.39699	5.39467	n5383	13713.6	18439.4	22016.2	16398.6	173011	190121	208236	171147	15184.1	23334.2	22221.5	23205.6	198983	171158	236026	189123	13583.6	8367.38	19300	18465.9	170330	187190	164441	214663	14429.7	19278.1	17599.5
348.128	14.9325	C12H20N4O8	7	Ala-Asp-Gly-Ser	7	Peptide(tetra-)	Acidic peptide	426865	0.817682	0.882634	0.936644	0.983822	1	1.08497	0.893343	1.03685	1.0773	1.18784	0.865987	1.10068	2.46125	n5110	43855.7	59933.9	82093.3	55023.4	238284	263907	397234	304463	55129.1	69737.1	78058.8	85044.3	245404	229284	343592	289895	48237.2	50297.1	75145	60587.6	246619	333502	290285	293266	45692.2	36499.8	52564.9
346.185	15.6725	C14H26N4O6	12	Ala-Thr-Val-Gly	7	Peptide(tetra-)	Hydrophobic peptide	449107	0.930879	0.767996	0.957189	0.792954	1	0.952271	1.16705	1.04618	1.00197	1.10614	0.970403	1.45559	3.76772	p6423	37836	47526.5	59801.5	50715.5	251993	267259	251129	258645	44545.6	35821.7	32093.9	45255.2	251502	253194	274121	262339	24222.4	20698	37986.1	44290.1	251862	247402	265352	241826	0	0	37634
400.232	10.2154	C18H32N4O6	4	Ile-Thr-Ala-Pro	7	Peptide(tetra-)	Hydrophobic peptide	1314095	0.753004	0.72618	0.847279	0.875639	1	1.14006	1.03564	1.0715	1.20715	1.33197	0.820868	1.28884	3.40734	p5464	101968	123464	141843	115003	949781	979168	1.01632e+06	907567	91540.3	198525	133993	184846	925239	770312	861663	932119	85238.1	72156.4	127655	102802	1.03375e+06	817430	910331	898950	62514.8	75387.2	107958
522.208	12.7658	C22H30N6O9	2	Asn-Phe-Asp-Gln	7	Peptide(tetra-)	Hydrophobic peptide	173002	0.761032	0.848728	0.771739	0.763199	1	1.04254	0.78298	1.16478	1.21139	1.12227	0.92658	2.04063	1.02004	n5557	22084	22768.7	31928.1	28126.2	0	0	0	24533.2	29578.5	37748.1	35460.7	27828.2	0	0	0	0	26039.4	18965.7	35483.2	25845.8	0	0	21698.1	0	17564.6	20788.4	24562.9
404.166	13.707	C14H24N6O8	4	Ala-Asn-Asn-Ser	7	Peptide(tetra-)	Polar peptide	129541	0.901945	1.12214	0.979342	1.01734	1	1.33685	1.17013	1.36632	1.07072	1.94709	0	0	0.438659	n5692	64943.5	71154.4	79273.9	67729.7	0	0	0	0	59137.6	59646	80262.9	79165.2	0	0	0	0	36220.4	50577.7	72337.2	74394.4	0	0	0	0	0	28751.4	0
456.259	9.45706	C21H36N4O7	5	Asp-Ile-Ile-Pro	7	Peptide(tetra-)	Hydrophobic peptide	233962	1.28721	1.01737	1.41064	1.0431	1	1.5365	1.56838	1.54798	1.13356	1.56619	1.79156	0.969557	0.624294	n5402	88747.1	40950.9	159115	153407	23438	25797.4	24641.5	25629.1	67608.9	86297	99561.5	131049	15009.9	21581.8	30418	17534.6	48305.2	29301.2	82296	94699.6	27051.9	24925.7	25844.9	37905	5189.53	10717.6	10033
462.197	15.0945	C19H34N4O5S2	2	Cys-Leu-Met-Pro	7	Peptide(tetra-)	Hydrophobic peptide	247850	1.33926	1.24633	1.49405	1.45182	1	1.63451	1.34645	1.65153	0.942185	1.08192	0.248525	0.349057	0.795146	n5371	122834	102666	179621	191068	121916	138524	168664	206271	187783	149672	141458	203141	117482	94081.7	151321	138386	107232	93200.6	137831	181812	111155	144594	139122	151630	14623.6	20792.5	22936.3
400.232	7.45435	C18H32N4O6	4	Pro-Val-Val-Ser	7	Peptide(tetra-)	Hydrophobic peptide	906823	1.45773	1.38559	1.46457	1.19188	1	1.67577	1.39061	1.75599	1.10195	1.5364	1.58082	0.893349	2.16609	p5863	165506	105175	485530	305009	439686	0	619462	425806	247337	143294	184525	325691	528047	243942	596276	506460	186303	126331	199554	232664	530806	474582	295420	443135	0	0	0
461.212	15.9101	C18H31N5O9	14	Asn-Leu-Thr-Asp	7	Peptide(tetra-)	Hydrophobic peptide	350459	0.947343	0.243986	5.74757	1.75939	1	0	32.4718	10.5628	0.290728	0	2.24435	1.83561	2.65536	n5210	8006.4	0	7798.24	16224.3	7673.31	0	0	0	0	0	0	0	6891.98	0	0	0	0	0	0	6989.03	0	0	0	0	0	0	0
420.113	10.8603	C14H20N4O11	1	Asp-Asp-Asp-Gly	7	Peptide(tetra-)	Acidic peptide	15579850	0	0	61.6724	61.7884	0	0	47.1383	40.5003	0	0	101.637	209.863	2271.15	p2849	0	0	0	0	0	0	0	0	0	0	0	0	0	0	0	0	0	0	0	0	0	0	0	0	0	0	0
532.249	15.1963	C21H36N6O10	2	Glu-Glu-Gln-Lys	7	Peptide(tetra-)	Basic peptide	9215456	2.1436	0	2711.84	679.929	0	0	5987.25	1376.6	3.90641	0	839.996	1081.07	420.652	n2583	18815.8	17335.5	19262.2	20114.7	20485.8	0	0	0	0	0	0	0	0	0	0	0	0	0	0	0	0	0	0	0	27919.1	19872	38787.4
388.244	12.5049	C16H32N6O5	4	Ile-Arg-Thr	7	Peptide(tri-)	Basic peptide	7402602	0.536277	0.551619	0.457855	0.702461	1	0.310815	0.418224	0	1.12341	0.572638	0.72015	0.98689	46.8139	p3726	36637.2	40095.6	0	0	4826441	5.29661e+06	6988919	6.61846e+06	0	0	39436.3	46043.1	5.00444e+06	5145268	6.35414e+06	6.18258e+06	12096.1	20590.9	119018	0	5488323	5303813	5563764	6.65941e+06	39246.9	43165.5	188025
387.284	19.842	C18H37N5O4	2	Ile-Lys-Lys	7	Peptide(tri-)	Basic peptide	896996	0	0	0	0	0	0	0	0	1.99914	0	0	1.96566	350.063	p5871	0	0	0	0	675311	780128	810139	670694	0	0	0	0	754256	670170	798947	676047	0	0	0	0	730724	761123	642684	795098	0	0	0
391.247	4.19734	C21H33N3O4	3	Ile-Ile-Phe	7	Peptide(tri-)	Hydrophobic peptide	1273783	26.3409	108.976	48.7278	20.5986	0	42.2664	0	0	47.1326	0	58.5177	43.4057	424.622	p5497	0	0	0	0	849899	886716	994668	931720	0	169065	0	0	765636	830258	1.05583e+06	845684	0	339278	96624.6	0	937722	907668	833149	1.10294e+06	0	75814.4	0
415.29	20.032	C18H37N7O4	2	Ile-Arg-Lys	7	Peptide(tri-)	Basic peptide	228867	0	0	0	0	0	0	0	0	0	0	0	0	86.8372	p6779	0	0	0	0	176508	205996	185598	173515	0	0	0	0	179842	165300	194281	164176	0	0	0	0	179862	200359	171126	168872	0	0	0
429.237	12.4075	C22H31N5O4	1	Lys-Trp-Pro	7	Peptide(tri-)	Basic peptide	216138	0	0	0	2.53827	0	0	0	0	0	0	0	0	0	n5460	0	0	0	0	0	0	0	0	0	0	0	0	0	0	0	0	0	0	0	0	0	0	0	0	0	0	0
305.123	14.6891	C11H19N3O7	3	Glu-Ala-Ser	7	Peptide(tri-)	Acidic peptide	557945	0.46888	0.356416	0.562757	0.361157	1	0.525124	0.915009	0.510757	1.45409	0.627427	0.197227	0.239246	1.00228	p6275	87310.9	101539	133228	112246	189403	190358	264852	266601	58758.2	84383.3	74060.1	121509	224753	169994	244599	271877	46490	50546.4	71437.4	61418	200486	224763	230346	214660	256748	557944	237925
347.133	16.611	C13H21N3O8	2	Glu-Ala-Glu	7	Peptide(tri-)	Acidic peptide	235936	0.635169	0.57973	0.718082	0.604485	1	0.697209	0.69806	0.570546	1.0074	0.786847	0.375167	0.564001	0.934274	n5395	87618.1	113948	171479	104176	115009	129138	175242	133823	68645.6	82268.2	126482	121401	132674	123208	183937	135284	68175.1	56821.5	117484	89120.1	119141	140451	120706	138521	65958.9	65019	80382.4
376.138	8.58569	C17H20N4O6	2	Trp-Asp-Gly	7	Peptide(tri-)	Hydrophobic peptide	440593	0.903081	1.21963	0.889745	1.04482	1	0.859017	0.884653	0.578535	1.10943	0.954675	0.88762	2.44248	1.24283	p6436	212477	328712	85386.2	58015.3	65709.1	100896	71865.5	71810.4	68515.2	77752.1	117513	131088	61947.8	79995.1	115849	117517	142133	90244.8	157869	170384	97917.9	0	66068.3	76849.2	186982	285958	299446
391.175	7.4269	C19H25N3O6	1	Glu-Phe-Pro	7	Peptide(tri-)	Hydrophobic peptide	573724	0.313122	0.556649	0.490066	0.420055	1	0.394783	0.684026	0.583476	0.836031	0.842018	0.269018	0.563452	0.474366	n4937	82670.6	88580.9	78215.4	74081.5	257113	0	407688	294304	0	52248.3	56080.1	81168.4	316317	423964	412932	419855	65439.2	63583.9	37527.8	100642	323135	369358	317724	529247	37435.6	78473.5	76217.9
346.16	17.064	C12H22N6O6	1	Asp-Gly-Arg	7	Peptide(tri-)	Basic peptide	179370	0.713227	0.609433	0.663938	0.570111	1	0.822686	0.746286	0.603224	0.970932	0.923513	0.436315	0.667887	2.2245	p6849	29693.1	27419.8	40861.2	31908.3	113736	146825	131403	125551	27102.7	31890	36401.9	36770.3	126874	97664.2	130971	130289	17860.3	16665.6	32267.2	31112.6	136695	101903	118523	117066	23806.5	29989.5	24438.2
349.112	16.8634	C12H19N3O9	2	Glu-Asp-Ser	7	Peptide(tri-)	Acidic peptide	179540	0.780813	0.729344	0.771649	0.641645	1	0.767947	0.761222	0.60901	0.918894	0.836396	0.30532	0.412694	1.76634	n5535	32575.8	40028.4	53597.8	28562.5	86025.7	118048	158184	103336	22740.1	28625.3	31689.5	32675.4	146545	90969.9	130422	108130	25700.7	18735.3	40724	24752.9	89034.4	104243	108395	113288	11337.8	11352.6	14794.2
301.128	14.6437	C12H19N3O6	2	Ala-Asp-Pro	7	Peptide(tri-)	Acidic peptide	155614	0.77844	0.658452	0.713221	0.674069	1	0.762197	0.713492	0.619863	1.045	0.787883	0.47937	0.647048	0.796512	p6883	120683	76598.3	114355	94845.2	42902.4	42698.3	56226.3	49556.5	44104.5	88630.9	96420.2	93985	55911.3	0	95886.4	116138	57589.6	55082.7	101955	64529.7	49044.7	61774.6	48054.1	44972.5	40009.1	31842.9	53625.9
343.174	12.4633	C15H25N3O6	3	Glu-Pro-Val	7	Peptide(tri-)	Hydrophobic peptide	5784940	0.654433	0.63918	0.670643	0.604774	1	0.754278	0.70146	0.64377	0.934623	0.880478	0.47839	0.629444	0.57129	p4072	3.51573e+06	2.84185e+06	4.08383e+06	3.20824e+06	2679827	2530502	3226797	3.45007e+06	2.17596e+06	3.13983e+06	3.20508e+06	3.24979e+06	2.39667e+06	2.52391e+06	3.14395e+06	2.78903e+06	2.03635e+06	2052268	3.43427e+06	2.45164e+06	2955409	3.85681e+06	2743700	2.82548e+06	1.00663e+06	1.4547e+06	1695605
331.138	14.9762	C13H21N3O7	2	Glu-Pro-Ser	7	Peptide(tri-)	Acidic peptide	2028117	0.665804	0.707708	0.729704	0.669007	1	0.87671	0.716092	0.666054	1.01504	0.9001	0.598248	0.691797	0.5053	p5153	892144	760716	1.15621e+06	892015	96064.7	101534	105621	127756	722106	1.02151e+06	1.25061e+06	1.14276e+06	92928.6	59487.1	89669.1	105605	665373	668166	1.17591e+06	830053	103547	121499	91490.5	131769	330252	325695	379380
363.128	16.9466	C13H21N3O9	2	Glu-Asp-Thr	7	Peptide(tri-)	Acidic peptide	331413	0.728666	0.788561	0.695313	0.741272	1	0.95447	0.724242	0.696035	0.965253	0.955362	0.520371	0.855252	2.38199	n5237	47895.8	55406.5	83399.8	57089.9	240667	274162	316126	246689	58400.6	63343.8	67272.5	77991.4	240601	206500	289679	243680	41856.5	50201	75847	52691.5	244202	263900	251123	295719	35531.9	26617.2	46844
359.133	12.7128	C14H21N3O8	1	Glu-Asp-Pro	7	Peptide(tri-)	Acidic peptide	224607	0.692774	0.585406	0.744679	0.578099	1	0.813	0.658572	0.725535	1.00714	0.883361	0.4934	0.584824	0.87581	n5428	154308	126906	171362	112378	158119	150184	172012	150047	99911.9	133629	148170	187953	142471	117755	146287	149077	75822.4	76950.6	149231	108187	132833	153581	143969	209647	55354.5	84149.9	80583
396.248	13.5027	C18H32N6O4	2	Ile-His-Lys	7	Peptide(tri-)	Basic peptide	11709710	0.747079	0.634389	0.653428	0.69002	1	0.499315	0.610742	0.731215	1.17508	0.759343	0.589926	0.854229	79.3152	p3175	24719.5	47907.8	55895.7	33692.1	6960841	8533151	9817483	9776307	15671.9	35491.3	40672	26368.2	7.54982e+06	7470904	10248897	10993274	0	15324.2	115659	19196.6	7.21671e+06	7.90763e+06	8963161	9442900	17351.8	14754.1	60875.6
300.144	12.1655	C12H20N4O5	3	Ala-Asn-Pro	7	Peptide(tri-)	Polar peptide	356133	0.825717	0.735041	0.800405	0.692377	1	0.867344	0.755278	0.736394	1.2074	1.06007	0.6251	0.859224	0.81642	p6560	139080	208687	263320	188036	164270	188722	207489	173882	127521	198591	184830	176884	195076	157120	208873	184825	106335	98009.1	233996	144566	199803	188296	210639	213296	61907.1	86695.6	93122.5
274.128	12.5919	C10H18N4O5	10	Ala-Ala-Asn	7	Peptide(tri-)	Polar peptide	693633	0.580934	0.47266	0.712175	0.475654	1	0.765447	0.752406	0.737128	0.922447	0.719553	0.671963	0.89518	0.554454	p6154	280472	192687	225943	160878	74285.9	100863	94793.3	85040.2	203685	324859	233981	322359	81181.6	77732.4	122987	99956.4	114503	161043	209210	185155	67292.7	98535.1	93629.2	90131	187568	307965	172273
271.153	9.76703	C12H21N3O4	1	Val-Gly-Pro	7	Peptide(tri-)	Hydrophobic peptide	12190720	0.796749	0.733364	0.760611	0.747685	1	1.11203	0.829138	0.747828	1.28428	1.19301	0.698696	1.29231	1.17726	p3151	1.11173e+06	1.07995e+06	1.48893e+06	1.03121e+06	585706	636188	800523	499652	956189	1.29921e+06	1.58634e+06	1.88027e+06	727892	498958	659552	569934	649119	568936	1.43912e+06	1.11639e+06	579381	697786	600547	642176	543296	630686	1.11886e+06
405.138	18.2024	C15H23N3O10	1	Glu-Glu-Glu	7	Peptide(tri-)	Acidic peptide	214786	0.805745	0.781217	0.783084	0.685899	1	0.984528	0.790327	0.74952	1.06836	0.952945	0.509996	0.898014	1.91732	n5466	35385.2	45166.4	62134	48258.4	125055	140401	184990	144023	37096.6	53424.4	52484	63482.2	153285	113680	180424	138659	36162	31740	55309.8	40634.4	119071	154586	125474	171213	32751.4	28533.7	42646.8
340.211	16.3753	C16H28N4O4	1	Lys-Pro-Pro	7	Peptide(tri-)	Basic peptide	1008527	0.784309	0.75947	0.805911	0.681391	1	0.919687	0.774609	0.753224	0.900712	0.989336	0.434659	0.907192	0.780328	p5745	437439	497416	528780	390741	291354	342405	414496	290587	342130	533026	453550	511286	277376	338368	359475	287314	306070	293745	528696	390938	286772	335935	298196	360704	254049	257673	363508
357.201	15.6134	C15H27N5O5	3	Lys-Asn-Pro	7	Peptide(tri-)	Basic peptide	258358	0.929991	0.779534	0.89679	0.72951	1	1.04843	0.782471	0.786085	0.962105	1.4315	0	0.38536	1.19409	p6714	28468.2	39116	42392.9	14499.1	0	0	0	0	39723.9	33777.4	30880.5	44206	69821.6	0	0	0	22146.2	25702.8	34880.2	27749.9	0	0	0	0	0	0	0
331.175	10.7877	C14H25N3O6	3	Glu-Ala-Ile	7	Peptide(tri-)	Hydrophobic peptide	1161011	0.726731	0.691434	0.642163	0.650955	1	0.762968	0.758195	0.811687	0.937437	1.02234	0.545152	0.881453	2.77229	p5582	143635	85547.4	155960	120882	871313	894625	877722	819503	92710.5	91097.5	134020	158056	916832	816578	957957	880711	86831.2	90467.1	140654	113314	883019	850461	789050	810562	68470.8	63516.6	97450.1
439.159	15.9331	C19H25N3O9	1	Glu-Glu-Tyr	7	Peptide(tri-)	Hydrophobic peptide	152942	0.888937	0.853283	0.885153	0.987946	1	1.1175	0.918871	0.813987	1.59095	1.26716	0.66659	1.38085	3.80719	p6888	13564.6	14378.5	30469.5	23267.1	97140	142947	132501	128604	12330.2	18654.8	27800.1	37090.7	109282	97457.1	107618	111010	16617.3	0	29890.5	26699.6	107333	122333	115516	99661.8	19667.1	0	0
257.138	10.859	C11H19N3O4	1	Ala-Ala-Pro	7	Peptide(tri-)	Nonpolar peptide	483431	0.787067	0.733858	0.806686	0.69325	1	0.836009	0.816519	0.81782	0.992692	0.993346	0.57658	0.773069	1.10901	p6370	148455	122780	151005	126417	117603	154600	196905	196046	82929.8	117587	131822	138252	108173	120340	201543	182244	109557	64031	116190	123311	194672	152470	127155	176104	55212	60605.9	73310.6
303.143	11.7727	C12H21N3O6	7	Glu-Gly-Val	7	Peptide(tri-)	Hydrophobic peptide	574983	0.767701	0.795082	0.744979	0.731844	1	0.893979	0.96209	0.827476	1.07902	1.06928	0.655774	1.05223	1.40756	p6260	170729	171722	256317	165106	356140	317463	359626	304426	137179	164253	166992	205947	341943	327396	318009	326697	148396	108684	200469	142220	348370	393441	297617	363720	98359.4	117232	118626
314.196	15.8031	C14H26N4O4	1	Lys-Ala-Pro	7	Peptide(tri-)	Basic peptide	6228482	0.854137	0.798051	0.948504	0.785814	1	1.24015	0.744424	0.829824	0.91978	1.16845	0.592644	1.94031	1.5397	p3976	364560	604770	467371	255654	157668	202589	188736	156463	594100	622468	560362	873913	180496	162772	202968	183527	380835	320897	553523	450599	209473	181211	194054	172936	751655	544337	774419
389.179	14.2725	C16H27N3O8	2	Glu-Glu-Ile	7	Peptide(tri-)	Hydrophobic peptide	908295	0.736448	0.867623	0.816038	0.743708	1	1.06909	0.789871	0.84369	1.37503	1.23944	1.04036	1.35524	2.25048	p5860	72793.6	72575.4	127148	96324	333061	327276	382486	333881	89081.9	92720.8	107464	151149	280935	270510	403235	450410	61766.3	78737.5	118679	98236.5	263746	355550	289479	377295	52132.8	52999	96985
341.158	13.4214	C15H23N3O6	1	Glu-Pro-Pro	7	Peptide(tri-)	Acidic peptide	278919	0.805866	0.914452	1.04951	0.770289	1	1.04546	0.826857	0.846074	1.0463	0.981133	0.566697	0.783899	1.04679	p6675	112771	110596	157221	100348	136674	198595	156360	168273	107776	134567	139118	164183	114046	153934	147670	113282	82720.4	96740.5	183363	114444	128895	133508	156869	133594	64324.9	70298.6	101640
243.122	12.3783	C10H17N3O4	6	Ala-Gly-Pro	7	Peptide(tri-)	Polar peptide	14980483	0.786687	0.817211	0.817565	0.758257	1	0.983135	0.900912	0.851067	1.22413	1.20994	1.26092	1.43077	0.882471	p3013	6.6955e+06	8574248	11150737	8898644	3575152	3.88164e+06	4397307	4.14328e+06	5.11847e+06	7.50565e+06	9002810	10713000	3.86619e+06	4.15956e+06	4.90878e+06	4.10797e+06	4.47079e+06	4541930	9866859	8002338	4.35285e+06	5386707	4009666	4.38431e+06	2.23961e+06	2671446	4.10135e+06
285.169	8.36181	C13H23N3O4	3	Ile-Gly-Pro	7	Peptide(tri-)	Hydrophobic peptide	4320768	0.78649	0.798659	0.851012	0.788036	1	1.15281	0.91052	0.862707	1.15883	1.21862	0.659979	1.28754	2.14596	p4572	482654	433984	617846	370030	1.87725e+06	1.62229e+06	1.78198e+06	1.75839e+06	436712	522467	412741	906399	1.63631e+06	0	2.39389e+06	1.56228e+06	290006	306583	548433	433381	2.00835e+06	2.08834e+06	1657138	2.35093e+06	245595	246472	372440
314.196	14.4934	C14H26N4O4	1	Lys-Ala-Pro	7	Peptide(tri-)	Basic peptide	2495561	0.829942	0.686618	0.88042	0.784368	1	1.06973	0.718996	0.868316	0.783716	1.0423	0.0712988	0.452722	0.935373	p4973	319312	405203	337032	208306	82224.6	51805.7	117890	83204.6	377241	416572	370540	502152	83887.3	51153	83864.2	82966.6	227408	192329	369038	280884	77309.5	75877	58520.2	86356.2	224153	255754	282631
346.222	13.4806	C15H30N4O5	3	Ile-Lys-Ser	7	Peptide(tri-)	Basic peptide	1972158	0.848146	0.68929	0.772621	0.760389	1	0.864915	0.921646	0.906211	1.08523	0.945153	0.708509	1.1118	9.16688	p5197	61639.6	85187.9	128235	106100	1.43179e+06	1.52242e+06	1.97216e+06	1.81321e+06	81010.3	78321.2	82667	96909.4	1.54685e+06	1.17284e+06	1.4998e+06	1.47408e+06	58780.2	51286.6	95118.2	64906.2	1.38702e+06	1.5803e+06	1.59881e+06	1.6254e+06	76354.8	44064.3	120950
358.258	10.502	C17H34N4O4	2	Leu-Lys-Val	7	Peptide(tri-)	Basic peptide	5809312	0.797983	0.580203	0.783955	0.684074	1	0.859552	1.13777	0.91463	0.820196	0.767311	1.39927	1.74148	40.3168	p4068	29588.3	41070.5	46251.5	35756.3	3.76783e+06	4.3967e+06	4741331	4.61797e+06	34819	33342.4	31309.3	69693.9	4029579	0	5.80931e+06	4.84622e+06	0	0	82594.6	31592.7	5.0833e+06	4.24976e+06	4.9843e+06	4.70012e+06	0	0	72995.8
349.131	10.8714	C13H23N3O6S	4	Ile-Asp-Cys	7	Peptide(tri-)	Hydrophobic peptide	146550	1.01921	0.989732	0.935966	0.918568	1	0.930751	0.969446	0.939424	0.922923	0.909337	2.05024	1.60454	1.24205	n5648	53424.5	52335.3	40608.9	43825.1	89213.8	118023	111485	111482	36123	41266	42720.1	39632.5	86022.9	70412.1	103624	112400	32002.5	33901.9	55321.9	48638.2	94376	97771.7	97364.9	102805	30005	28509.8	22574.6
315.143	14.2203	C13H21N3O6	3	Glu-Ala-Pro	7	Peptide(tri-)	Acidic peptide	295711	0.858371	0.777587	0.846084	0.623682	1	0.980041	0.979646	0.941595	1.28288	1.057	0.889281	0.889402	1.09991	p6654	115647	79995.2	139861	125023	90462.9	62127.4	63651.7	80407.4	78542.2	91057	95205.5	118917	68875.5	61104.6	72104.2	64156.3	48860.2	55060.2	111841	88691.9	71325.1	56926.9	119246	109011	32911.2	31397	46745.8
361.148	13.5221	C14H23N3O8	3	Ile-Asp-Asp	7	Peptide(tri-)	Hydrophobic peptide	677554	0.749188	0.979821	0.915846	0.701579	1	1.22545	0.920315	0.953557	2.05602	1.66261	1.16022	1.99783	3.91652	p6166	38600.3	41523.7	79154.1	47431.6	228111	190279	282963	343763	32296	54676	76111.7	109208	262142	165253	317552	255946	33045.4	29985	106889	47793.7	182176	187035	251933	258862	31762.8	42730.4	60356.8
347.169	11.8927	C14H25N3O7	5	Glu-Leu-Ser	7	Peptide(tri-)	Hydrophobic peptide	1357120	0.847774	0.845423	0.883215	0.853505	1	1.00185	0.905129	0.990982	1.01233	1.0664	0.654793	1.10913	4.42297	p5416	132705	186426	163919	143774	982376	1.10455e+06	1.13433e+06	1.02034e+06	130020	130781	155294	170345	1.05171e+06	793654	1.04527e+06	913423	92805.2	104653	154989	142426	933029	1.06627e+06	857502	1.08894e+06	75252.8	121298	103409
315.18	8.02069	C14H25N3O5	3	Ile-Pro-Ser	7	Peptide(tri-)	Hydrophobic peptide	3633755	0.725884	0.849647	0.848172	0.848882	1	1.15587	0.917485	1.006	1.11075	1.24167	0.931512	1.64204	1.75294	p4686	212967	248190	316002	230482	588771	564860	726892	531571	221921	306827	344416	392564	665143	661496	641999	609779	167848	164645	294472	303436	734716	635263	603017	555096	137839	149595	239997
359.185	7.43705	C19H25N3O4	1	Phe-Pro-Pro	7	Peptide(tri-)	Hydrophobic peptide	27212934	0.776489	0.696218	0.782489	0.716651	1	1.04889	0.920641	1.04949	0.921461	1.14308	0.613791	1.3443	1.05956	p2373	3.05158e+06	3.34541e+06	3990014	3.1197e+06	2517250	2294665	2267939	2.33947e+06	3.76377e+06	3.77e+06	3.78286e+06	3.89041e+06	2.32639e+06	2.46874e+06	2.55317e+06	2.38955e+06	2.0636e+06	1564815	3184623	3.28092e+06	2.48324e+06	2.45219e+06	2.34522e+06	2.09006e+06	2.05931e+06	2.02349e+06	2.66226e+06
349.148	13.963	C13H23N3O8	1	Glu-Thr-Thr	7	Peptide(tri-)	Acidic peptide	358450	1.12664	0.865936	1.24656	0.800364	1	1.21845	1.18965	1.11524	0.875313	1.1027	0.73637	0.322127	0.705686	p6557	139461	76484.7	235154	238241	69505.3	86247.8	67584.5	62855.9	99817.2	149521	138321	205773	86543	62489.3	73227.2	56043.7	78708.7	54292	131331	157411	66689.2	74936.5	53072.3	68300	0	0	16733.1
403.243	13.5878	C17H33N5O6	5	Glu-Lys-Lys	7	Peptide(tri-)	Basic peptide	243330	0.868764	0.858952	0.808495	0.769249	1	1.23508	1.04894	1.23323	1.23346	2.00833	0	0	0.83606	p6744	77821.3	116180	157075	131403	53192.3	80370.6	90402.2	87409.1	90074.6	138752	122379	168141	68555.9	53167.2	86389.4	92050.9	51735.3	58846.3	130825	119779	68119.8	103253	80040.2	83965.4	58413.2	67898.2	49266.1
259.153	7.93841	C11H21N3O4	15	Ile-Ala-Gly	7	Peptide(tri-)	Hydrophobic peptide	8260575	0.884829	1.04106	0.938068	0.978076	1	1.1606	1.13696	1.26294	1.03952	1.49163	1.53267	1.83147	9.31148	p3702	236746	239589	299837	224554	4852519	5.64737e+06	5.48509e+06	5.85e+06	191004	299261	286918	296782	5.53242e+06	3879958	7217846	4.96274e+06	166984	189946	299667	306750	5611042	5.71028e+06	5.94344e+06	5663759	75682.1	124731	114856
343.247	4.58715	C17H33N3O4	3	Ile-Ile-Val	7	Peptide(tri-)	Hydrophobic peptide	15700216	1.06147	1.0335	1.0802	0.926909	1	1.03085	1.39523	1.37368	1.01112	0.969098	1.38298	1.75883	42.0189	n2148	114639	66397.7	184492	164288	9427119	10916772	15700216	12098301	163028	136517	124915	168227	10046861	10273786	13427567	12954204	71202.7	65591.3	336237	121176	10696432	12173735	13034622	12795058	49769.7	31597.8	153831
374.191	15.9566	C14H26N6O6	3	Glu-Ala-Arg	7	Peptide(tri-)	Basic peptide	901170	1.39209	1.04762	1.3162	0.992978	1	1.62701	1.36822	1.41066	1.02799	1.61034	0.853437	0.566017	5.99117	p5866	54471.9	57196.3	146912	153379	658025	691053	711105	708028	69143.1	78568.6	100326	113968	707377	646781	861743	660339	43221.3	31400	81036.2	77434.5	648742	788198	682242	727166	0	0	0
329.232	4.84815	C16H31N3O4	2	Ile-Val-Val	7	Peptide(tri-)	Hydrophobic peptide	1626004	1.60546	1.92986	1.8803	2.7462	1	2.41383	2.96739	5.06541	1.72682	2.35235	4.33221	5.0767	53.7986	p5307	0	0	112294	44176.9	1.24053e+06	1.51301e+06	1.57924e+06	1.32394e+06	37843.9	0	52864.3	88812.9	1.34516e+06	1.12231e+06	1381045	1350388	0	0	54495.6	89032	1.36055e+06	1.5716e+06	1.32784e+06	1.37714e+06	0	0	35499.5
247.08	12.9609	C8H13N3O6	4	Aspartyl-Asparagine	7	Peptides	0	134961	0.911327	0.352879	0.955619	0.339767	1	0.145111	0.831715	0.344426	1.11399	0	0	0	0	p6918	65363.6	43570.7	87425.4	109633	0	0	0	0	0	30095	0	0	0	0	0	0	18208.7	0	0	54975.8	0	0	0	0	0	104054	34557.2
297.045	15.347	C8H15N3O5S2	1	L-Cysteinylglycinedisulfide	7	Peptides	0	802209	0.640714	0.32742	0.608453	0.272436	1	0.351955	0.573328	0.472253	0.609461	0.267275	0.0506886	0.123905	0.290312	p5964	414661	404983	315190	417124	13379.6	26343	30394.4	0	115258	110112	109026	158990	20801.6	0	44181.3	37203.3	66380.2	125054	83100.1	184456	21321.4	0	26755.7	28049.4	83203.4	111375	75710.6
268.154	6.56234	C12H20N4O3	5	Histidinyl-Isoleucine	7	Peptides	0	4749216	0.27129	0.349212	1.12615	0.941059	1	0.808291	0.820461	0.594501	0.874568	0.580366	1.58895	3.94562	239.644	p4425	0	0	0	0	90197.2	953390	2.81618e+06	2.78108e+06	9852.1	19236.4	0	0	723757	546392	2320382	1.65395e+06	0	0	12567.3	0	812286	2.10561e+06	1.68504e+06	1.87577e+06	0	0	0
289.139	17.8494	C10H19N5O5	3	Aspartyl-Arginine	7	Peptides	0	1123494	0.704742	0.638513	0.73228	0.585221	1	0.727534	0.697401	0.621619	0.956792	0.857561	0.451117	0.728166	3.37739	p5606	118522	130579	181814	154870	606222	575252	674372	531340	104900	117400	135185	153280	537821	493143	680981	540003	94980.7	96142.3	135761	121383	800137	998167	961400	976384	91721.3	110783	145548
229.106	10.6096	C9H15N3O4	4	Asparaginyl-Proline	7	Peptides	0	6757454	0.737603	0.655658	0.746243	0.700773	1	0.87504	0.761452	0.69044	1.08588	0.98455	0.564306	0.935212	2.83225	p3837	794061	857391	1.06245e+06	926520	4.44697e+06	4.73002e+06	6191383	5.32565e+06	645435	750357	839013	1.06961e+06	4.70977e+06	4.0917e+06	5.65797e+06	5482537	503282	542581	767579	662525	4.79441e+06	4.80529e+06	4668803	5728631	583870	725296	858799
321.18	14.3682	C15H23N5O3	3	Phenylalanyl-Arginine	7	Peptides	0	2567307	0.802055	0.745183	0.762114	0.655861	1	0.846959	0.747907	0.718251	1.04541	0.940193	0.546224	0.757128	2.60008	p4966	317070	344577	348045	310924	1.9562e+06	1.81958e+06	1.42731e+06	1.39155e+06	265874	303459	308415	320957	1.61147e+06	1194787	1.36974e+06	1.30362e+06	196244	196160	375459	286799	1.91395e+06	1.33216e+06	1.35401e+06	1.37632e+06	226181	223721	246837
234.085	15.2331	C8H14N2O6	5	L-beta-aspartyl-L-threonine	7	Peptides	0	6569280	0.805615	0.73758	0.796272	0.721189	1	0.814967	0.885721	0.726364	1.18096	1.01332	0.61654	0.978196	2.94679	n2906	762595	856313	1251380	962214	4909646	4.76245e+06	5837266	5.34641e+06	293616	788492	965881	1.28884e+06	4.70965e+06	4.39171e+06	5978543	5.71182e+06	562938	633451	988659	834928	4820581	4826806	4.75476e+06	5394572	528138	641464	806400
302.17	10.9771	C11H22N6O4	6	Gamma-glutamyl-Arginine	7	Peptides	0	221141	0.847979	0.873122	0.85056	0.746197	1	0.800482	0.895576	0.813079	1.00013	0.937819	0.651137	0.81915	0.587741	p6784	152855	154059	148040	161198	118874	66028.6	47158.5	0	160085	124269	144554	134260	81325.8	51344	52700.5	46963.7	158526	159838	176557	119351	54383.9	64330.7	39113.3	57382.1	133547	161678	143516
252.122	11.17	C11H16N4O3	3	Prolyl-Histidine	7	Peptides	0	6132040	0.708795	0.652203	0.862986	0.812475	1	1.00067	0.888239	0.814764	0.971921	0.930036	0.526929	1.17791	2.25467	p4006	159601	254239	246696	166690	187668	284246	324302	296951	184229	210133	216730	357376	214457	254869	344730	328080	157091	100777	204006	169343	252591	540447	312509	260635	121892	134758	210100
214.132	9.68522	C10H18N2O3	4	Valyl-Proline	7	Peptides	0	19581082	0.716034	0.719286	0.81057	0.72986	1	1.03124	0.848208	0.847912	1.1246	1.10772	0.768595	1.54302	3.16745	p2627	2.6912e+06	1.95331e+06	3552302	2.96173e+06	13074165	13630660	14089286	12449370	1.67706e+06	2332846	3.21645e+06	3.25419e+06	12017942	0	11619545	12412615	1.16629e+06	1.47623e+06	2491524	2.1761e+06	12595007	14016659	12107778	13461818	1.33472e+06	1.46627e+06	1.82755e+06
337.175	15.3704	C15H23N5O4	3	Arginyl-Tyrosine	7	Peptides	0	11706143	0.617237	0.750419	0.708923	0.859652	1	0.697509	0.749091	0.850635	0.808232	0.926534	0.811888	1.02058	20.3328	p3199	236287	108105	134724	126973	5069127	6526736	11706143	9416695	104134	147518	171787	108228	5747318	7009627	10382198	9890946	86118.5	89222.7	227611	169043	5.68548e+06	7167474	9524150	8879993	106178	106325	147631
268.154	10.2683	C12H20N4O3	5	Leucyl-Histidine	7	Peptides	0	21915814	0.374607	0.728965	0.617728	0.744734	1	0.996681	0.709242	0.881231	1.01669	0.463607	1.01132	0.986647	7.33541	p2581	1.0359e+06	236626	323129	185168	2.35593e+06	1.92197e+06	6065169	4.85088e+06	241834	777471	801743	809147	1.77857e+06	0	5894527	4797431	121406	277764	742794	781740	2692876	3.15656e+06	4829524	6.24625e+06	166695	215983	202591
260.137	11.4034	C11H20N2O5	4	L-gamma-glutamyl-L-isoleucine	7	Peptides	0	28672354	0.670607	0.88839	0.831852	0.798185	1	1.03795	0.694446	0.894588	0.872665	1.13663	0.953904	1.76074	4.56778	p2344	2.0599e+06	2.01132e+06	2.70742e+06	1.43171e+06	18537166	17593082	19097428	17018746	1.96441e+06	2.41642e+06	1.47443e+06	3.01324e+06	20106474	15215440	20393024	16068670	1.57413e+06	1.19079e+06	2.93515e+06	1.89053e+06	18517362	28672354	16096756	16929288	864902	975496	1.46606e+06
260.137	10.9085	C11H20N2O5	4	L-gamma-glutamyl-L-leucine	7	Peptides	0	11954114	0.809263	0.816114	0.785257	0.817932	1	1.00896	0.881181	0.917329	1.28913	1.13992	0.994583	1.8709	8.7978	n2321	420291	557134	798788	561453	7660247	11272559	11201058	9165493	478023	567602	563884	891015	7056338	4461194	10030151	9983194	350776	359275	732716	579818	8.2258e+06	7.99368e+06	9563833	9768600	354483	373141	588738
268.154	10.6312	C12H20N4O3	5	Isoleucyl-Histidine	7	Peptides	0	15563444	0.667637	0.812187	0.814184	0.30599	1	0.860608	0.665652	0.927019	1.12262	0.85696	0.902438	1.03029	3.27479	p2860	1.0359e+06	501623	588889	332188	2.71271e+06	2.84858e+06	14142747	0	257316	667204	801743	930916	2722278	0	10855621	12020408	236309	594160	895468	781740	3.78014e+06	3.71338e+06	8812491	8963398	383751	586013	417927
280.143	5.52839	C14H20N2O4	3	Tyrosyl-Valine	7	Peptides	0	8164516	1.17974	1.06708	0.596424	0.925323	1	0.505755	1.46144	0.942641	1.08437	0.554342	1.894	1.83927	59.1039	p3716	28068.1	39154.6	57266.6	41982.4	2.68565e+06	6031211	5.0975e+06	5563978	58695	22823.6	24958.6	43436.1	4942687	3.9756e+06	5.00448e+06	5.47858e+06	32599.5	33080.1	208049	42569.6	4030793	5699473	6088578	5259573	21306.6	36336	105994
246.121	12.7587	C10H18N2O5	10	L-beta-aspartyl-L-leucine	7	Peptides	0	21285260	0.773996	0.883413	0.781831	0.825872	1	1.28675	0.896527	0.957377	1.33882	1.4438	1.15044	1.78825	4.14527	n1850	2196940	2.017e+06	3.58463e+06	2.47912e+06	12588002	13396107	18008620	15813313	2.14744e+06	2.60108e+06	3.21252e+06	4.25688e+06	14139390	12414244	16869056	14479134	1.20201e+06	1.14856e+06	3.65271e+06	2.38492e+06	13110857	15690589	13272571	18731804	656251	877715	1.439e+06
230.163	5.24963	C11H22N2O3	6	Valyl-Leucine	7	Peptides	0	504640576	1.01901	0.800668	1.05884	0.902095	1	1.12865	1.18646	1.06214	0.905733	1.06093	1.05681	2.34728	17.7731	p141	9438232	16274228	24971406	12094285	250596496	331033920	376234496	388450816	16633884	15944570	13985708	20142632	319458496	256768336	286345696	398154784	9163030	6.17613e+06	19637598	12345440	254709136	298968960	384789728	337981184	8799928	8067878	12535128
287.16	13.6233	C11H21N5O4	2	Arginyl-Hydroxyproline	7	Peptides	0	102557	1.38418	1.17344	1.60699	1.30907	1	1.68892	1.86557	2.1701	0.942132	1.31796	3.06065	1.85467	0	p6967	37547.8	31576.4	79473.6	61461.5	0	0	0	0	43644.4	51087.4	43354.4	64043.2	0	0	0	0	29903.7	20186.6	40830.4	49515.8	0	0	0	0	0	41372.4	16178.6
232.142	6.95151	C10H20N2O4	7	Threoninyl-Leucine	7	Peptides	0	29721824	0.279243	2.02564	0.724147	1.33183	1	0.923319	0.690519	3.74928	1.15393	2.26791	2.84195	6.10625	2.33697	n1528	1.06509e+06	83975.4	134086	114212	16423107	1.98856e+06	2.52644e+06	2235515	71453.3	543859	133866	257001	2851850	7.08979e+06	3542458	3147341	60139.6	645531	1.0608e+06	440956	3043005	2.33738e+06	2.01424e+06	2.22363e+06	68419.6	87149.4	147610
202.132	6.52367	C9H18N2O3	6	Alanyl-Leucine	7	Peptides	0	28651580	1.09154	1.60619	0.851682	1.00699	1	0.930381	1.37531	4.33643	1.83369	2.90689	5.3914	12.513	15.219	n1566	256772	39622.9	60763.3	45581.7	16654637	1912202	2.41647e+06	2.26229e+06	43663.1	32820	35915.6	60448	1.8742e+06	6435541	12311908	3.01437e+06	20658.3	171542	76580.7	29617.2	1.78987e+06	2.68953e+06	2345587	2181456	26379.4	27197.1	75531.2
224.178	4.0287	C14H24O2	55	3,5-tetradecadienoate	6	0	oleate &amp;beta;-oxidation	2167681	1.19443	0.658511	1.50797	0.907033	1	0.631457	1.20106	0.361831	0.352926	0.0945315	0.973049	0.524353	1.04872	n2496	132331	0	81165.2	144115	0	0	0	0	86601.9	69510	143916	99075.6	0	0	0	0	123271	0	133066	159866	0	0	0	0	0	0	0
212.008	14.277	C5H9O7P	3	P-DPD	6	0	0	601184	0.874393	0.633437	0.919582	0.59578	1	0.527172	0.684878	0.479533	0.82488	0.624604	0.123499	0.200375	0.343813	n2537	536763	332662	503783	380088	73544.3	69942.9	113404	83648.7	186156	201081	233591	260366	80785.4	61175.8	80056.4	66227.1	201459	269208	277531	310623	51593.2	57766	63780.4	104031	247084	219033	300497
384.127	17.8925	C14H24O12	1	Acetyl-maltose	6	0	0	1455289	0.652529	0.506806	0.639235	0.43549	1	0.559315	0.632095	0.522368	1.07763	0.700527	0.281347	0.524314	4.40471	n2951	86103.1	89135.9	126286	97218.1	825428	1.0102e+06	1.24633e+06	1.10634e+06	53902.7	72356.6	85046.8	78320.5	934080	841552	1.15335e+06	1.05516e+06	49374.7	46544.3	89947.1	76570	867020	929833	1140042	1.21267e+06	60238.9	68274.8	73150.4
275.1	15.2149	C11H17NO7	3	1,6-anhydro-N-acetylmuramate	6	0	0	1908165	0.729813	0.515599	1.10338	0.515557	1	0.451155	1.53755	0.555668	0.663274	0.317661	0.048955	0.0573152	0.277485	p2058	906517	973717	709702	585497	0	0	0	0	318980	341784	307280	371335	0	0	0	0	285576	462504	345279	437341	0	0	0	0	312390	431286	211940
309.106	14.5246	C11H19NO9	5	&alpha;-N-acetylneuraminate	6	0	0	997178	0.660576	0.578018	0.768621	0.603232	1	0.815585	0.630128	0.603876	0.96453	0.789827	0.451606	0.747259	2.27079	p1967	169955	176129	230384	186913	636886	759859	913941	801796	123237	166317	164789	271886	681041	786791	879759	698213	103738	113225	162195	135532	958108	872712	658362	997178	94447.5	131715	154845
260.083	7.43719	C10H16N2O4S	1	d-biotin d-sulfoxide	6	0	0	13330769	0.760244	0.768498	0.790144	0.822753	1	0.946978	0.845311	0.813036	1.17072	1.12009	0.603047	1.02895	2.19659	n601	1.96557e+06	2.24999e+06	2483357	2.28859e+06	8.33753e+06	10191127	10350792	9740260	1.58493e+06	2.01215e+06	2.56359e+06	2.844e+06	10269795	11646254	8965978	10823016	1.5596e+06	1.4412e+06	2.53753e+06	1.7692e+06	11061303	9339173	9197267	11054487	1.56768e+06	1899970	2.10059e+06
260.083	10.0081	C10H16N2O4S	1	d-biotin d-sulfoxide	6	0	0	825927	0.785015	0.707685	0.850342	0.749988	1	0.977525	0.872357	0.82368	1.16937	1.10214	0.673121	1.02604	2.51912	p1751	154109	111760	146761	125141	651714	516014	667644	612024	82151.4	111404	134376	163599	493828	464513	624109	596669	69188.4	76212.5	116145	94300.4	526129	599219	667473	728460	78353.5	94405.4	114523
144.079	7.42841	C7H12O3	14	ethyl-2-methylacetoacetate	6	0	0	381275	0.930638	0.940458	0.901409	0.951377	1	0.889168	1.03937	0.829294	0.977108	0.841431	0.832545	0.834107	1.12743	n3100	193571	146084	189970	189937	137636	224688	275407	109934	230097	179016	162845	185579	162216	134028	87354.9	113112	211676	185557	233648	170353	219114	130010	116084	355259	174289	202028	153671
163.086	7.41087	C7H9N5	2	1-ethyladenine	6	0	0	628396	0.766347	1.25016	0.896494	1.01364	1	0.966287	1.07374	0.863583	1.37751	1.16621	0.288079	0.72805	0.296528	p4205	240344	592402	268368	343185	0	0	37669.5	24199.7	203992	466276	340456	308080	0	0	22276.2	54601.1	237556	445812	609485	413390	0	0	34462.5	0	123091	225499	191720
125.048	7.58345	C6H7NO2	4	N-Ethylmaleimide	6	0	0	962291	0.85298	1.20322	1.15194	1.24967	1	1.45835	0.971989	0.868014	1.44413	1.12561	0.932845	1.68365	3.86747	p557	120753	129115	153441	94722	703135	715769	745448	866294	111757	262467	128517	213343	644461	703069	590658	652398	122969	184118	150074	133651	559425	715425	962291	540937	43770.2	193886	70934.2
202.132	7.44053	C9H18N2O3	6	N-&alpha;-acetyl lysine methyl ester	6	0	0	41798724	0.846244	0.783103	0.834139	0.80693	1	0.788678	1.04779	0.936148	0.864638	0.925975	1.44002	1.90098	33.5413	n1176	256772	357157	401025	340062	26933036	31945194	35584956	33136484	296755	323129	287243	548923	29585944	34007288	31332294	34881972	246249	171542	690263	337703	33135452	29755440	32016158	41798724	244740	247279	502140
103.027	27.9621	C3H5NO3	4	2-Aminomalonate semialdehyde	6	0	0	106545	1.04982	1.19387	1.06857	1.10451	1	1.1002	1.04193	1.08767	1.11228	1.04066	1.04125	1.02825	1.27525	n4841	39240.6	35876.5	32969	44100.4	50147.9	33709.2	80970.5	75902	37855.3	43197.9	36876.5	44771.2	36977.8	44656.8	77810.5	80005.1	42293.6	41671.1	39070.2	53518.5	43853.5	35116.8	83379.7	71317.8	37126.6	47299.9	36934.9
267.078	15.342	C9H17NO6S	1	S-Ribosyl-L-homocysteine	6	Amino Acid Metabolism	Methionine metabolism	177105	0.99416	0.0585566	0.712974	0	1	0.15059	0.689862	0.147397	0.732597	0.080372	0	0	0	p5655	96921	132324	146338	110336	0	0	0	0	38696.2	34668.8	0	0	0	0	0	0	0	28527.9	0	0	0	0	0	0	0	38646.9	0
290.111	15.9127	C11H18N2O7	2	N-Succinyl-LL-2,6-diaminoheptanedioate	6	Amino Acid Metabolism	Lysine biosynthesis	512143	0.535629	0.367709	0.494893	0.419789	1	0.458354	0.641536	0.33066	1.84686	0.566458	0	0.103794	0	p5686	47957.9	37503.7	83248.7	46265.3	0	0	0	0	15524.6	9312.97	49357.3	69258.2	0	0	0	0	10974.1	0	55729.4	48379.9	0	0	0	0	263111	503055	284462
139.987	15.8538	C2H5O5P	2	Acetyl phosphate	6	Amino Acid Metabolism	Taurine and hypotaurine metabolism__Pyruvate metabolism	785516	0.827039	0.502223	0.789788	0.474255	1	0.417978	0.707966	0.360074	0.589714	0.306933	0.165963	0.234921	0.29062	p3949	474289	317952	216001	228112	0	0	0	0	150278	138769	178446	194546	0	0	0	0	160656	188309	171979	274532	0	0	0	0	245660	201961	198436
247.069	17.005	C9H13NO7	1	N-Succinyl-L-glutamate	6	Amino Acid Metabolism	Arginine and proline metabolism	2135868	0.596147	0.47522	0.534318	0.677029	1	0.639419	0.779687	0.47295	1.3652	0.631568	0.143962	0.252508	1.55187	n2257	36837	36211.6	52093.5	34036.3	19250.8	20504.5	25405.6	24322	31343.9	21871.1	31000.9	100040	22855.8	16371.6	22135.8	18572	22669.2	30906	38601.8	44763	19389.6	18886.2	22342.1	19429.8	735276	2.06536e+06	724960
166.063	5.2722	C9H10O3	29	3-(3-Hydroxy-phenyl)-propanoic acid	6	Amino Acid Metabolism	Phenylalanine metabolism	749259	0.730089	0.436326	0.644505	0.470737	1	0.696585	0.726974	0.516821	1.11623	0.722428	0.107784	0.168487	0.542223	n2044	266957	374997	354628	188021	0	104343	0	0	376655	242257	302905	302134	0	77179.9	0	0	158164	238329	177403	192762	0	0	0	0	300550	302515	291306
167.022	15.0345	C7H5NO4	8	Pyridine-2,3-dicarboxylate	6	Amino Acid Metabolism	Tryptophan metabolism__beta-Alanine metabolism__Nicotinate and nicotinamide metabolism	475075	0.765876	0.608772	0.786079	0.573851	1	0.676593	0.752482	0.623948	0.612215	0.597317	0.237582	0.353243	0.437134	p5996	392643	391001	291207	224462	0	33349	33702.1	57197.4	144885	205039	168585	169094	50710.8	27666.8	27002.9	35190.5	166648	121405	200223	130403	35563.6	35867.1	25848.7	30448.1	53321.3	34126.9	47907.4
232.106	13.2529	C9H16N2O5	10	gamma-Glutamyl-gamma-aminobutyrate	6	Amino Acid Metabolism	Arginine and proline metabolism	3065226	0.801094	0.569429	0.779998	0.648316	1	0.91836	0.868749	0.632056	0.943599	0.97984	0.984204	1.33599	3.58803	n2811	266111	341254	523652	320909	2.2124e+06	1.91822e+06	2.19179e+06	2049095	280325	341074	285304	499232	2.70556e+06	2.17133e+06	2.48644e+06	2.07357e+06	158938	161052	320597	231162	2.1289e+06	2.97603e+06	1.96089e+06	2.15326e+06	206664	178838	256246
190.095	22.7411	C7H14N2O4	9	LL-2,6-Diaminoheptanedioate	6	Amino Acid Metabolism	Lysine biosynthesis	2518293	0.797841	0.598152	0.755963	0.56613	1	0.718741	0.868103	0.636156	0.928897	0.973303	0.531684	0.812744	1.65097	p1463	583573	877528	951634	818178	1.72979e+06	2.23866e+06	1242972	1.15437e+06	732314	487766	561409	577421	2191879	1.46121e+06	1.03393e+06	1099032	443119	370712	586392	562911	1.79767e+06	1.96723e+06	998064	1.15617e+06	678710	572374	702932
216.111	11.3479	C9H16N2O4	6	gamma-Glutamyl-gamma-aminobutyraldehyde	6	Amino Acid Metabolism	Arginine and proline metabolism	10873329	0.716736	0.60303	0.75709	0.61859	1	0.743151	0.727822	0.653329	0.913699	0.796832	0.58926	0.708517	1.4433	p1998	2721547	3.08962e+06	3017470	2.34418e+06	5.99204e+06	4929415	7.03288e+06	6255687	1.55796e+06	2.05762e+06	2.45957e+06	2.85022e+06	6.12775e+06	469807	7.6217e+06	5739063	1.39928e+06	1.36339e+06	2.53311e+06	1.94671e+06	5.45719e+06	10873329	5248947	5897403	1.00234e+06	1.35988e+06	1.50177e+06
174.1	10.3305	C7H14N2O3	8	N-Acetylornithine	6	Amino Acid Metabolism	Arginine and proline metabolism	2769551	0.740615	0.700809	0.75816	0.68239	1	0.872871	0.800548	0.663193	1.02776	1.05781	0.542871	1.03352	2.93724	n819	306977	399100	579438	394573	2.15473e+06	2164895	2.25181e+06	2.03247e+06	332256	323970	450637	569042	2265809	1.97706e+06	1.96792e+06	2.12018e+06	261863	244071	528520	311094	2.08848e+06	2.38876e+06	2.76955e+06	2213367	227524	227705	320832
134.058	8.60819	C5H10O4	9	(R)-2,3-Dihydroxy-3-methylbutanoate	6	Amino Acid Metabolism	Valine, leucine and isoleucine biosynthesis	229332	0.775798	0.819443	0.951794	0.859028	1	0.885091	0.835178	0.674881	1.15866	0.811487	0.520578	0.708064	1.70987	n424	41481	44766.6	44775.3	50547.1	82213.6	147486	121310	124227	34850.4	53907.4	31395.2	44395.8	102292	74663.3	123904	136623	34696.4	46352.7	36547	34747.9	86797.2	92915.2	108009	91584.7	42469.5	83326.7	44169.8
114.032	13.2604	C5H6O3	6	2-Hydroxy-2,4-pentadienoate	6	Amino Acid Metabolism	Phenylalanine metabolism__Benzoate degradation via hydroxylation__Biphenyl degradation__Toluene and xylene degradation__1,4-Dichlorobenzene degradation__Fluorene degradation__Carbazole degradation__Ethylbenzene degradation__Styrene degradation	885718	0.79826	0.767894	0.784044	0.766601	1	0.746904	0.826804	0.69471	0.867717	0.791229	0.515969	0.658914	1.51635	n2817	305299	295940	295369	268182	694038	578148	684991	608565	243173	225230	260763	306298	686542	547247	709844	754477	216913	251587	322453	273608	580844	708382	656581	673956	250848	247327	256786
173.069	9.59567	C7H11NO4	6	N-Acetyl-L-glutamate 5-semialdehyde	6	Amino Acid Metabolism	Arginine and proline metabolism	387949	0.715819	0.768429	0.714685	0.695901	1	0.783975	0.711583	0.699219	1.07356	0.753009	0.472978	0.661736	1.53263	p2404	105740	80199.2	82150.5	66404	179955	101219	194230	121255	53875.3	65411	75580.1	85232.1	241322	82997.4	189712	198111	54748.9	60448.4	87128.6	72218.4	197724	97112.8	182716	165720	68732.7	102973	81238.6
207.053	9.66389	C10H9NO4	6	4-(2-Aminophenyl)-2,4-dioxobutanoate	6	Amino Acid Metabolism	Tryptophan metabolism	431017	0.773685	0.683439	0.696587	0.653243	1	0.91886	0.8841	0.700397	1.04795	1.07716	0.666844	1.05957	2.92217	p1742	79889.6	56144.7	79842.5	52300.8	345499	334006	349669	327730	53381.8	61018	74584.2	77864.8	378770	289955	372235	344116	26969.4	46760.1	63625.4	61124.6	306780	372681	289425	385651	37861.9	53448.2	63939.8
132.042	7.46326	C5H8O4	19	(S)-2-Acetolactate	6	Amino Acid Metabolism	Valine, leucine and isoleucine biosynthesis__C5-Branched dibasic acid metabolism	1216556	0.873653	0.640324	0.895915	0.578363	1	0.686048	0.929413	0.712888	0.942724	0.698025	0.281506	0.386996	0.271655	n903	701592	1.12948e+06	840478	734104	25555.9	32333.3	35810.2	59953.2	433297	582232	722438	506290	35872.5	27649.7	28292	38840.2	623978	408044	606144	456517	30508.2	29249.5	47577.3	30703.2	627464	630472	657528
190.095	14.5487	C7H14N2O4	9	meso-2,6-Diaminoheptanedioate	6	Amino Acid Metabolism	Lysine biosynthesis	599313	0.723578	0.61519	0.749027	0.673637	1	0.954203	0.817661	0.722644	1.207	0.863052	0.489186	0.931977	3.05332	p1974	94818	91553.7	106536	97892.6	362136	489316	476762	478284	55722.2	100786	97399.1	142055	364377	406181	522923	494870	50720.3	51093.2	88309.6	65160.3	480909	463919	408940	455217	68113.8	91420.8	96493.2
132.042	9.75774	C5H8O4	19	(S)-2-Acetolactate	6	Amino Acid Metabolism	Valine, leucine and isoleucine biosynthesis__C5-Branched dibasic acid metabolism	1116575	0.803757	0.752066	0.841432	0.716302	1	0.90887	0.874267	0.787606	1.04598	1.10563	0.637971	0.922108	1.83042	p1731	322491	289676	436297	295854	1.06625e+06	965259	550431	592670	277735	276540	362972	458798	1.03962e+06	985047	551749	522568	210911	238110	358776	330845	1.0316e+06	912811	490538	589005	243005	306355	330297
131.058	8.53726	C5H9NO3	15	L-Glutamate 5-semialdehyde	6	Amino Acid Metabolism	Arginine and proline metabolism	664462	0.821303	0.814968	0.838989	0.801391	1	1.02102	0.969849	0.799807	1.25242	1.08149	0.767371	1.20631	3.20669	n402	55278.9	83929.9	92341.3	73034.8	518558	568184	541559	522423	59146.6	61197.6	82065.9	110406	466996	505184	532050	591651	51116.7	55733.1	80802.6	62034.7	516990	446279	564107	478847	51494.4	77035.8	73511.2
117.058	10.2322	C8H7N	2	Indole	6	Amino Acid Metabolism	Tryptophan metabolism__Phenylalanine, tyrosine and tryptophan biosynthesis__Benzoxazinone biosynthesis	2674100	0.759423	0.855389	0.688699	0.840433	1	1.21954	0.922512	0.816101	1.31737	1.09512	0.577643	0.996586	2.48336	p307	251905	334506	442793	218933	747994	1.05221e+06	1.98472e+06	2108282	298933	341027	443359	442786	768683	812626	1.73341e+06	1.52007e+06	187839	300422	345121	237031	940103	986847	1.47118e+06	2.22795e+06	121007	223803	208232
121.02	16.0947	C3H7NO2S	2	L-Cysteine	6	Amino Acid Metabolism	Glycine, serine and threonine metabolism__Methionine metabolism__Cysteine metabolism__Penicillin and cephalosporin biosynthesis__Taurine and hypotaurine metabolism__Glutathione metabolism__Thiamine metabolism__Pantothenate and CoA biosynthesis	126109	1.00604	0.854052	0.847644	0.825185	1	0.941471	0.744897	0.849137	0.990473	0.787611	0.104036	0.280697	0.449616	n3455	110809	72766.7	93660.7	126109	14365.2	15054.4	25587.8	10663.6	57809	68307	66188.6	80004.8	16817.2	19424.7	29088.1	24025.5	48129	48319.2	79168	71408.2	9713.35	17889.6	19049.4	21136.3	18856.1	16139.4	22662.1
117.058	11.7269	C8H7N	2	Indole	6	Amino Acid Metabolism	Tryptophan metabolism__Phenylalanine, tyrosine and tryptophan biosynthesis__Benzoxazinone biosynthesis	566112	0.727508	0.750351	0.809137	0.711542	1	1.00306	0.956688	0.926746	1.17266	1.06417	0.58328	0.782971	1.72761	p2606	246747	164171	161101	150383	376174	408756	494325	457392	120670	184628	191198	231610	320679	96501.4	468639	439642	109947	113583	171311	149825	474642	344396	482107	493617	94454.7	152930	142996
238.036	13.8015	C6H11N2O6P	1	D-erythro-1-(Imidazol-4-yl)glycerol 3-phosphate	6	Amino Acid Metabolism	Histidine metabolism	131349	0.781474	0.859265	1.36481	0.836984	1	1.23035	1.18466	1.02776	0.718601	1.06431	0.583218	1.27169	3.05666	p4502	47769.6	21039.5	14830.4	0	103383	96693.9	106948	95868	16451.8	21072.5	37456.4	29476	86880.7	106574	88109.5	80741.8	0	25814	31287.6	15850	117892	113546	79093.4	90884.8	14883.9	0	0
171.053	10.0444	C7H9NO4	3	2,3,4,5-Tetrahydrodipicolinate	6	Amino Acid Metabolism	Lysine biosynthesis	201762	0.909727	0.790475	0.920616	0.958442	1	1.13112	0.915886	1.03957	0.99318	0.984921	0.838694	1.15905	4.45115	n4216	16309.9	13476.1	23971.1	18662.8	112986	145731	157341	105587	16137.3	24887	16403.4	20136	138662	112235	112262	151090	15650.2	10677.2	15662	12215.3	126794	137967	171372	166420	10755.2	12785.6	13212.2
146.069	12.5492	C5H10N2O3	7	L-Glutamine	6	Amino Acid Metabolism	Glutamate metabolism__Purine metabolism__Pyrimidine metabolism__D-Glutamine and D-glutamate metabolism__Nitrogen metabolism	1658163	0.62263	0.829473	0.908339	0.878567	1	1.16025	1.03136	1.10749	0.94782	0.888137	1.64907	2.35333	6.44114	n1271	141993	174903	203273	165297	1.21897e+06	1277030	1.59949e+06	1.44792e+06	161056	186954	183977	252107	1267168	1.19205e+06	1402891	1.33689e+06	91251	90283.9	216265	162755	1.31692e+06	1.41462e+06	1360008	1.40479e+06	126377	99309.4	116240
110.037	11.5874	C6H6O2	6	p-Benzenediol	6	Amino Acid Metabolism	Tyrosine metabolism__gamma-Hexachlorocyclohexane degradation__Bisphenol A degradation__2,4-Dichlorobenzoate degradation__Riboflavin metabolism	258223	0.998734	1.03294	0.940668	1.07091	1	1.15281	0.962314	1.1458	1.25306	1.14183	0.949017	1.11435	1.68151	p762	85410.4	71816.4	75662.5	79271.8	176880	185751	141251	167274	75643.3	86400.3	88953.4	109645	199113	0	120443	161582	84015.1	72636.8	81854.2	84635.1	179679	243809	127090	191010	67106.3	70210.5	73969.1
117.058	7.5328	C8H7N	2	Indole	6	Amino Acid Metabolism	Tryptophan metabolism__Phenylalanine, tyrosine and tryptophan biosynthesis__Benzoxazinone biosynthesis	838050	0.495543	0.786229	0.397736	0.593277	1	1.14169	0.93653	1.26747	1.08194	1.38251	2.59735	1.71945	3.95188	n1653	5325.68	8103.44	7631.06	40615.3	0	0	0	0	15547	5659.92	25404.1	24714.6	0	0	0	0	0	14988.8	29118.1	5011.73	0	0	0	0	0	6483.4	8628.37
104.011	15.2368	C3H4O4	3	Hydroxypyruvate	6	Amino Acid Metabolism	Glycine, serine and threonine metabolism__Glyoxylate and dicarboxylate metabolism	1349692	0.868171	1.75594	0.979154	1.90278	1	1.5517	1.0688	1.36504	1.22772	1.75164	2.30621	2.51489	1.8241	n2911	293946	268763	496168	396619	964390	861291	1.0711e+06	1.07711e+06	451706	718321	558701	729495	876010	883819	988360	1.03524e+06	548812	557486	972485	703009	849240	1.11135e+06	1.03234e+06	1.11069e+06	146784	372987	267615
231.074	10.8049	C9H13NO6	2	N-Succinyl-L-glutamate 5-semialdehyde	6	Amino Acid Metabolism	Arginine and proline metabolism	345549	0	0	1.87952	0	0	2.43439	1.97256	2.06423	2.1206	0	13.6041	23.4139	110.076	n453	0	0	0	0	256477	241474	246970	289652	0	0	0	9737.56	227985	188453	302343	293443	0	0	0	0	230453	265290	195354	242676	6176.21	0	0
290.04	12.7737	C7H15O10P	6	D-Sedoheptulose 7-phosphate	6	Carbohydrate Metabolism	Pentose phosphate pathway__Carbon fixation	820307	0	0	0	0	0	0	0	0	0	0	0	0	0	p4802	0	0	0	0	0	0	0	0	0	0	0	0	0	0	0	0	0	0	0	0	0	0	0	0	533932	468294	289580
258.014	13.7951	C6H11O9P	6	2-Dehydro-3-deoxy-6-phospho-D-gluconate	6	Carbohydrate Metabolism	Pentose phosphate pathway__Pentose and glucuronate interconversions	329040	0.563569	0.652114	0.727641	0.913455	1	0.398284	0.573914	0.26167	1.30987	0.450372	0	0	0.11365	p6364	54673.8	30974.6	30799.7	37417.4	0	0	0	0	13085	0	13708.4	35552.5	0	0	0	0	28967	24869.2	16882.8	31360.7	0	0	0	0	258827	226440	143704
258.014	16.6635	C6H11O9P	6	D-Glucono-1,5-lactone 6-phosphate	6	Carbohydrate Metabolism	Pentose phosphate pathway	766003	0.62977	0.329792	0.62856	0.349118	1	0.603728	0.5147	0.322778	1.32547	0.682426	0.0321039	0.0864376	0.260619	n4649	197838	435345	297299	187975	0	0	0	0	136498	230912	329762	343100	0	0	0	0	85385.4	69592.2	216976	196304	0	0	0	0	312037	262960	221105
621.061	17.3065	C17H25N3O18P2	4	UDP-N-acetyl-D-mannosaminouronate	6	Carbohydrate Metabolism	Aminosugars metabolism	238486	0.652244	0.400037	0.659558	0.388551	1	0.443019	0.596181	0.427873	0.93942	0.410594	0	0.00890524	0.348603	n4321	154922	168328	146805	144196	0	0	0	0	46597.6	84174.1	57944.6	87429.5	0	0	0	0	43539.7	78084.5	63326.1	64403.6	0	0	0	0	54425.4	173049	46929.2
259.046	16.0223	C6H14NO8P	8	alpha-D-Glucosamine 1-phosphate	6	Carbohydrate Metabolism	Aminosugars metabolism	1189121	0.685014	0.49213	0.970392	0.529672	1	0.321624	0.981356	0.44718	0.600275	0.241115	0.112409	0.29598	0.334035	p4257	582921	470301	271803	318225	0	0	0	0	143391	144840	247035	218408	0	0	0	0	215608	233233	319455	384930	0	0	0	0	655825	483838	649164
767.115	13.3121	C21H36N7O16P3S	1	CoA	6	Carbohydrate Metabolism	Citrate cycle (TCA cycle)__Fatty acid metabolism__Pantothenate and CoA biosynthesis	1355364	0.896535	0.634599	0.834552	0.578038	1	0.619983	0.647244	0.568457	0.581956	0.610061	0.0481683	0.116717	0.209432	p4946	1130892	999745	875145	691590	0	0	0	0	484468	588312	490025	698852	0	0	0	0	615418	553600	588582	557374	0	0	0	0	931497	868083	744610
162.053	15.6081	C6H10O5	26	2-Dehydro-3-deoxy-L-rhamnonate	6	Carbohydrate Metabolism	Fructose and mannose metabolism	3147834	0.776283	0.720518	0.71909	0.576348	1	0.793206	0.717322	0.618077	2.23806	1.11459	0.554102	0.837066	3.02196	p2052	212044	199157	213353	229792	855250	972368	776582	677042	128388	184232	168356	199970	992218	786028	783568	709032	108856	122061	240594	147034	794345	863423	689871	699228	1.43513e+06	2.73296e+06	1.69628e+06
422.083	17.8887	C12H23O14P	5	alpha,alpha'-Trehalose 6-phosphate	6	Carbohydrate Metabolism	Starch and sucrose metabolism	591690	0.72362	0.570385	0.691777	0.485265	1	0.632292	0.659559	0.623442	1.152	0.754593	0.336425	0.563995	3.67967	n2955	47114.5	51763	60623	60266.7	331929	365733	455583	440546	36593.6	41508.4	56832.2	45681.5	370561	325605	452667	460212	32855.6	34757.2	49993.2	45326	341168	349163	457994	451692	37983.1	38953.8	44840.5
150.053	10.9672	C5H10O5	37	D-Ribose	6	Carbohydrate Metabolism	Pentose phosphate pathway	1257432	0.787956	1.22402	1.47585	1.36911	1	1.66713	0.881836	0.681084	1.29808	0.944959	0.761714	1.41899	3.1823	n2322	145568	156643	203005	154051	748662	1.00798e+06	1.24909e+06	1.01387e+06	125338	602060	207380	280791	540906	695404	1.16842e+06	870112	248117	346510	173069	124783	744189	920602	800354	969251	144290	272193	190185
132.042	13.9837	C5H8O4	19	2-Acetolactate	6	Carbohydrate Metabolism	Butanoate metabolism__Pantothenate and CoA biosynthesis	268584	0.817381	0.851423	0.969244	0.861881	1	1.03805	0.792177	0.733312	1.14849	0.765082	0.602887	0.960685	1.52706	n3393	98854.5	89808.4	111222	103647	204712	185840	187828	177178	64611.3	133582	72611.7	107417	205873	177069	194336	188064	63543.3	109466	73300.9	63910.6	209665	215489	181917	234640	54504.9	129988	67942.1
106.027	11.4765	C3H6O4	3	D-Glycerate	6	Carbohydrate Metabolism	Glycine, serine and threonine metabolism__Glycerolipid metabolism__Glyoxylate and dicarboxylate metabolism	517262	1.06193	1.55817	1.20052	1.65008	1	1.37213	0.859872	0.80421	1.14605	1.07965	0.696531	0.999789	3.64995	n1673	104871	87265.5	103333	84954.8	350965	387392	487792	437409	65053.9	137012	86916.3	96676.3	406999	329141	464371	423483	120247	108051	128717	80936.4	362071	407122	380877	416255	23897.8	87544.4	36464.9
178.048	8.07151	C6H10O6	27	2-Dehydro-3-deoxy-D-gluconate	6	Carbohydrate Metabolism	Pentose phosphate pathway__Pentose and glucuronate interconversions	197599	0.835036	0.951479	0.872288	1.11647	1	1.07587	1.26114	0.904287	1.09808	1.24666	1.48293	1.80191	6.01963	n3065	7096.71	7020.07	7840.45	5435.34	57385.4	74753.7	106812	70630.7	6152.85	12561.4	7503.08	8052.28	100054	70137.8	118653	67767.4	7051.93	7853.95	8741.6	6660.06	85855.6	69339.8	128138	104867	5843.41	7866.39	11165.6
194.043	14.0318	C6H10O7	16	D-Galacturonate	6	Carbohydrate Metabolism	Pentose and glucuronate interconversions__Ascorbate and aldarate metabolism__Starch and sucrose metabolism__Nucleotide sugars metabolism	292052	0.904647	0.964566	0.983338	0.972156	1	1.00273	1.03215	0.917743	1.35198	1.26945	1.04945	1.35705	2.59353	n4779	26489.4	30797.5	48473.5	37005.7	68524.1	94707.2	119498	98603.2	29790.5	35281	37560.1	42235	76600	71299.2	121211	96933.5	25348.7	29593	48924.8	35486.6	83642.5	75306.6	94255.3	124280	47716.1	68850.1	56501.6
196.058	15.3635	C6H12O7	11	D-Mannonate	6	Carbohydrate Metabolism	Pentose and glucuronate interconversions	290361	0.736338	0.979817	0.807975	1.02474	1	1.06347	0.789741	0.9965	0.858437	1.01111	1.21717	0.991237	0.317047	p5349	125661	132284	121808	85092.8	0	0	0	0	154953	146819	123362	199365	0	0	0	0	129478	148242	143422	154235	0	0	0	0	110107	92701	140520
178.048	15.2772	C6H10O6	27	2-Dehydro-3-deoxy-D-gluconate	6	Carbohydrate Metabolism	Pentose phosphate pathway__Pentose and glucuronate interconversions	769873	0.996944	1.30134	1.01356	1.29261	1	1.27685	0.997975	1.11958	0.865099	1.31846	1.27823	1.22573	0.509175	p4695	392308	279674	322495	235883	40345.5	79294.3	22376.1	25305.9	356625	423582	368987	391535	83473.7	112817	36802.7	35877.9	388515	350530	472388	358847	47519.8	60061.8	43523.6	0	278189	260837	367675
867.131	15.2892	C25H40N7O19P3S	4	Succinyl-CoA	6	Carbohydrate Metabolism	Citrate cycle (TCA cycle)__Valine, leucine and isoleucine degradation__Benzoate degradation via hydroxylation__1- and 2-Methylnaphthalene degradation__Benzoate degradation via CoA ligation__Propanoate metabolism__Reductive carboxylate cycle (CO2 fixation)	372964	0.752649	0.775728	0.78947	0.754073	1	1.30051	0.717723	1.22437	0.849376	1.01528	0.302863	0.403409	0.228232	n5056	310191	45468	52999.5	67500.6	0	0	0	0	54803.3	153364	172808	155487	0	0	0	0	21665.9	64763.5	110183	123377	0	0	0	0	94355.4	100931	52128.6
138.032	15.8649	C7H6O3	9	4-Hydroxybenzoate	6	Metabolism of Cofactors and Vitamins	Ubiquinone biosynthesis__Phenylalanine metabolism__Benzoate degradation via hydroxylation__Bisphenol A degradation__Toluene and xylene degradation__2,4-Dichlorobenzoate degradation__Benzoate degradation via CoA ligation	608635	0.755505	0.495639	0.799794	0.442588	1	0.390741	0.679693	0.315395	0.66202	0.309927	0.157739	0.227148	0.324041	p3953	343679	239141	166193	164491	0	0	0	0	107691	83855.2	124804	128496	0	0	0	0	108917	137847	124701	192803	0	15965.5	0	0	255899	226860	242520
249.04	13.2835	C8H12NO6P	1	Pyridoxine phosphate	6	Metabolism of Cofactors and Vitamins	Vitamin B6 metabolism	107221	0.882723	0.736672	0.852966	0.783095	1	0.679875	0.836488	0.578139	1.25749	0.956854	0.0681141	0.147114	0.264299	n2083	68769.7	43370.7	88674.4	86543.2	0	0	0	0	26211.6	32511.9	39291.9	61602	0	0	0	0	34594.9	25108.4	58956.2	54292	0	0	0	0	0	11115.7	17463.2
131.058	14.2868	C5H9NO3	15	(S)-4-Amino-5-oxopentanoate	6	Metabolism of Cofactors and Vitamins	Porphyrin and chlorophyll metabolism	511481	0.840206	0.58738	0.69351	0.575576	1	0.758255	0.730676	0.693662	1.00183	0.765061	0.470163	0.620624	1.74151	p401	130285	114655	128836	155904	288683	343730	358235	357051	80736.1	97701.7	114719	156099	486441	295310	358548	157424	70069.4	86519.3	101131	90294.8	304963	315006	343455	385300	107306	127233	93609.2
248.056	14.8512	C8H13N2O5P	1	Pyridoxamine phosphate	6	Metabolism of Cofactors and Vitamins	Vitamin B6 metabolism	915797	0.891233	0.656711	0.827024	0.60259	1	0.739014	0.939029	0.747455	0.886944	0.653457	0.167802	0.195127	0.348927	p3343	915796	740250	674465	752817	0	0	0	0	392834	562064	559649	498760	0	0	0	0	424321	420825	516075	427866	0	0	0	0	299627	368486	351676
214.132	5.31191	C10H18N2O3	4	Dethiobiotin	6	Metabolism of Cofactors and Vitamins	Biotin metabolism	3182773	0.91097	0.931775	1.08245	0.821786	1	1.0888	0.985913	0.759127	1.23376	1.13107	0.799468	1.2178	4.79574	p1286	389313	554737	543422	404346	1.87542e+06	2260209	2050865	3180825	406280	241887	475130	669143	2344324	1.76416e+06	2.19841e+06	1.72126e+06	310966	407015	463954	352001	2.01552e+06	1.99787e+06	1.84239e+06	2.08822e+06	247224	404386	333173
244.088	7.44705	C10H16N2O3S	1	Biotin	6	Metabolism of Cofactors and Vitamins	Biotin metabolism	4721320	0.79276	0.852124	0.745018	0.831919	1	0.940492	1.1116	0.884906	1.19561	1.07293	0.876818	1.25164	2.18979	p619	642034	775286	1.12553e+06	761170	3.51447e+06	3663746	3740669	3.77134e+06	660588	821682	947347	1.36093e+06	3.56848e+06	4159753	3.38543e+06	3.0765e+06	614471	666259	1334462	819203	4.13819e+06	3564760	3.56668e+06	3254347	503996	587484	903712
726.558	4.01658	C49H74O4	1	[PR] Coenzyme Q8	6	Metabolism of Cofactors and Vitamins	ubiquinone-8 biosynthesis (prokaryotic) __ ubiquinone-8 biosynthesis (eukaryotic) __ superpathway of chorismate __ mixed acid fermentation __ pyruvate oxidation pathway __ glycerol degradation I	1204780	0.889386	0.921196	0.908707	0.988248	1	1.11813	1.09662	1.02851	1.32004	1.31489	1.88724	1.14497	0.571346	p2311	298281	462142	378287	235751	0	0	0	0	452769	630705	467745	665857	0	0	0	0	326125	608344	434375	457737	0	0	0	0	620990	721921	667633
128.047	7.77963	C6H8O3	17	Dihydro-4,4-dimethyl-2,3-Furandione	6	Metabolism of Cofactors and Vitamins	pantothenate and coenzyme A biosynthesis III __ pantothenate biosynthesis II	255522	0.977191	1.09802	1.11403	1.14915	1	1.14774	1.16419	1.15329	1.21427	1.39292	1.29671	1.54102	2.94304	n3403	54822.4	42010.1	49656.6	37419	179346	190261	223307	200923	40948.6	56486.6	42680.7	58525.1	180120	155761	190852	222830	60096.8	34703.6	47718.6	47516.8	184384	197516	179505	185652	36842.5	92364.9	63491.5
364.042	17.5098	C10H13N4O9P	1	Xanthosine 5'-phosphate	6	Nucleotide Metabolism	Purine metabolism	1383565	0.704765	0.286687	0.601152	0.282675	1	0.342507	0.555043	0.237599	0.636763	0.208397	0.00351454	0.00662846	0.221109	p4428	891789	772806	518729	515050	0	0	0	0	238569	283436	245870	433544	0	0	0	0	161931	403082	183275	257331	0	0	0	0	187167	326796	145627
366.058	16.6776	C10H15N4O9P	1	1-(5'-Phosphoribosyl)-5-formamido-4-imidazolecarboxamide	6	Nucleotide Metabolism	Purine metabolism	425535	0.603678	0.276664	0.633389	0.322234	1	0.702803	0.977722	0.246554	1.17427	1.13245	0	0.360658	4.68552	p1548	0	34404	51701.5	26708.6	324860	394773	229863	215340	19048.7	7949.04	22938.8	23203.3	362424	326828	269650	183497	8017.27	0	13811.4	6963.43	322890	269113	214561	228093	0	0	14920.2
402.023	14.2613	C10H16N2O11P2	1	dTDP	6	Nucleotide Metabolism	Pyrimidine metabolism	348342	0.744034	0.43085	0.621167	0.400491	1	0.467862	0.624128	0.450889	0.660912	0.366532	0.129099	0.130344	0.340651	n5090	268593	223653	269319	275516	0	0	0	0	124218	154405	133355	139635	0	0	0	0	88616.1	162830	123798	132731	0	0	0	0	163773	191477	134975
244.07	13.8298	C9H12N2O6	3	Pseudouridine	6	Nucleotide Metabolism	Pyrimidine metabolism	3400347	0.649142	0.513203	0.664793	0.525366	1	0.66729	0.642255	0.508687	0.985479	0.691701	0.378956	0.568409	1.90187	n3127	651492	687730	910938	689192	2.3929e+06	2.47261e+06	2.60231e+06	2.26538e+06	419409	503043	539831	769148	3.01209e+06	2.08532e+06	2.47922e+06	2.51737e+06	318087	385991	601980	410102	2.62593e+06	2.52504e+06	2.22044e+06	2.45858e+06	457922	680819	640932
252.086	10.9092	C10H12N4O4	3	Deoxyinosine	6	Nucleotide Metabolism	Purine metabolism	722946	0.7156	0.630266	0.691908	0.702752	1	0.819214	0.696492	0.641588	0.914959	0.802647	0.472508	0.719087	2.13557	p133	157336	133772	170914	151807	498370	609424	537658	557472	91023.1	122760	138557	191145	584666	496982	612741	518925	93951.8	92960.3	129687	101534	679226	565068	549175	520587	94759.5	155573	118762
251.102	11.3002	C10H13N5O3	4	5'-Deoxyadenosine	6	Nucleotide Metabolism	0	2441693	0.740382	0.685688	0.809698	0.643796	1	0.786833	0.777146	0.670568	1.01231	0.921472	0.525807	0.803488	2.2273	p2010	431433	571931	598801	518808	1712411	1.69092e+06	2143149	1.87964e+06	358507	400983	498198	613534	2208863	1453709	2.09255e+06	1.81734e+06	268163	366542	517018	478958	1.76145e+06	1.8066e+06	1.63532e+06	1.78839e+06	397167	412595	433632
491.001	15.3157	C10H16N5O12P3	2	dATP	6	Nucleotide Metabolism	Purine metabolism	145641	0.869501	0.630255	0.774638	0.590804	1	0.658227	0.853842	0.724776	0.982642	0.696743	0.372671	0.350077	0.41078	n2769	75350.5	104200	107964	94966.7	0	0	0	0	41579.6	47765.9	50800.4	52086.7	0	0	0	0	36048	33917.9	50088.7	64008.9	0	0	0	0	43847	51929.2	58158.4
227.091	13.3101	C9H13N3O4	1	Deoxycytidine	6	Nucleotide Metabolism	Pyrimidine metabolism	187973	0.898079	0.404107	0.454471	0.533707	1	1.09925	0.751603	0.79485	1.4498	1.25253	0.502428	1.46504	3.35872	p2490	0	20822.3	27107	25877	152361	112199	118324	141247	23262.2	18932.7	39722	29627.7	118338	118110	150799	152926	0	0	20779.6	20226.3	116057	155175	138668	113564	26179.5	27017.8	38514.7
114.043	7.43739	C4H6N2O2	6	5,6-Dihydrouracil	6	Nucleotide Metabolism	Pyrimidine metabolism__beta-Alanine metabolism__Pantothenate and CoA biosynthesis	498500	1.00843	0.8398	0.786978	1.07801	1	1.30599	1.27447	0.869888	1.42213	1.05208	0.995278	1.47404	3.90743	n728	42810.6	45286.2	95275.3	77613	148315	342200	383606	385559	32207.9	43594.2	81799.4	98409.6	356536	167233	329013	265297	31725.5	31353.3	62435.3	39110	331905	275151	197450	459761	22257.1	77843.2	75668.9
345.047	12.1229	C10H12N5O7P	3	3',5'-Cyclic GMP	6	Nucleotide Metabolism	Purine metabolism	1918974	0.949134	0.829177	0.87841	0.794186	1	0.91514	0.992621	1.01212	1.07913	0.571851	4.10335	4.084	21.0835	p2115	55130.9	48478.4	28744.6	23482.2	1.39265e+06	1.51235e+06	1.75981e+06	1.51269e+06	42106.9	43453.8	51668.5	60490	1.56311e+06	1.37345e+06	1722499	1.56986e+06	38627.5	31211.9	79152.9	30154.4	1.67045e+06	1.45745e+06	1.56496e+06	1.53773e+06	54495.6	73560.3	104371
267.097	8.99722	C10H13N5O4	4	Deoxyguanosine	6	Nucleotide Metabolism	Purine metabolism	139360	1.78968	1.14461	1.79789	1.12523	1	1.40845	1.11191	1.59863	1.18762	0.396454	1.70509	1.33224	6.86454	n2748	22667.8	4576.3	5333.19	5608.3	89996.6	104975	122925	137255	0	15407.4	24614.7	6713.05	104829	76007.7	102363	112296	14986.8	5763.68	11745.7	5484.43	92321.6	106386	93051.9	123164	0	5562.93	11728.6
218.09	14.7764	C8H14N2O5	6	L-Ala-L-Glu	6	Peptide(di-)	Acidic peptide	7717067	0.816948	0.834681	0.896647	0.839841	1	1.07104	0.934954	0.851712	1.14075	1.13429	1.06265	1.49937	4.38924	p1195	776046	798443	1.0524e+06	864897	5.51042e+06	5.19763e+06	6576383	5475158	580331	875296	777671	1.40292e+06	6.14798e+06	4610207	6.13736e+06	7717067	510792	502565	1.02964e+06	790776	5.53893e+06	6.73236e+06	5326512	5365521	2.50991e+06	1.73318e+06	1.59265e+06
137.048	7.62211	C7H7NO2	16	Anthranilate	5.5	Xenobiotics Biodegradation and Metabolism	Benzoate degradation via hydroxylation__Tryptophan metabolism__Phenylalanine, tyrosine and tryptophan biosynthesis__Carbazole degradation__Benzoate degradation via CoA ligation__Acridone alkaloid biosynthesis	887058	0.883825	1.46926	0.536746	0.600902	1	1.46923	1.03834	0.559723	0.437946	0.490707	0.571107	0.763831	0.683988	p5879	497591	550566	359496	322455	154316	195236	170828	186964	463870	624444	558154	489755	121290	55281.9	136773	138888	399996	490582	706225	539466	252365	167366	199991	205692	51769	120173	75301.5
106.042	6.74559	C7H6O	1	Benzaldehyde	5.5	Xenobiotics Biodegradation and Metabolism	Toluene and xylene degradation	259120	0.88093	0.981738	0.639507	0.901383	1	1.01782	0.863323	0.852271	1.07864	1.15185	1.03785	1.08795	1.99398	p6713	41675	39929.7	63383.2	39426.6	140603	173709	99359.4	96808.5	42883	41883.8	43226.6	77486.9	134788	160109	142329	179908	62190.6	36095.4	59525	40385.2	147817	137357	137564	121695	40090.3	36038.6	54207.8
256.106	12.2206	C11H16N2O5	1	1-(beta-D-Ribofuranosyl)-1,4-dihydronicotinamide	5	0	0	149543	0.328149	0.358343	0.621662	0.516472	1	0.653013	0.454	0	0.949452	0.473594	0	0.849653	2.73659	p6270	0	16490.9	16533	11485.1	84789.3	108303	127767	99097.5	0	22090	15395.9	27066.1	99336.5	103540	80692.8	92774.6	0	18049.3	17373.9	0	98488.7	95369.2	109538	99148.1	10023.9	17078.3	0
407.242	4.64535	C21H33N3O5	4	Neurotensin 11-13	5	0	0	995229	0	4.6739	5.81863	4.31154	1	7.86629	0	0	6.99441	0	2.11993	8.74864	20.4913	p2646	0	0	0	0	733768	814950	861596	868571	0	549061	0	87817.5	741816	804483	975501	857266	109643	268769	0	0	909535	860406	814257	802801	0	340329	0
180.151	3.90991	C12H20O	18	(Z,Z,Z)-3,6,9-Dodecatrien-1-ol	5	0	0	1268012	0	0.825617	0.898138	0.653204	1	0	1.04658	0	2.05174	1.07499	3.61692	1.19743	2.8786	p1869	0	50302.4	56698.5	0	14673.5	19206.4	6680.1	7949.75	0	0	0	0	14100.8	17995.5	13475	33995.8	0	0	56163.7	0	13707.2	21955.2	13679.3	29554.6	0	0	0
218.142	5.05987	C13H18N2O	3	5-Methoxy-N,N-dimethyltryptamine	5	0	0	199683	0	0	0	0	0	0	0	0	0	0	0	0	27.7665	p1158	0	0	0	0	139667	184700	174595	138313	0	0	0	0	143830	158170	154034	168179	0	0	0	0	160798	152453	135865	178201	0	0	0
219.083	10.8358	C11H13N3S	2	ID11614	5	0	0	316431	0	0	0	0	0	0	0	0	0	0	0	0	12.5769	p2859	0	0	0	0	0	0	0	0	0	0	0	0	0	0	0	0	0	0	0	0	0	0	0	0	0	0	0
231.111	4.59209	C10H17NO5	3	N-(3-oxohexanoyl)-L-homoserine	5	0	0	163215	0	0	0	0	0	0	0	0	4.46882	11.3821	0	17.7142	83.2238	n2182	0	0	0	0	88850.9	110540	139309	127653	0	0	0	0	107701	93243.6	144097	136597	0	0	0	0	93973.6	119110	109324	105445	0	0	0
234.137	9.8048	C13H18N2O2	2	Lenacil	5	0	0	287691	0	0	0	0	0	0	0	0	0	0	0	4.60436	112.248	n270	0	0	0	0	184255	169922	267126	220146	0	0	0	0	203571	175851	239933	222030	0	0	0	0	189558	180381	223804	230560	0	0	0
235.084	4.50472	C12H13NO4	1	3-Oxo-carbofuran	5	0	0	433879	0	0	0	0	0	5.45736	0	0	0	0	28.9711	47.5665	206.564	n2160	0	0	0	0	266505	386400	365546	342601	0	21829.4	0	0	266098	228450	317424	359414	0	0	0	0	258515	349080	329262	355937	0	0	0
243.183	4.17079	C13H25NO3	1	N-Undecanoylglycine	5	0	0	981789	41.4855	0	0	0	0	0	31.2774	0	0	0	0	54.6489	0	p5243	0	0	0	0	70593.2	66366.8	114813	217892	0	0	0	0	187493	46397.4	175467	463208	0	0	0	0	88607.1	10838.3	370598	355729	0	0	0
269.113	13.2924	C10H15N5O4	5	formycin A	5	0	0	313603	0	0	0	0	0	0	0	0	0	0	10.287	3.2674	87.5103	n4742	0	0	0	0	101402	115347	282884	262476	0	0	0	0	116050	167006	265551	249211	0	0	0	0	170639	189660	243460	291043	0	0	0
286.19	4.36112	C14H26N2O4	1	N-Acetyl-leucyl-leucine	5	0	0	434277	0	0	0	0	0	0	0	0	0	52.0309	0	14.3788	169.096	p5987	0	0	0	0	321506	377848	299620	260884	0	0	0	0	265916	303596	313225	334186	0	0	0	0	365465	306208	268661	357070	0	0	0
293.09	12.1007	C14H15NO6	1	(+)-2,7-Dideoxypancratistatin	5	0	0	418939	0	0	0	4.25044	0	0	0	0	0	0	5.92342	0	20.2309	p5857	0	0	0	0	0	0	0	0	0	0	0	0	0	0	0	0	0	0	0	0	0	0	0	0	0	0	0
293.09	13.0556	C14H15NO6	1	(+)-2,7-Dideoxypancratistatin	5	0	0	403663	0	0	0	0	0	0	0	0	0	0	20.7	5.19112	0	p4914	0	0	0	0	0	0	0	0	0	0	0	0	0	0	0	0	0	0	0	0	0	0	0	0	0	0	0
306.122	5.39237	C15H18N2O5	1	Z-Gly-Pro	5	0	0	492376	0.964763	0	0.347046	0	1	0.291558	0.988142	0	0.28683	0.455105	1.22939	2.42441	19.9837	p1339	0	55602.5	37290.3	19086.4	293740	372228	346293	261804	16401	0	0	0	275704	200548	275859	243203	0	0	0	0	239962	294340	267100	260506	0	0	0
312.114	5.32609	C17H17ClN4	1	Norclozapine	5	0	0	1011020	0	0	0	0	0	0	0	0	0	0	0	0	206.732	p1322	0	0	0	0	382263	604482	547947	806879	0	0	0	0	439938	432540	588008	518160	0	0	0	0	488232	634554	524399	466368	0	0	0
312.114	7.45098	C17H17ClN4	1	Norclozapine	5	0	0	1646355	0	0	0	0	0	0	0	0	0	0	0	0	568.105	p665	0	0	0	0	1.26563e+06	1.02978e+06	914546	1.18963e+06	0	0	0	0	1.23452e+06	1.30856e+06	1.23344e+06	900000	0	0	0	0	1.0816e+06	1.30045e+06	902597	939309	0	0	0
315.111	4.60924	C17H17NO5	2	Citpressine II	5	0	0	137057	0	0	0	0	0	3.92866	0	0	5.9705	11.6935	0	3.88926	72.823	n2186	0	0	0	0	87867.6	94913.3	137057	95011.4	0	0	15714.6	0	82001.7	89614	93733.8	110097	0	0	0	0	83959.5	112282	116083	102268	0	0	12929.9
344.174	4.3634	C19H24N2O4	2	Arformoterol	5	0	0	376448	0	0	0	0	0	0	0	0	0	0	0	0	101.932	p5988	0	0	0	0	267629	211089	191395	223506	0	0	0	0	221993	285160	170738	159843	0	0	0	0	301562	341397	137329	142980	0	0	0
348.169	4.13325	C18H24N2O5	2	Funebrine	5	0	0	138936	0	0	0	0	0	0	0	0	0	0	0	0	8.9846	n4264	0	0	0	0	67930.7	108898	106084	89924.5	0	0	0	0	86980.4	83266	79778.5	98780.9	0	0	0	0	77750.7	84290.2	103949	94342.9	0	0	0
365.17	13.0498	C16H23N5O5	1	isopentenyladenine-7-N-glucoside	5	0	cytokinins 7-N-glucoside biosynthesis	596408	0	4.84137	0	6.65516	0	0	0	0	0	0	0	0	305.24	p2691	0	0	0	0	465975	574125	556088	455730	0	0	0	0	549978	394995	416695	440740	0	0	19365.5	0	513820	488803	411688	534718	0	0	0
372.105	12.1047	C16H20O10	2	Veranisatin C	5	0	0	217893	0	0	0	0	0	0	0	0	0	0	4.66025	20.0561	124.588	p2157	0	0	0	0	167635	138919	170582	183221	0	0	0	0	160647	125787	200075	151292	0	0	0	0	121263	153710	172823	151232	0	34826.9	13211.4
429.324	3.82916	C27H43NO3	2	Imperialine	5	0	0	2998001	0	0	0	0	0	0	0	0	0	0	250.752	69.6229	56.0596	n3476	0	0	0	0	0	0	0	0	0	0	0	0	0	0	0	0	0	0	0	0	0	0	0	0	0	0	0
432.215	4.29619	C24H32O7	5	Inflexin	5	0	0	167774	16.508	9.57301	7.11815	16.8373	0	0	9.53098	0	12.6445	15.0523	20.4201	33.7588	44.3411	n2377	0	0	0	37224.2	161109	86437.9	97861.2	96063.8	0	0	0	0	107374	58342.7	86488.7	120687	38292	0	0	0	83711.3	97686.4	58585.1	120539	0	64968.5	0
603.291	5.93826	C29H41N5O9	1	Neocasomorphin (1-5)	5	0	0	512092	0.396455	0.775867	0	1.08304	1	0.614551	1.36032	0	0.952098	0	0	0	63.6859	n1905	0	0	0	0	202097	436507	366962	375842	0	0	0	9957.38	298128	247692	399625	368707	0	0	12571.1	0	296945	335070	293387	342275	0	0	7676.82
647.38	7.40923	C32H58NO10P	1	1-Palmitoyl-2-(5-keto-8-oxo-6-octenoyl)-sn-glycero-3- phosphatidylcholine	5	0	0	1346820	0	0	0	0	0	0	0	0	0	0	307.878	147.814	0	n2787	0	0	0	0	0	0	0	0	0	0	0	0	0	0	0	0	0	0	0	0	0	0	0	0	0	0	0
880.438	8.57838	C36H64N8O17	1	Glycopeptide	5	0	0	110231	0	0	0	0	0	0	28.3269	0	0	0	94.1051	14.8936	0	n5732	0	0	0	0	0	0	0	0	0	0	0	0	0	0	0	0	0	0	0	0	0	0	0	0	0	0	0
904.279	15.7376	C42H51N6NiO13	1	coenzyme F430	5	0	Porphyrin and chlorophyll metabolism	1413852	0	0	0	0	0	0	0	0	0	0	0	0	0	n507	0	0	0	0	0	0	0	0	0	0	0	0	0	0	0	0	0	0	0	0	0	0	0	0	442031	1.22857e+06	642803
220.058	13.3491	C8H12O7	3	dihomocitrate	5	0	0	596701	0.575259	0.673928	0.52848	0.629928	1	0.256075	0.38722	0.0999747	1.49956	0.629202	0	0	0.0862392	p5547	120827	78160.2	44603.1	43639.6	0	0	0	0	26977.6	0	18345.3	41223.2	0	0	0	0	45517.9	47612.8	66695.9	67942.3	0	0	0	0	319618	386517	197286
508.248	7.90359	C31H32N4O3	1	PD 123319	5	0	0	515672	0.188161	0.4283	0.173591	0.37459	1	0.988955	0.562612	0.154585	1.11319	1.18097	1.08649	2.68763	9.95901	n3401	0	9126.06	0	0	515672	186278	195182	175090	6274.75	8414.62	5994.44	16427	195841	184281	132573	179064	0	0	9364.3	6707.74	172698	172486	151854	192299	4288.92	5547.76	7521.12
154.003	15.0875	C3H7O5P	3	Glycerol 1,2-cyclic phosphate	5	0	0	113378	0.78355	0.291893	0.886452	0.255719	1	0.219532	0.803638	0.17584	0.367665	0.187529	0.206408	0.0581527	0.203	n4786	51800.7	80538.5	54789.2	43269.4	0	0	0	0	13814.2	26917.9	15093.8	16076.5	0	0	0	0	14830.5	21969.8	35635.2	23167.1	0	0	0	0	10189	0	9812.36
133.074	7.3743	C5H11NO3	7	3-nitro-2-pentanol	5	0	0	798908	0.549761	0.337612	0.42161	0.298939	1	0.289513	0.684596	0.190664	0.613488	0.341092	0.0991104	0.100776	0.407853	p4391	111084	397079	337814	445567	0	0	15954.6	15780.9	165719	78358	111386	192794	0	0	55344.4	15545	173760	198269	113948	153366	0	0	13540.2	15094.8	225505	273666	227458
286.099	5.22996	C12H18N2O4S	1	4-Hydroxytolbutamide	5	0	0	301800	0.363289	0.390761	0.468429	0.55601	1	1.16756	0.894782	0.289848	0.775966	1.0996	0.138748	0.984212	4.82975	n195	0	41063.2	51566.7	38506	186130	116101	245765	273138	33483.7	0	58665.5	64102.6	169528	139347	123693	250672	0	0	35917.9	16376.8	109788	161793	125212	203572	26088	0	30991.6
287.149	5.34588	C12H21N3O5	2	N-Acetyl-ala-ala-ala-methylester	5	0	0	794212	0.37714	0.346716	0.112378	0.495984	1	0.576142	1.17338	0.290786	0.55798	0.360916	1.98698	2.42709	5.49637	n1798	0	23870.9	8446.08	11371.4	308887	505069	614131	403048	10132.4	0	0	25648.9	403312	135628	518991	569602	0	0	21532.7	0	191264	410494	307542	654391	9498.95	28467.6	19741.8
474.159	15.2451	C17H30O15	4	&alpha;-D-xylosyl-(1->6)-&beta;-D-glucosyl- (1->4)-&beta;-D-glucose	5	0	0	118946	0.55739	0.54971	0.664052	0.422088	1	0.558809	0.568867	0.292381	0.821342	0.693047	0.34916	0.863661	1.9625	n2939	18324.8	13275.1	21132.5	17759.6	80007.3	73242.7	118141	97706.2	9330.7	14815.3	13046.9	24002.4	60518.4	67632.1	105966	99137.4	13435.8	16514	22600.8	7648.33	82197.9	78059.1	73983.1	84912.6	18222	16123.2	23807
348.047	15.0158	C10H13N4O8P	3	Inosine2'-phosphate	5	0	0	723449	0.673773	0.319261	0.670516	0.2451	1	0.366074	0.651634	0.339564	0.805959	0.327845	0.0312064	0.0306973	0.279068	n4439	434925	362292	368523	301570	52961	59717.1	77445.6	61383.8	208701	249737	254641	189716	45301.5	52072.2	62616.2	53784.9	145521	250801	181737	209287	57202.9	68143.4	56032.4	60568.8	173265	377819	166059
272.03	15.8464	C7H13O9P	2	&alpha;-(2,6-anhydro-3-deoxy-D-arabino-heptulopyranosid)onate 7-phosphate	5	0	0	3318379	0.784203	0.482209	0.794268	0.455506	1	0.411116	0.697265	0.340079	0.582144	0.312513	0.148487	0.229697	0.278969	p3946	1.94012e+06	1481870	839137	947306	0	0	0	0	659946	616924	709353	734331	0	0	0	0	679208	710318	798236	1.00325e+06	0	0	0	0	1.02995e+06	755640	927707
133.064	13.4271	C7H7N3	2	3-Methylpyrrolo[1,2-a]pyrazine	5	0	0	297436	1.05943	0.591759	0.924947	0.821565	1	0.250359	0.838158	0.391696	1.38065	1.19351	0.456812	0.997214	5.22581	p1572	0	17950.7	23619.1	35899.1	136924	173768	218807	227689	0	0	0	18355.4	136818	117111	171918	185093	12465.6	0	19179.4	11740.8	165474	153734	199252	230010	14553.2	14986.5	40366.3
159.053	14.2149	C6H9NO4	4	N-Methyl-2-oxoglutaramate	5	0	0	260891	0.554572	0.461723	0.737211	0.417469	1	0.615323	0.857855	0.398877	1.26798	0.681771	0.243791	0.302447	3.20086	n325	49141.8	30878.4	40032.1	36440	149360	200596	160601	209446	9128.72	9333.47	23164.7	41277.2	161690	137247	207892	166337	7448.11	6721.06	37388	10651.9	162394	150426	160144	180934	14332.1	35984.4	22666.1
228.094	5.48814	C18H12	2	Chrysene	5	0	0	4737482	0.991451	0.466973	0.807223	1.01462	1	1.35706	0.414134	0.40763	1.1414	1.18878	0.891339	1.08823	2.20406	p2505	933291	1.48747e+06	1.6303e+06	801380	3.38808e+06	3.81601e+06	2483192	2015565	1.05742e+06	1067479	1.29973e+06	2.72126e+06	2785002	2.77057e+06	1.42747e+06	1756301	346096	500352	647015	621372	3.61584e+06	3.05014e+06	1.85294e+06	1.74541e+06	537718	329906	641933
193.059	15.7084	C6H11NO6	2	CPD0-1656	5	0	0	498739	0.586446	0.370261	0.545021	0.337911	1	0.408419	0.615704	0.416704	0.840108	0.346478	0.00857705	0.0334821	0.229173	p6272	377474	248271	230980	205482	0	0	0	0	126248	121165	164901	181424	0	0	0	0	78073.2	150993	137871	171329	0	0	0	0	279966	288578	162191
189.064	7.44491	C7H11NO5	4	Glutarylglycine	5	0	0	733359	0.437972	0.372444	0.442475	0.635766	1	0.666671	0.591061	0.417405	0.669515	1.01267	0.738584	1.38632	4.19388	n707	26374.2	30751.1	46528.9	33623	493735	590234	675682	504549	18306.7	28228.7	34494.3	86384.9	673450	448263	412211	539284	23325.1	17868.5	40385.8	11948.8	469118	518922	550165	458673	19183.3	44594	36593.7
324.153	16.486	C12H24N2O8	1	Procollagen 5-(D-galactosyloxy)-L-lysine	5	0	0	128084	0.786541	0.586016	1.15358	0.812167	1	0.570461	0.772223	0.431056	0.605337	0.287451	0.382257	0.41547	1.73917	p3479	33408.4	44025	43451.4	35659.7	82229.5	90618.2	109422	91035	17949.6	12777.6	15152.5	28156.2	53738.4	53410.3	76861.4	59465.4	15482.3	20267.5	25657.9	14647	69267	65932.7	68755.5	85704.1	0	0	0
310.514	16.3837	C15H22N5O16P3	1	ADP ribose 1'',2''-phosphate	5	0	0	696207	0.809403	0.511372	0.735527	0.508386	1	0.459484	0.715732	0.460175	0.749902	0.466369	0.0780599	0.113043	0.309235	n3599	436126	470545	386071	344968	0	0	0	0	223234	178336	237484	233362	0	0	0	0	230007	231068	262875	246985	0	0	0	0	434097	629018	455351
296.101	13.7758	C13H16N2O6	4	4-Nitrophenyl-3-ketovalidamine	5	0	0	920442	0.881148	0.730752	0.768721	0.775597	1	0.812032	0.862181	0.463926	1.12395	0.826677	0.53995	0.773987	6.39221	p4468	44842.3	53549.3	74716	57347.8	742265	801502	804888	729017	39614.9	49285.1	55931	75617.3	775564	653467	734894	777807	38363.9	51034	70759.1	38225.5	739473	832044	734712	725488	50884.1	65985.2	72524.1
165.065	12.4567	C6H7N5O	5	3-Methylguanine	5	0	0	589398	0.767389	0.445706	0.613255	0.387772	1	0.403124	0.611038	0.468395	0.661949	0.482973	0.0821568	0.111284	0.027251	p3490	477059	404290	213594	224601	0	0	0	0	152803	148463	146311	122207	0	0	0	0	132300	193584	137151	166935	0	0	0	0	190575	281928	112345
189.1	5.33713	C8H15NO4	6	2 -(Butylamido)-4-hydroxybutanoic acid	5	0	0	542404	0.67046	0.467772	0.659083	0.508462	1	0.6658	0.723615	0.468563	0.904669	0.706961	0.109985	0.163904	0.362183	n2052	235290	305510	514142	378532	47046.9	19333.4	19480.3	52698.9	167110	205038	282171	383240	18065.3	87061.3	40828.6	113158	157358	163011	176761	231829	36457	20970.6	25979.8	24726.4	172501	146081	153986
326.04	14.6977	C10H15O10P	1	3-enolpyruvyl-shikimate-3-phosphate	5	0	0	223315	0.749789	0.489943	0.737292	0.52622	1	0.45612	0.680411	0.47046	0.725961	0.428206	0.289868	0.282947	0.391607	n1625	155522	175844	144309	134866	0	0	0	0	75774.9	81749.3	92060.6	94300.4	0	0	0	0	77467.4	96810.4	93372.9	101735	0	0	0	0	61655.5	122690	85507.4
103.1	14.3673	C5H13NO	2	Neurine	5	0	0	262818	0.363199	0.413755	0.640086	0.391519	1	0.468877	0.172823	0.474551	0	0.306785	0.559584	0.645468	2.6688	p415	0	12793.1	0	0	89365.4	138233	234394	154700	0	18511.5	22366.2	0	133057	194421	216335	191977	10162.4	10089.3	15820.3	0	95831.9	231184	170661	113491	0	0	0
541.061	13.8867	C15H21N5O13P2	1	Cyclic ADP-ribose	5	0	0	3418041	0.651744	0.44708	0.665315	0.438332	1	0.521605	0.690582	0.486588	0.969305	0.578237	0.0984924	0.109033	0.344959	n2414	1.87378e+06	1.44451e+06	2.00602e+06	1.66869e+06	0	0	0	0	667494	929571	890412	1.21084e+06	0	0	0	0	650244	751359	809499	958815	0	0	0	0	1.96902e+06	2.93924e+06	1.81378e+06
381.164	14.2367	C15H27NO10	1	(R)-Pantothenic acid 4'-O-b-D-glucoside	5	0	0	421878	0.538404	0.25782	0.373102	0.410785	1	0.817148	0.243554	0.489444	0.857574	0.500776	0.138882	1.05352	10.4532	p406	0	18198.6	18615.5	0	258345	284497	341269	223369	0	17636.6	19906.7	19099.2	359557	269704	243735	213505	0	0	17871.3	0	352309	276182	195103	257815	0	0	0
223.106	11.6387	C8H17NO6	1	N-acetyl -D- glucosaminitol	5	0	0	421589	0.804085	0.713053	0.970075	0.769114	1	1.09035	0.825926	0.495297	1.3417	0.892274	0.487472	1.12339	3.39392	p4606	30189.2	38154.7	49190.5	40469.4	186687	263102	270674	284013	39514.2	79611.9	26323.4	55014.7	354767	275318	353094	421589	34532.4	28314.1	26126.7	42123.2	258607	265304	286440	300791	34763	54603	30542.5
290.127	5.24463	C15H18N2O4	2	6-hydroxy-indole-3-acetyl-valine	5	0	IAA degradation V	410355	0.666212	0.407206	0.492376	0.481714	1	0.604522	0.851045	0.507442	0.72248	0.727364	0.557888	0.840444	2.60436	p281	57604.1	88874.6	138001	78550.5	208445	391003	357675	236345	60922.4	0	105897	84081.3	307331	220082	186518	286679	0	0	79666.4	89340.2	334875	318629	321729	229608	51302.9	0	74472
96.0213	14.9459	C5H4O2	3	Furfural	5	0	methanofuran biosynthesis	590303	0.865641	0.644586	0.765877	0.567502	1	0.595433	0.72155	0.512878	0.836918	0.583239	0.391906	0.400439	1.07147	p4317	200501	166658	178976	180332	347088	407604	342413	361635	116645	145702	136160	141177	386419	366725	381373	284713	154478	152685	152600	124472	347208	444360	288560	267647	244631	473900	252854
160.11	7.43511	C8H16O3	23	Ethyl (R)-3-hydroxyhexanoate	5	0	0	1036623	1.1521	0.761472	1.26899	0.886913	1	0.679017	0.948682	0.516783	0.473305	0.373069	0.265925	0.342064	0.659075	n908	533494	846456	586322	394516	136311	145952	203223	396922	313329	335681	350110	372836	272563	130231	167409	149395	425096	369544	394358	349560	144661	171579	110602	167048	88277.6	158560	141470
631.281	5.32269	C39H39N2O6	1	Phaeantharine	5	0	0	1185012	0.673588	0.494419	0.676469	0.531184	1	0.681151	0.755707	0.517351	0.776478	0.936329	0.723672	0.884604	0.104552	p1913	184249	331869	374499	269142	0	0	0	0	207367	232218	265236	242845	0	0	0	0	203671	99153.7	183522	201523	0	0	0	0	212709	86239.3	230215
125.048	15.9421	C6H7NO2	4	Aminohydroquinone	5	0	0	586935	0.667795	0.574401	1.01776	0.597444	1	0.400211	1.07585	0.524434	0.620994	0.297075	0.200364	0.39446	0.394757	p6231	296078	224082	169438	157153	34660.3	32112.2	33487.9	33216	115174	91377.6	140706	131430	32980.9	38916.9	37476.2	30266.7	137613	148414	192415	208592	35819.3	47301.8	34247	37636.5	312198	265860	325856
216.122	14.6178	C8H16N4O3	2	N-acetyl-(L)-arginine	5	0	0	343878	0.713348	0.543338	0.607069	0.588241	1	0.669988	0.557143	0.528867	0.8911	0.552491	0	0.402803	1.26862	p1982	114252	111522	103813	102181	205167	282667	325253	224890	56903.6	112261	94921.3	135623	213517	285787	257189	314324	51873.2	94245.3	97954.9	80077.1	204979	311948	223675	281995	73238.2	98252.9	88168.5
159.126	13.2191	C8H17NO2	5	Methacholine	5	0	0	323518	0.72903	0.741359	0.928107	0.792964	1	0.856843	0.89493	0.54275	1.13174	1.0161	0.717609	0.90055	2.51288	p2488	45646.1	48787.9	64244.9	54450.9	233083	297339	323518	251280	54715	58631.6	45377.7	55617.1	240921	195127	276888	255720	35418.2	41255.8	64761.4	44017.4	265929	260980	236942	252383	45977.6	45956.9	50032
252.111	9.94748	C12H16N2O4	9	3-Hydroxyhexobarbital	5	0	0	6188055	0.706012	0.743962	0.774554	0.600162	1	0.700282	0.834557	0.548648	0.948106	0.860933	0.417173	0.722496	25.952	p2633	64457	66181.5	58379.9	41948.8	4.57929e+06	5.05623e+06	5.41036e+06	5.24652e+06	37481.6	65942.8	74639.9	82123.7	4.56141e+06	1.89122e+06	5.29295e+06	4.73134e+06	60412.3	37415.4	102805	75784.1	4697135	5046986	4581198	4950301	46421.4	58474.5	47622.5
190.095	10.9361	C7H14N2O4	9	N5-acetyl-N5-hydroxy-L-ornithine	5	0	0	3670588	0.746789	0.378218	0.802845	0.476097	1	0.611317	0.660917	0.556187	0.43603	0.332266	1.11771	1.37957	15.4477	p129	27495.1	72145.1	48897.1	47060.8	2.08896e+06	2.33778e+06	2.72312e+06	2.14978e+06	29581.7	46189.7	57402.5	59003.6	2.07498e+06	2.01454e+06	2.63814e+06	2.194e+06	0	0	82781.5	36117.6	1937563	2.71813e+06	1.46132e+06	2.33616e+06	0	0	51726.8
258.085	15.9413	C10H14N2O6	3	Ribothymidine	5	0	0	141839	0.786946	0.609713	0.771174	0.612714	1	0.558583	0.760962	0.558328	1.04424	0.514672	0	0.060761	0.394325	n3615	34622.6	44569.2	38282.9	28069.4	0	0	0	0	31128.9	33795.4	30096.1	34775.2	0	0	0	0	28575.7	38301.2	34841.2	39958.5	0	0	0	0	96557.4	130563	79601.6
126.043	11.2029	C5H6N2O2	4	Imidazol-4-ylacetate	5	0	0	583121	0.82283	0.591237	0.629302	0.975718	1	0.972305	0.801054	0.56118	1.16015	0.999535	0.746551	1.00539	1.98206	p5005	44489.6	30277.2	46363.5	43694.6	64262.6	89103.9	144201	107278	24071.6	66212.4	37326.9	97853.1	113173	0	115260	110610	19812.7	37460.5	42457.3	37369.1	93894.9	220134	113959	168959	137013	68579.1	73759.6
204.111	13.9891	C8H16N2O4	8	&gamma;-glutamyl-L-alaninol	5	0	0	207949	0.520469	0.579417	0.511214	0.6035	1	0.741157	0.764621	0.567473	1.14471	0.817938	0.388214	0.816395	2.34616	p1699	19827.5	33951.2	44551.7	36174.5	133535	126984	169581	132556	21201.3	37286.5	28958.5	38803.5	138001	120465	160253	141033	10002.2	14522.1	35443.6	38730.8	181716	153689	99972.8	130248	12791.5	44598.6	32490.8
408.228	4.32194	C19H37O7P	3	Palmitoylglycerone phosphate	5	0	0	279564	0.767446	0.487264	0.755678	0.626165	1	0.477832	0.848816	0.567989	0.548969	0.416503	0.441153	0.267733	0.347376	n1476	127853	166673	120353	87015.3	0	0	0	0	82921.4	110316	98679.3	86542.6	0	0	0	0	99393.5	114486	89786.9	82263.8	0	0	0	0	102744	126939	81404.4
109.064	16.5514	C5H7N3	2	Brunfelsamidine	5	0	0	13492443	0.719468	0.537669	0.651264	0.523475	1	0.733747	0.825531	0.569789	1.11686	1.14332	0.22584	0.612186	6.05149	p2704	383643	550742	808258	595884	4.20407e+06	8467539	10287773	9501728	310621	341315	469104	539554	6.26196e+06	6.74698e+06	9713759	9205169	249120	271873	386492	309350	7202948	8400192	8882497	9769318	261695	310706	478987
205.998	15.746	C7H7ClO5	6	2-chloro-3-methyl-maleylacetate	5	0	0	285965	0.769745	0.955726	0.763373	0.849857	1	0.692419	0.716789	0.572505	0.965841	0.547962	0.381666	0.559763	0.29607	p5170	194520	159277	121798	115209	0	0	0	0	110903	99042.6	125090	139297	0	0	0	0	136929	137248	192194	188336	0	0	0	0	143477	127186	138629
133.064	14.2622	C7H7N3	2	3-Methylpyrrolo[1,2-a]pyrazine	5	0	0	520215	0.724319	0.562607	0.705603	0.520981	1	0.748555	0.752216	0.579915	1.22725	0.82972	0.506876	0.788039	2.32357	p400	86076.6	100197	165312	116792	279264	232517	362247	371842	66643	59382.8	77027	119616	392558	263884	409299	332528	40135.7	50001.6	89688	62689.9	272988	267615	334254	358920	76893.9	80067.1	103494
490.267	7.40972	C51H80O18	1	Ziziphin	5	0	0	1955568	0.809466	0.546391	0.568824	0.480133	1	0.649092	0.715639	0.58766	1.29325	0.693002	0.205171	0.136432	0	n2713	387897	430742	485785	769560	0	0	0	0	617842	493891	559656	848359	0	0	0	0	586824	477832	386666	669745	0	0	0	0	478825	688419	665405
255.158	13.9142	C12H21N3O3	1	L-Pyrrolysine	5	0	0	189666	0.630279	0.473071	0.646014	0.534511	1	0.604958	0.652324	0.593204	0.928555	0.702472	0.432192	0.628483	1.48545	p1700	26183.7	52938.3	60642.8	57606.8	142017	121774	189666	133613	30402.8	37902.1	41643.8	46838.8	126606	103065	119946	144471	17385.8	29713.2	40882	34625	114734	115812	137565	127237	41710.9	50252.3	53634.3
324.106	17.8456	C10H28Cl2N2OP2	1	Polixetonium chloride	5	0	0	804605	0.708137	0.591227	0.63578	0.505677	1	0.671019	0.668506	0.594741	1.07973	0.768469	0.359734	0.603639	4.11715	p3030	64415.1	64145.6	86277.4	65712.4	459848	617096	630679	555954	48257.8	54726.4	64193.8	60633.7	610078	610010	728888	570053	42161.1	30566.2	69416.1	58578.8	545476	658549	677433	598118	59813.5	63615.3	60144.8
169.989	16.822	C3H6O6S	6	(S)-2-O-Sulfolactate	5	0	0	151568	0.806358	0.84385	1.15119	0.941449	1	1.24479	0.769257	0.595812	1.74779	0.747879	0.517766	1.08798	2.83083	n3439	18708.9	22059.6	25690.5	16047.5	109161	113162	134000	110802	15108.6	54081.9	32596.8	27012.3	115972	77105.4	136865	106338	22867.2	23908.4	23587.2	16950.8	106260	102869	102737	116698	29958.4	61561.3	23756.3
148.125	4.30264	C11H16	1	Pentylbenzene	5	0	0	3230579	0.732254	0.539347	0.656634	0.879019	1	0.874179	0.49371	0.598872	0.642926	0.617925	0.502147	0.682864	0.613206	p1714	924045	883498	2469313	1.71617e+06	1.33577e+06	1.36415e+06	1547956	1.54531e+06	1.7441e+06	974408	2.50944e+06	1.12369e+06	862101	981008	1.03937e+06	1.17215e+06	566154	954308	907240	1.4911e+06	825269	2.08172e+06	1.53427e+06	1.12162e+06	1.90337e+06	1.27817e+06	535054
303.122	10.3094	C15H17N3O4	1	indole-3-acetyl-glutamine	5	0	0	418356	0.932295	0.762894	0.859552	0.755117	1	0.774057	0.844267	0.600293	1.03329	0.842092	0.839141	1.1316	0.758563	n2113	89298.5	150203	181153	142461	0	0	0	0	98023	86187.2	104035	102725	0	0	0	0	77023.6	85728.9	126459	96120.7	0	0	0	0	34563.9	57478.6	76436.9
100.016	7.45444	C4H4O3	2	Succinic anhydride	5	0	0	2578705	0.73842	0.591888	0.848344	0.529443	1	0.643031	0.885667	0.605777	0.892966	0.71661	0.261719	0.393483	0.231695	n898	1.31607e+06	2406925	1.79105e+06	1600320	8836.14	17319.9	71785.2	20862.3	959794	1.12621e+06	1.10785e+06	1.23292e+06	17175.8	13475.6	16069.1	15553	1.29462e+06	855069	982012	942994	14309.1	67841.8	17548.9	20404.3	1.33752e+06	1.41085e+06	1.25807e+06
267.096	14.4314	C9H17NO8	3	Neuraminic acid	5	0	0	444873	0.800762	0.609943	0.726916	0.625669	1	0.682908	0.745523	0.608445	0.966889	0.782712	0.466882	0.790876	2.43152	p4969	101265	80488.3	85112.8	93704.2	300112	270639	377896	370444	54023.9	61527.8	61544.3	76156.4	256527	238195	338096	304638	50549.9	48295.3	68622.5	58725.8	212470	377759	292492	328421	52492.7	61152.3	75717.2
213.111	11.5824	C9H15N3O3	2	Methyl 2-diazoacetamidohexanoate	5	0	0	378024	0.695051	0.663776	0.681551	0.712833	1	0.958872	0.708455	0.610863	1.06759	0.868077	0.56062	0.912751	2.63507	p754	53941.3	39924.9	69464.8	36479.3	207668	250092	269645	240859	31705.2	55981.2	65742	99155.9	267417	256098	278278	270459	28160.4	29621.8	63073.6	53994.8	276162	292442	237327	368327	41666.2	36748.9	52031.4
235.085	11.3811	C12H13NO4	1	3-Oxo-carbofuran	5	0	0	419366	0.738577	0.703987	0.793497	0.746661	1	0.839787	0.840222	0.612655	1.14678	0.821325	0.510203	1.03434	2.98411	p2348	39709.8	36141.2	50803.1	52712	319220	285328	303223	282459	34493	40622	36470.9	80786.6	326117	258303	339967	332165	20275.8	45267	45840	49881.6	285495	312620	270717	379681	31318.9	30027.3	46389.5
242.02	15.6301	C6H11O8P	2	D-myo-Inositol 1,2-cyclic phosphate	5	0	0	1263090	0.774332	0.881513	0.746608	0.832117	1	0.663655	0.786728	0.619855	0.828727	0.563843	0.372975	0.523123	0.329976	p4854	831957	707736	571434	476130	21839	23548.5	113749	46384.9	426496	424420	494530	545055	35708.2	53886.4	51265.7	66564.9	528150	586474	681247	715226	49042.1	25763.9	65786	67669.4	649838	499172	534671
96.0213	13.3123	C5H4O2	3	Furfural	5	0	methanofuran biosynthesis	945370	0.816557	0.671034	0.908886	0.679635	1	0.742077	0.800412	0.628698	0.869166	0.68445	0.381587	0.492045	1.22958	p2458	416298	371726	346611	367354	604557	899602	391151	293671	257179	322601	272738	289247	654788	607121	297756	318384	215918	240064	300874	275602	546232	592623	356179	209784	188926	260164	194697
189.111	16.8814	C7H15N3O3	1	L-Homocitrulline	5	0	0	342324	0.679761	0.649102	0.666496	0.588889	1	0.723308	0.620069	0.632864	1.04226	0.769217	0.411954	0.729675	2.06031	p4895	80664.1	67907.2	71688.7	60393.3	172075	196490	244288	231443	41044	51355.3	47859.7	72020.1	194995	173827	235995	209381	39795.6	44144.7	48532.5	58028.1	184459	250596	206182	216852	58155.6	72803.1	73841.8
122.048	13.9405	C6H6N2O	5	Picolinamide	5	0	Glycerophosphoinositols	1819700	0.714181	0.49584	0.689513	0.45663	1	0.538621	0.777019	0.633035	0.882793	0.608725	0.146779	0.143732	0.284037	p2077	1.61764e+06	950958	1.02467e+06	1.05488e+06	51025.7	71734.2	72602.8	85014.1	536611	679939	723783	705696	29387.2	28756.1	85620.3	80236.7	510217	730364	582999	612284	52128.5	37371.3	89835.2	88436.9	1.17597e+06	1.68118e+06	1.10793e+06
129.058	7.45209	C9H7N	3	Isoquinoline	5	0	0	676337	0.790734	0.836476	0.798921	0.779292	1	1.01262	1.01393	0.636604	1.11353	1.12612	0.752403	1.10628	1.12664	p3132	191546	196227	281092	215965	376198	188426	193410	168277	225202	296214	249567	266499	230842	415494	165088	246933	180869	206075	275578	194495	450830	257139	291091	155819	233333	166063	202569
204.075	15.8963	C7H12N2O5	6	5-L-Glutamylglycine	5	0	0	1129341	0.89463	0.72978	0.793719	0.72286	1	0.877075	0.83391	0.636708	1.0657	1.06565	0.644686	0.960359	2.38844	n3815	159337	235752	275073	201245	873188	830787	1.08349e+06	837561	158657	191244	215267	257251	876780	682275	1.00365e+06	938063	138013	138048	231591	176650	869796	791618	855279	941627	108380	99320.6	117481
265.118	11.2496	C11H15N5O3	1	N6-Methyl-2'-deoxyadenosine	5	0	0	2434817	0.697558	0.633504	0.729687	0.667552	1	0.841304	0.70818	0.63921	1.06771	0.881687	0.490207	0.708141	2.23312	p2011	454520	638537	714174	455905	1.87027e+06	1.53821e+06	1.91254e+06	1.80114e+06	329264	396579	532876	771287	2.05822e+06	1.33692e+06	2.20594e+06	2.10684e+06	305594	307094	505172	410740	2.03606e+06	2434817	1.85505e+06	1.71108e+06	299378	436420	436784
236.116	5.96067	C12H16N2O3	7	N-acetyl-5-methoxykynurenamine	5	0	0	1984763	0.651746	0.572629	0.523483	0.827574	1	0.306122	0.626413	0.639227	1.19365	0.924086	0.963831	1.17405	29.9923	p1816	13693.8	17186.9	21432.3	15101.9	987826	1.86749e+06	1.50349e+06	1.10546e+06	14210.2	0	16702.9	0	1.26472e+06	1.23551e+06	1.44681e+06	1802748	0	0	48032.1	9793.7	1.41942e+06	1.55405e+06	1.27866e+06	1.25799e+06	10347.3	28369.8	33735.9
228.111	5.77736	C10H16N2O4	5	Tetraacetylethylenediamine	5	0	0	5727720	0.818322	0.71435	0.786674	0.619046	1	0.924472	0.902687	0.640053	1.26283	1.0835	0.575173	1.27908	5.97217	n2676	515942	880039	1.09582e+06	782090	2.81159e+06	4.81588e+06	4707488	3.3519e+06	724747	644879	639812	1.19372e+06	3.41236e+06	2.47521e+06	4989832	4491919	424968	564705	937254	548189	2.74538e+06	4.5084e+06	3.17048e+06	3.28895e+06	528606	591996	732808
143.095	10.4353	C7H13NO2	4	Stachydrine	5	0	stachydrine degradation	243366	0.781892	0.699562	0.905351	0.681725	1	0.778832	0.89133	0.648847	1.15527	0.532998	0.529184	0.570897	1.46076	p4071	73335.8	76463.5	96678.3	82656.9	196539	149306	156725	141975	62176.1	50116.3	54994.9	69144.1	174540	147349	181554	139990	49008.9	59387	78077.6	25893.5	118909	186698	160867	134516	53163.3	61038.2	49934.4
222.074	16.209	C8H14O7	3	2&beta;-deoxy Kdo	5	0	0	225033	0.709117	0.629463	0.643916	0.613361	1	0.842109	0.655786	0.649575	0.944405	0.915491	0.493092	0.980432	3.3976	n5194	21905.3	26937.3	37365.2	23496	165372	181438	198445	170306	20480.1	20326.7	23303.7	32721.5	150832	134902	185420	176524	13916.3	14663.4	22605.4	21195.1	144523	152474	175473	185037	19505.2	16673.6	18595.3
120.094	4.30502	C9H12	8	Cumene	5	0	0	4002089	0.730457	0.576619	0.751352	0.875546	1	0.900595	0.540855	0.654189	0.729251	0.627575	0.492506	0.715547	0.645233	p1712	1.15766e+06	1.21768e+06	2247715	1.75533e+06	1.44527e+06	1.44276e+06	1.55917e+06	1.57503e+06	1.79589e+06	1.16218e+06	2599646	1.106e+06	902194	1.20579e+06	1.17023e+06	1.25181e+06	680651	1.00822e+06	860445	1.71723e+06	1.04614e+06	2558512	1.82058e+06	1.3333e+06	1.74196e+06	1.54631e+06	429676
189.1	7.43193	C8H15NO4	6	(2S)-2-{[1-(R)-Carboxyethyl]amino}pentanoate	5	0	0	583531	0.717991	0.635566	0.700253	0.69691	1	0.793479	0.868906	0.659014	1.06265	0.832763	0.128992	0.294576	0.552277	n2726	291940	351521	583531	455458	31733.7	100872	44151.4	50197.4	151132	256458	234993	355326	24455.3	64572.1	104857	99363.9	160424	138620	291286	208982	63837.5	80543.7	56600.2	129043	112219	163693	122846
143.058	9.12354	C6H9NO3	4	Trimethadione	5	0	0	441311	0.69057	0.651051	0.844255	0.655413	1	0.750061	0.746794	0.660215	1.17353	0.658818	0.304779	0.449635	1.06684	p2434	185855	188185	242865	184762	263479	294259	323519	224772	117139	179680	156190	194741	291757	118991	365590	286532	116414	166404	139893	139535	257496	200443	272486	253039	123669	202236	135429
268.079	13.226	C9H16O9	4	3-Deoxy-D-glycero-D-galacto-2-nonulosonicacid	5	0	0	214644	0.800327	0.688858	0.798696	0.726255	1	0.935749	0.844538	0.663886	0.995381	0.860789	0.513015	0.793554	2.39073	n2832	25935.7	31518.5	38016.2	26216.3	128514	144035	151286	149308	31106.7	34962.8	32460.2	42207.4	158402	116877	148453	145603	23205.7	25772.1	32105.5	22521.3	118308	158899	128599	136253	22789	25559.6	26437.1
221.069	12.1703	C11H11NO4	3	Methyl dioxindole-3-acetate	5	0	0	304475	0.645805	0.604085	0.676103	0.718469	1	0.905881	0.812224	0.666165	1.08187	1.04707	0.617008	0.95631	2.79834	p2151	47913.9	42558.2	59830.1	47408.3	195077	232424	251009	216289	39846.3	42132.4	46457.7	63547.2	224901	180956	222965	209074	27166.5	29759.5	41004	30094	214405	235932	207224	230299	32066.1	41145.5	32551.9
184.146	4.25745	C11H20O2	62	gamma-Undecalactone	5	0	0	262352	0.965248	0.693246	0.9678	0.716168	1	0.758969	1.078	0.667176	0.666841	0.591058	0.429881	0.790415	0.49767	n1478	115394	125455	148995	135836	23012.3	27650.7	30247.6	28650.2	99638.3	134129	125824	106344	24555.8	28781.4	26063.5	21306.4	88157.3	98268.3	135626	103537	31463.7	29857.9	37040.1	22616.8	51629.5	31644.4	77394.5
186.064	14.3823	C7H10N2O4	1	(S)-AMPA	5	0	0	440386	0.708988	0.652854	0.751831	0.729503	1	0.789405	0.815508	0.667231	1.02239	0.921736	0.580474	0.774313	3.56692	n308	48646	43416	52462.2	39501.7	264552	292986	405692	430448	34532.2	39652.7	33071.9	48824.3	312864	278353	341558	278828	25055.9	34482.7	35080.1	34463.5	290821	356607	322301	373849	40928.4	43784.7	43446.5
283.081	13.598	C11H13N3O6	1	Cucumopine	5	0	0	285184	0.579548	0.782936	0.546084	0.599121	1	1.00095	0.465569	0.669079	1.11484	1.06762	0.255772	1.18712	3.0933	p6167	37848.9	20383.5	48148.3	26339.3	162489	170813	227664	285184	23430.7	19388.9	21873.2	67973.2	163960	120511	157718	159524	10626.6	20698.6	41094.4	31350.4	168027	170647	139157	174219	0	16196.6	21250.3
216.075	10.7227	C8H12N2O5	1	N3-(4-methoxyfumaroyl)-L-2,3-diaminopropanoate	5	0	0	13425771	0.703888	0.68838	0.730979	0.708987	1	0.859634	0.759135	0.669377	1.12146	0.962085	0.549834	0.880916	3.47329	n434	1366668	1.41358e+06	1.93456e+06	1.25363e+06	8672044	9932995	11376905	10040554	1.04376e+06	1.30288e+06	1.5355e+06	1.98199e+06	10080230	7.81906e+06	11910104	10320431	939850	884269	1.76036e+06	1.11141e+06	9753102	10724678	9606339	10573712	980582	1.15779e+06	1.25014e+06
225.083	8.99692	C11H15NO2S	1	Ethiofencarb	5	0	0	185624	0.785406	0.635018	0.616202	0.814824	1	1.02557	0.752978	0.670874	1.20738	0.91098	0.372381	1.16431	2.92436	p2448	24916	28210.2	40202.3	29533	173529	148850	149700	124925	13431.5	34243.4	32748.5	45602.5	150627	173468	136777	128161	10918	14034.8	32660.7	20420.2	159165	185624	142615	136125	24320.5	27575.1	26680
257.101	10.5629	C10H15N3O5	2	5-Methylcytidine	5	0	0	5428782	0.730171	0.672208	0.776982	0.650583	1	0.817884	0.78801	0.671728	1.04794	0.969384	0.558186	0.922611	2.01352	p3838	1.21507e+06	1.24835e+06	1.48642e+06	1.19194e+06	3.79455e+06	4.50361e+06	3.9358e+06	3.80574e+06	880277	1.17338e+06	1.27627e+06	1.16086e+06	4.05433e+06	3808896	3575079	3.48698e+06	761270	768667	1.23422e+06	926758	3715791	4624866	3.44827e+06	3.8543e+06	822186	944672	987930
337.139	9.74453	C14H19N5O5	1	6-oxo-famciclovir	5	0	0	367997	0.699312	0.712985	0.726136	0.583018	1	0.926381	0.784532	0.672249	1.05406	1.00528	0.547982	0.871505	2.21414	p2408	74306.5	65963.1	83636.8	84220.8	267070	331203	346530	263101	49614.3	53975.2	100676	107094	304086	254233	274320	274581	35086.4	58533.3	68590.7	77426	281514	252972	267925	234458	51017	60475.7	46533.2
226.059	13.6665	C9H10N2O5	1	3-Nitrotyrosine	5	0	0	156969	0.613903	0.559253	0.675804	0.584872	1	0.900316	0.717001	0.673447	0.93555	0.85688	0.616364	0.919616	1.29802	p4501	45991.7	54476.9	55762.9	44017.9	135044	104314	132348	115549	38155.6	49920.9	64748.6	81147.3	134548	103534	105576	108523	26424.5	32971.2	44917.6	41024.3	132498	122469	117013	111989	36185.8	53540.8	42268.7
326.052	14.7649	C9H15N2O9P	1	2,4-Dioxotetrahydropyrimidine D-ribonucleotide	5	0	0	435308	0.764313	0.602135	0.71455	0.6909	1	0.932187	0.917275	0.674865	1.03022	1.0691	0.899602	1.01164	1.66801	p1236	126875	104997	126077	111009	296538	315504	236007	231378	102694	106659	124710	149269	435308	222853	200420	205246	78774.7	63672.9	92581.7	77173.3	327817	313039	154174	216722	87696.8	50108.8	109409
251.101	14.0468	C9H17NO7	2	Muramic acid	5	0	0	426865	0.743667	0.682599	0.80775	0.675981	1	0.903316	0.794122	0.681245	0.993659	0.959267	0.568543	0.947136	2.70253	p3435	75791.2	70029.5	79272.9	71717.2	314089	322553	357243	334554	51204.9	79159.9	75668.1	86052.4	326540	264200	321774	338106	41592.2	42519.9	82574.5	54030.2	377819	339449	276332	360655	62028.1	70123	67962.4
275.148	16.6689	C11H21N3O5	6	Epsilon-(gamma-Glutamyl)-lysine	5	0	0	13105162	0.761776	0.614187	0.764023	0.647041	1	0.779817	0.793651	0.682224	1.18286	1.00456	0.585878	0.99346	2.98611	p2705	1.68156e+06	2.00323e+06	3.02878e+06	2.40369e+06	8721532	8863971	11168897	10939273	1.46604e+06	1782728	2.02269e+06	2.26757e+06	9614700	6.92439e+06	11430142	10088773	1.07645e+06	1.09895e+06	2.07658e+06	1.68578e+06	8657219	9887138	9588223	11406156	1542254	1.58176e+06	2160593
288.148	7.43087	C16H20N2O3	6	Methyl 2-(4-isopropyl-4-methyl-5-oxo-2-imidazolin-2-yl)-p-toluate	5	0	0	1347695	0.742022	0.82264	0.640466	0.836114	1	0.872105	0.948611	0.685856	1.02548	1.05243	0.673648	0.865597	0.423245	p676	338185	288542	351265	244702	1.05234e+06	774560	908148	869188	220237	213783	347037	468668	837671	1.0864e+06	769881	803558	255684	237716	373502	311941	847535	699056	780569	792890	194288	221020	248617
198.1	8.42119	C9H14N2O3	1	Metharbital	5	0	0	361487	0.719323	0.650049	0.685508	0.563782	1	0.791599	0.766765	0.686841	0.874756	0.792558	0.9886	1.26128	6.62783	n411	15991.6	18650.7	24078.4	14751.3	302072	302586	315313	269548	12020.1	19412.1	18199.1	20915.1	278035	236122	300595	322071	5889.03	16403.7	21329.6	14309.3	323987	247983	297671	319284	9357.57	9562.59	14464.2
84.0213	14.9256	C4H4O2	3	4-Hydroxy-2-butynal	5	0	0	489333	0.692971	0.71391	0.799983	0.703264	1	0.843539	0.760606	0.687253	1.00311	0.843732	0.606167	0.856422	2.27624	p2546	92192.2	93534.4	101234	88860	333118	442639	307492	336896	74423.6	82843.8	97717.7	127431	399108	402477	416341	265658	54474.7	69385.6	97187.9	102601	383997	431931	316142	279140	73706.9	87360.8	93975.9
288.085	15.8143	C12H16O8	2	Phlorin	5	0	0	734960	0.841178	0.643714	0.772966	0.673101	1	0.747804	0.648039	0.687364	3.26044	1.5122	0.319756	0.529375	2.91058	p782	34652.4	30636.5	56202.9	53883.6	86492.6	84712.5	67051.6	78793.1	20319.3	27153.8	15253.2	35045.8	80512	90306.1	81320.7	66699.5	15399.8	25282.8	14884.3	28595.8	83255.1	88892.1	62986.6	55160.7	318593	664326	339700
244.069	16.5012	C9H12N2O6	3	Orotidine(fragment)	5	0	0	543086	0.795163	0.644936	0.844133	0.632594	1	0.75541	0.774874	0.688753	1.0572	0.879354	0.438565	0.773355	2.52436	n2392	82324.3	102109	111935	90938.1	355884	422723	471117	398952	68654.6	86833.9	78513.7	114043	435823	314908	470246	480796	59023.5	70950.1	85606.2	81566.1	430341	398156	427514	415952	88636	95683.5	102582
270.097	14.7389	C10H14N4O5	4	6-Hydroxyl-1,6-dihydropurine ribonucleoside	5	0	0	1260340	0.828993	0.687443	0.813764	0.690028	1	0.803128	0.861809	0.693268	1.02564	0.892456	0.582228	0.799887	2.83269	p1215	136066	185103	196566	151725	639704	784988	1.18787e+06	1.04591e+06	125340	157273	145085	181244	828258	660771	1.06965e+06	1.26034e+06	100414	96388.9	201456	122969	740354	807390	959285	1.08896e+06	139634	148587	155667
100.016	14.7706	C4H4O3	2	2-oxobut-3-enanoate	5	0	3-methylquinoline degradation	281659	0.66482	0.677928	0.596764	0.511451	1	0.693362	0.670233	0.694809	1.17017	1.15886	0.573877	0.792815	0.287679	p3358	147028	124882	169828	144173	0	0	0	0	80800.4	106120	97805.9	150947	0	0	0	0	127347	63737.5	139176	95716.2	0	0	0	0	78858.4	94871.8	83041.5
228.147	8.725	C11H20N2O3	3	L-isoleucyl-L-proline	5	0	0	2276282	0.757827	0.689018	0.764284	0.670805	1	0.82657	0.847483	0.696895	1.03821	0.952804	0.594014	0.991312	2.31477	n1876	342100	402748	458892	370656	2.04961e+06	1.9978e+06	1831200	1.92975e+06	275187	316201	365788	455668	1.85192e+06	1.81855e+06	1.87851e+06	2.04883e+06	233860	241616	407175	295077	2.20834e+06	1.85133e+06	2.05893e+06	1.94614e+06	266032	292958	354100
163.084	10.8705	C6H13NO4	10	Bicine	5	0	0	2610481	0.816121	0.762817	0.781493	0.696799	1	0.946758	0.906081	0.698556	1.07444	1.08203	0.626818	0.930425	2.38097	p131	354590	350837	528000	364449	1.37231e+06	1757636	2.1127e+06	1.73728e+06	350623	381600	414847	528206	1.41527e+06	1.45021e+06	1.65957e+06	2.06487e+06	269397	262210	467796	350391	1.58187e+06	2.03376e+06	1.57551e+06	2025756	292305	367999	414494
114.079	15.2631	C5H10N2O	3	3-Amino-2-piperidone	5	0	0	242373	0.691751	0.525983	0.815074	0.666832	1	0.700271	0.67885	0.699342	1.325	0.908777	0	0	0.114708	p2069	141093	41260.3	131497	95441.8	0	0	0	0	89394	84348.9	57652.2	98823.4	0	0	0	0	28116.1	73188.8	47823.2	98903.2	0	0	0	0	113400	173756	113333
291.095	12.101	C11H17NO8	3	2,7-Anhydro-alpha-N-acetylneuraminic acid	5	0	0	454758	0.723034	0.72947	0.792463	0.72362	1	0.844372	0.82729	0.700241	1.14045	0.94825	0.609515	1.05725	2.98888	n3199	62564.8	64295.3	78701.9	72393.5	321328	346319	360156	334955	51180.6	54196.7	65107	86926.1	302657	256540	395140	330906	48658.7	46541.5	74730.3	52451.6	354496	311653	296347	380115	56910.2	54641	62894.8
506.183	17.9328	C25H31ClN2O7	1	Hydroxyclomipramine glucuronide	5	0	0	231844	0.680377	0.732002	0.719777	0.607386	1	0.861725	0.672807	0.700461	0.976058	0.911272	0.590613	0.949189	1.31968	p3050	70209.5	76791.7	112577	70801	126881	198241	177625	161906	69750.4	82701.2	102697	88875.5	138951	135708	172322	157717	63889.2	52109.1	95863.6	80373.8	159095	163701	140370	164529	47441.1	44874.5	58145.4
224.116	9.37875	C11H16N2O3	1	Butalbital	5	0	0	128657	0.768705	0.743859	0.791954	0.826341	1	0.903883	0.823696	0.701325	1.0684	0.933644	0.623979	0.989448	2.09391	n2615	26923.1	25242.7	26486.2	24780.8	84711.3	88043.1	109504	82420.2	18274.9	21701	25645.3	28095	89970.9	83662.5	109712	80929.9	14581.5	17932	24613.9	19997.4	94497.5	89666.9	92428.5	112075	13230.1	18835.1	19033.6
567.286	5.30892	C21H41N7O11	1	3'-Deoxydihydrostreptomycin	5	0	0	5140574	0.774917	0.75613	0.786997	0.744136	1	0.999162	0.812087	0.701469	1.08426	0.948055	0.681319	0.677418	0.256131	p3758	1.72093e+06	1.89922e+06	2.51797e+06	1.71013e+06	0	0	0	90297	1.39809e+06	2.03263e+06	2.37666e+06	2.41298e+06	0	0	0	0	1.77564e+06	1.00082e+06	1.8084e+06	1.63603e+06	0	0	0	79168.5	869400	884151	1.20333e+06
262.095	7.44126	C13H14N2O4	1	L-cis-Cyclo(aspartylphenylalanyl)	5	0	0	2041245	0.633108	0.711932	0.797466	0.707144	1	0.82571	0.834924	0.702366	1.11054	0.977945	0.596908	0.933387	2.50104	n661	211884	300642	326344	340849	1.39398e+06	1.70393e+06	1.40377e+06	1.57062e+06	218767	214919	270516	379279	1.47758e+06	1.65392e+06	1.52312e+06	1.7813e+06	204442	174757	258825	296159	1.29344e+06	1.3053e+06	1.27661e+06	1.56495e+06	179587	273968	275296
356.132	14.8343	C13H24O11	5	galactopinitol B	5	0	galactosylcyclitol biosynthesis	3160605	0.796445	0.74538	0.797452	0.715217	1	0.799572	0.754045	0.702851	1.05229	0.938153	0.648666	0.928394	2.40291	n2547	511764	553996	594920	480106	2.06651e+06	2297490	2.69161e+06	2.48637e+06	402053	504687	522958	627483	2.28242e+06	2.03147e+06	2.58748e+06	2549412	407130	390537	612471	507614	2.14609e+06	2373107	2.41727e+06	2413498	452307	426893	539073
301.095	4.86932	C16H15NO5	2	Citpressine I	5	0	0	498695	0.875294	0.669865	0.728034	0.828108	1	0.956191	0.8224	0.704057	1.05502	0.960548	0.660735	1.10282	2.89439	n4191	71718.1	89737.9	96481.5	74950.2	371521	361456	438015	456013	55216.8	68967	89405.8	110175	323663	358065	384763	428346	44696.7	44167.3	77094	60856.8	350723	390406	380168	399893	62601.9	58979.6	62015.1
210.074	11.8554	C7H14O7	7	beta-D-Sedoheptulopyranose	5	0	0	146203	0.787801	0.690115	0.843011	0.680445	1	0.911722	0.86845	0.705271	1.01937	0.978981	0.583735	1.02449	3.00858	n3554	16022.5	16954.2	21759.7	17801.4	93285	86660.6	116501	100800	14557.9	16442.1	17872.5	23628.6	113227	83573.6	103503	95604.9	6389.88	12841.7	21079.3	14567.8	83020.4	103342	95469	93698.4	15005	16308.5	15345.7
232.106	8.57545	C9H16N2O5	10	Boc-Asn	5	0	0	535496	0.696979	0.68708	0.787065	0.662527	1	0.897827	0.803484	0.706523	1.08202	0.967111	0.607374	0.966048	2.75707	n406	52302.9	56852.3	68522.6	49474.9	382071	397204	430540	452330	44138.3	42683.7	58322.4	84676.8	396676	379208	505947	450303	31951.2	34903.4	51814.9	57205.8	454216	387805	422614	430901	42408.2	43730.9	62341
274.132	5.09616	C15H18N2O3	2	indole-3-acetyl-valine	5	0	IAA degradation V	902328	0.730525	0.863835	0.875497	0.837988	1	1.028	0.865097	0.716972	1.21328	0.942842	0.785718	1.2745	3.46161	n755	98918.1	110170	124244	115338	607631	773180	717319	682036	94533.3	148689	120534	141681	556216	534783	740815	749122	83334.6	111182	134555	95651.8	618124	633503	717158	754169	67418.1	83337.2	108678
202.059	12.1163	C7H10N2O5	2	N3-fumaramoyl-L-2,3-diaminopropanoate	5	0	0	454108	0.750514	0.717284	0.799819	0.716104	1	0.893962	0.852311	0.718654	1.12619	0.967924	0.660534	1.06699	3.13991	n4004	63747.5	71555.4	103296	85215.3	331889	406384	403598	404237	66846.7	65588.8	86189.8	106266	381913	288358	421161	394665	53303.8	49251.7	90536	67590.4	362109	352474	376691	368477	59597.8	79665	96142.5
143.058	14.444	C6H9NO3	4	Vinylacetylglycine	5	0	0	845600	0.878646	0.689138	0.89879	0.732111	1	1.02852	0.979683	0.720915	1.23577	0.965393	0.538075	1.00984	4.05679	n4159	59074.8	75476.8	102486	75229.6	461107	464064	582964	556322	59232.2	59077.3	65144.5	125786	519933	356599	553419	505404	37135.3	38166.5	75181.8	56715.7	427545	501943	505829	598044	52984	78511.9	66287.8
284.112	14.7023	C11H16N4O5	2	Coformycin	5	0	0	3376145	0.742925	0.71998	0.794567	0.770951	1	0.931324	0.823568	0.72144	1.01686	1.00845	1.0113	1.45914	4.87486	p1202	262930	200657	281977	189773	1.62053e+06	2.07441e+06	3.19593e+06	2.84996e+06	159555	238924	213861	312806	2233199	2468050	2.80173e+06	2851963	130830	132362	261061	190952	2.00355e+06	2.51182e+06	2295033	2.97413e+06	102467	164024	172899
147.09	12.0951	C6H13NO3	4	N-hydroxyisoleucine	5	0	lotaustralin biosynthesis __ superpathway of linamarin and lotaustralin biosynthesis	132220	0.697165	0.732281	0.682038	0.737558	1	0.833464	0.77889	0.722327	1.17396	0.979465	0.704668	0.96667	1.86238	n3214	25443.3	30958	36357.9	24884.6	102037	99973.2	109168	98386.6	23156.8	29345	31821.8	37037.2	84702.7	84343.1	91827.1	101264	20140.9	24556.1	34745.8	27184.7	118937	95499.7	96084	106113	26273.2	33876.8	28343.3
144.126	8.13259	C7H16N2O	2	N-Acetylcadaverine	5	0	0	455453	0.185447	0.487081	0.616817	0.466515	1	0.960904	0.625879	0.72308	0.981047	0.789495	0.73997	1.25958	8.06456	n4056	0	23293.7	29492.5	22453.7	271587	312975	340660	313614	20499.6	18841.9	19389.8	34023.5	296748	266942	377682	301307	0	0	28732.4	18284.8	332742	327386	319826	324122	0	0	0
238.107	9.95305	C10H14N4O3	1	quinonoid dihydro-(6H)-biopterin	5	0	0	1750208	0.780181	0.662562	0.727873	0.706389	1	0.83408	0.813433	0.723246	1.19208	1.03146	0.633216	0.930771	2.91723	p2636	276264	278170	363340	276783	1.10163e+06	1.23378e+06	1.63478e+06	1279717	177599	235684	287877	364261	1.08613e+06	978588	1.27405e+06	1.27222e+06	167331	172379	317705	188917	1278123	1.43024e+06	1.32505e+06	1425909	199210	221209	317449
567.287	8.44752	C21H41N7O11	1	3'-Deoxydihydrostreptomycin	5	0	0	579625	0.733327	0.690228	0.707532	0.61694	1	0.911826	0.727884	0.724837	1.04664	1.0223	0.616127	1.16026	0.652968	p4224	141098	188919	229010	150027	0	0	0	0	142788	157267	192911	207599	0	0	0	0	113477	88094.6	180453	148284	0	0	0	0	79000.9	82491.2	118171
288.148	5.22761	C16H20N2O3	6	Methyl 6-(4-isopropyl-4-methyl-5-oxo-2-imidazolin-2-yl)-m-toluate	5	0	0	996528	0.873757	0.725192	0.68797	0.619245	1	0.784716	1.00063	0.729091	0.866202	0.989554	0.714685	0.969667	3.38503	p262	129407	163220	172847	89114.8	421697	612705	654041	691525	124318	0	165347	216431	683022	574940	568130	614650	92232.6	104394	151620	119461	543764	685385	714389	585254	77936.7	0	109026
282.095	15.8632	C10H18O9	7	Xylobiose	5	0	0	128641	0.745244	0.644833	0.731371	0.610415	1	0.807127	0.767694	0.729796	1.03884	0.957279	0.630719	0.941744	2.03382	n4133	36043.8	25636	32889.5	25919.4	92988.6	93450.5	107742	101023	19799.7	28752.1	29552.4	28081.9	89211.9	80457.4	108214	107269	19974.7	16044.4	24788.7	24026.8	91809.5	89966.5	99952	94857	12894.5	16483.2	24579.7
191.062	7.42444	C7H13NO3S	1	N-Acetylmethionine	5	0	0	1459096	0.581258	0.570474	0.619352	0.587314	1	0.742547	0.750357	0.731197	1.65978	1.08498	0.188174	0.36166	0.947215	n3086	350164	334741	376239	398885	418236	453659	336094	389600	228699	279010	295148	355465	440547	548018	270445	433482	151908	206101	205013	326878	395536	180035	577324	471062	723769	1.27049e+06	593547
266.102	10.2049	C11H14N4O4	1	8-Oxodeoxycoformycin	5	0	0	7919500	0.725837	0.680534	0.765889	0.653618	1	0.950928	0.767533	0.733184	1.02265	0.982261	0.560148	0.932868	2.51522	p300	1.21088e+06	1.35981e+06	1.73058e+06	1.41115e+06	5.00576e+06	5783154	6.77959e+06	6.05677e+06	1.16801e+06	1.14481e+06	1.66272e+06	1.78794e+06	5084901	5.84356e+06	5.8303e+06	5.75129e+06	742362	923174	1.35581e+06	1.1033e+06	5.97166e+06	6852044	5.93135e+06	6.28214e+06	828569	901426	1.11273e+06
243.183	7.36646	C13H25NO3	1	N-Undecanoylglycine	5	0	0	361710	1.12886	1.03733	1.69896	1.58994	1	1.775	1.29588	0.733428	1.68377	0.875114	0.961391	1.59069	1.40388	n3102	27229.9	64542.1	52009.9	89470.2	32458.6	54751.8	35825.2	67353.5	70001.7	184186	46688.6	106331	55284.5	33439	51936.1	77272	66157.1	87973.3	30175.4	53670.1	46832	58837.4	58988.7	56274.9	44995.6	197255	56903.4
213.111	7.69721	C9H15N3O3	2	Methyl 2-diazoacetamidohexonate	5	0	0	754998	0.787012	0.712881	0.763198	0.739683	1	0.886465	0.886962	0.736069	1.05535	0.996494	0.708226	1.00002	2.46584	p5440	158456	206021	223555	181151	706099	690518	371004	355952	148786	124446	175666	234992	565047	558430	370528	314306	108437	114766	169880	156891	646421	598408	309432	395011	107660	148258	166647
174.1	9.10017	C7H14N2O3	8	L-prolinylglycine	5	0	0	2288821	0.831078	0.76389	0.772323	0.714886	1	0.860506	0.872614	0.737189	1.0612	1.02239	0.950364	1.44956	7.77781	n2733	86335.6	103001	147968	108804	1.47419e+06	1.7074e+06	1.97612e+06	1.9672e+06	98245.7	119137	124779	111690	1.56896e+06	1.48645e+06	2.11175e+06	2.1227e+06	87735.3	92150.5	116240	106769	1.70366e+06	1.74512e+06	1545614	1.77119e+06	84608.8	81173.3	100443
189.111	14.9792	C7H15N3O3	1	L-Homocitrulline	5	0	0	232283	0.711584	0.714313	0.79829	0.649678	1	1.01097	0.74937	0.739816	1.18176	0.970454	0.515803	0.833517	1.78012	p2562	45894.3	55165	71260.5	69202	161914	163517	177404	157718	61899.5	59978.2	64756.3	96944.4	174888	138539	170680	174741	34955.3	37391.8	74284.1	53734.2	182521	169907	128556	138064	64583.1	94346	88685.4
186.064	10.2478	C7H10N2O4	1	(S)-AMPA	5	0	0	2612667	0.752574	0.708844	0.782252	0.71398	1	0.933991	0.851485	0.746433	1.2266	1.03287	0.545506	0.870323	2.61673	n822	434881	498350	642010	493540	2.06154e+06	2316154	2.30069e+06	2.34803e+06	364984	432444	537044	654682	2.2842e+06	1.93191e+06	2.2215e+06	2.20829e+06	300228	324750	512171	372502	1.99775e+06	2.32358e+06	2301568	2.45976e+06	316862	426497	423917
206.09	11.9241	C7H14N2O5	7	N-hydroxy DAP	5	0	0	2513880	0.824468	0.664523	0.822187	0.796481	1	0.98431	0.837876	0.751457	0.922927	0.86952	1.28464	1.99096	8.42422	n3193	112415	121070	149958	100875	1926725	2.01382e+06	2276449	1.99699e+06	125768	122580	122121	217102	2.20275e+06	1502985	2208614	2.13545e+06	66337.4	69149.3	154217	106974	1.87369e+06	1.92927e+06	1.94821e+06	2.04504e+06	87907.1	75817.2	107515
258.085	13.5597	C10H14N2O6	3	Ribothymidine	5	0	0	5364720	0.669544	0.640962	0.734786	0.698446	1	0.847086	0.717092	0.754777	1.18158	0.987008	0.830752	1.18871	3.01595	p3177	649884	676731	736134	619934	4338261	4250860	4346952	5.18244e+06	561483	696379	721443	905458	4.83072e+06	4.11675e+06	3.93208e+06	4.18295e+06	390186	493254	718151	581215	4046422	5104589	3387398	4.15959e+06	597459	677045	724496
234.1	7.43908	C12H14N2O3	3	5-Methoxytryptophan	5	0	0	8560571	0.801096	0.860302	0.783311	0.830198	1	0.958873	0.871399	0.760274	1.13038	1.13994	0.716797	1.17935	3.47134	n613	947110	1.02446e+06	1.28869e+06	1.15982e+06	5.21884e+06	6.08193e+06	7745436	6870270	772291	959246	1.1137e+06	1.45151e+06	6126625	6.2564e+06	6.38414e+06	8.128e+06	776000	746387	1.29207e+06	1.04059e+06	6.0878e+06	5697173	6.56416e+06	7328334	543262	789055	904889
237.064	5.30936	C11H11NO5	2	Methyl 2,3-dihydro-3,5-dihydroxy-2-oxo-3-indoleacetic acid	5	0	0	1032922	0.881726	0.627643	0.642111	0.621565	1	1.0074	0.952989	0.761516	0.855551	1.20706	0.844479	0.905004	0.815623	p3080	180378	153515	301704	220888	512268	567884	581747	441920	133012	49990.6	257934	347468	847980	493860	586368	623138	0	0	294256	196944	542156	665099	586895	653504	32731	0	132376
171.064	10.6829	C6H9N3O3	2	Metronidazole	5	0	0	271217	0.76832	0.743461	0.737956	0.650182	1	0.881422	0.849407	0.763739	1.03348	0.924248	0.611403	0.933072	2.48887	n461	46232.9	58429.2	67301.7	60506	186353	205580	240985	235680	43088.9	39945.2	47915	69201	189122	161953	173526	226902	36151.3	34457.9	51677.7	46535.4	192999	216575	193244	236184	45168.5	51846.7	49877.9
222.074	15.3628	C8H14O7	3	Ethylglucuronide	5	0	0	325805	0.793736	0.780329	0.757247	0.820245	1	0.874285	0.885133	0.768558	0.999886	1.03329	0.812547	1.30992	2.58547	n4609	48763.3	65694.9	64485.7	53365.5	213747	267462	275017	271208	49411.5	54248.3	52793.3	66784.2	245972	224520	268180	254276	44249.3	35680.5	61703.7	57613.4	245694	256586	259444	325805	42700.2	43830.3	47268.5
228.111	7.4399	C10H16N2O4	5	(S)-ATPA	5	0	0	45628320	0.730618	0.729045	0.799747	0.747496	1	0.915615	0.830884	0.775092	1.14536	1.04531	0.628396	1.05373	2.50412	n591	6480144	7.02368e+06	8.17529e+06	6.47765e+06	33224290	38808832	39710492	36833056	4688034	6.1899e+06	7468678	9225650	35826976	43504980	33453982	37989312	4461810	4.3646e+06	7386100	5741521	37415924	33197386	36048520	43668048	4482454	6425694	6.19777e+06
171.064	16.0183	C6H9N3O3	2	6-diazo-5-oxonorleucine	5	0	0	224767	0.829547	0.822791	0.83589	0.782178	1	0.956158	0.955812	0.777236	1.17693	0.979246	0.490956	0.952042	2.3108	p5938	20106.7	28615.8	46627.8	38734	87338.6	110925	201290	127567	20904.7	45890.1	34662.2	45600.4	138782	121279	167796	183598	19579.3	25334.5	43048	38583.8	111996	134906	131916	135899	32187.1	37925.4	46113.1
144.053	11.9232	C5H8N2O3	1	N-Nitrosoproline	5	0	0	149938	0.77621	0.654775	0.930963	0.69655	1	1.03245	1.04413	0.777551	1.32927	1.18158	0.946319	1.33923	3.69654	p2231	11897	25862.5	17689.2	14937	116400	122469	110803	91725	14122.6	18438.9	27100.9	27587.7	100492	41134.9	118337	97041.4	15742	0	22163.6	17427.8	99119.4	149938	132802	92600.2	14536.5	13524.3	21548.1
159.09	5.30656	C7H13NO3	15	3-Dehydrocarnitine	5	0	gamma-butyrobetaine degradation __ carnitine degradation II	977237	0.847215	0.710491	0.848355	0.794935	1	0.935162	0.828307	0.777664	0.922027	0.931781	0.730923	1.14859	3.98355	n161	90386.2	127416	178177	81294.2	435856	853271	807632	828580	115331	124586	130068	135808	503622	408788	652835	587329	74357.2	69980	126445	113495	524037	838845	711547	524552	99509.9	102444	109156
236.116	7.43735	C12H16N2O3	7	Carbetamide	5	0	0	16764380	0.854321	0.916162	0.725955	1.04641	1	0.738767	1.03029	0.777991	1.12531	0.81107	1.2756	1.25186	38.0385	n597	91124.4	73464.6	146180	97292.6	11405922	12395914	14171738	13821652	102240	80012.4	103845	144175	13438238	15035687	12090612	15389044	64298	88531.6	313756	67005	12824737	12550911	11904712	14829345	73882.7	120498	187336
315.143	8.43267	C13H21N3O6	3	nva-FMDP	5	0	0	357222	0.779089	0.750442	0.76743	0.797671	1	0.887653	0.982666	0.779352	1.13589	1.17644	0.671129	1.02651	2.9135	n412	45517.6	46814.2	58847.5	41553.1	264449	235512	244362	291613	29006.6	40989.9	49925.6	54088.9	206133	247210	280101	357222	24863.4	36352.7	44973.5	40923.2	207118	219393	223198	264630	33057.8	33709.5	39964.1
236.127	7.77024	C11H16N4O2	1	CPX	5	0	0	8394568	0.753343	0.68562	0.769977	0.700635	1	0.901144	0.877392	0.77992	1.12882	1.04392	0.637954	1.02084	3.00241	p1848	1.21586e+06	1.34723e+06	1.8631e+06	1.36112e+06	6.0042e+06	7.44489e+06	6962375	7065397	959099	1.15209e+06	1290974	1.7975e+06	6.41579e+06	5644750	6.67255e+06	6.80848e+06	821530	787195	1.32962e+06	1.01773e+06	6.06664e+06	6603892	6115176	6.90814e+06	812730	1.21454e+06	1.14325e+06
518.185	16.8232	C19H34O16	1	ciceritol	5	0	galactosylcyclitol biosynthesis	395428	0.852647	0.813513	0.762784	0.718728	1	0.798675	0.81818	0.780621	1.02323	0.94178	0.667479	1.07206	2.4176	n3432	73992.5	84743.6	81679.1	70134.7	260607	288730	332161	298442	59732.8	65136.3	79866.1	78338	268151	253777	349749	313683	61078.3	54045.1	93972.1	79236.5	299042	268550	298450	333674	37104.3	39537.8	58772.4
151.049	15.3234	C5H5N5O	3	2-Hydroxyadenine	5	0	0	447975	0.736974	0.731582	0.714777	0.61396	1	0.908014	0.779696	0.785255	1.10351	1.02366	0.599507	1.00106	1.37977	p58	125807	119139	145303	108812	200757	276439	245325	256231	101852	147726	135590	169418	249225	322566	350502	244931	75750.9	78570.3	164684	127821	233248	248522	271583	283085	96188.4	173755	136206
306.095	9.85202	C12H18O9	2	furaneol glucopyranoside	5	0	furaneol biosynthesis	372255	0.735178	0.770645	0.823363	0.688414	1	0.814131	0.925607	0.788039	1.00525	1.08567	0.918809	1.29834	3.34031	n262	30468	43331.2	54841.4	36159.2	247797	259327	284909	297377	42691.1	42131	37152.4	51862.7	228888	233217	276207	372255	38376.2	36200	50729.7	39245.8	216343	224088	221481	298321	29851.1	18983.6	41654.2
231.02	12.9575	C8H9NO5S	2	Paracetamol sulfate	5	0	0	308019	0.741311	0.702732	0.897003	0.729013	1	0.9504	0.880526	0.788292	1.31414	1.11471	0.559478	1.38752	4.36375	n1006	21614.2	29920.7	41745.6	23089	176874	194507	195187	188888	19792.3	18536	23601.5	29313.7	171414	187578	269885	185898	15358.5	9478.17	27074.9	15554.4	188897	192586	189336	202794	11642.6	18610.1	24412.1
259.046	11.6721	C6H14NO8P	8	glycerophosphoserine	5	0	0	3921539	1.07718	1.3696	0.893238	0.921594	1	1.26801	1.24827	0.788577	0.672831	0.82412	0.432249	0.563787	0.290212	p3559	3514630	3.92154e+06	2905159	2.09028e+06	0	0	48747.7	0	2593587	3.38525e+06	3572121	3.03469e+06	0	0	32675.8	34698.5	3.35183e+06	2.88192e+06	3912959	3.44729e+06	0	0	0	99883.6	1.03811e+06	1.1083e+06	1.355e+06
214.095	7.58495	C9H14N2O4	1	Pyrimidine nucleoside	5	0	0	738494	0.773244	0.773516	0.893517	0.796153	1	0.864995	0.991004	0.789134	1.25028	1.19332	0.666444	1.11957	3.79678	n1205	94129.9	105468	130676	110234	553216	573846	659729	715592	62948.3	87784.5	117823	127686	512319	519094	691242	576110	76762.6	74901.5	111239	91433.7	583469	667696	614382	656441	70442.6	108724	145936
335.133	14.6548	C12H21N3O8	3	N4-(Acetyl-beta-D-glucosaminyl)asparagine	5	0	0	2074066	0.702068	0.81013	0.73103	0.7623	1	0.968345	0.735753	0.789917	1.06301	1.02699	0.672794	1.22871	4.37708	p1207	178523	183533	233361	191276	1.28318e+06	1.43084e+06	2.02643e+06	1.62342e+06	150986	167404	237488	258067	1.41303e+06	1.38568e+06	1.76758e+06	1.64267e+06	128654	110665	280777	160863	1358770	1.60641e+06	1.4666e+06	1.68907e+06	81586.6	103902	145494
171.064	11.8392	C6H9N3O3	2	Metronidazole	5	0	0	238119	0.804857	0.770037	0.839114	0.842527	1	0.953849	0.88673	0.790857	1.18764	1.08921	0.706665	1.06423	2.31638	n3552	52640.9	49271.2	56388.5	61182.8	165442	159981	193032	171394	44887.2	39945.2	47915	71559.4	164479	132082	178011	186605	40455.6	34808.1	46799.8	42872.4	151666	144528	158969	191125	47009.9	51988.1	49038.8
140.059	7.42869	C6H8N2O2	7	1-3-Dimethyluracil	5	0	0	2243197	0.812817	0.894316	0.956443	0.916053	1	1.01501	0.877464	0.793923	1.3139	1.19835	0.667402	1.28771	4.2382	n653	150156	239400	304129	237555	1.29122e+06	1.60412e+06	1.49496e+06	1728315	165481	171207	208540	309529	1.60372e+06	1.36925e+06	2.02169e+06	1.46017e+06	161576	134761	267473	189306	1.59293e+06	1.45771e+06	1.41691e+06	1.74759e+06	83025.7	115482	187573
356.132	15.2266	C13H24O11	5	D-galactosylononitol	5	0	galactosylcyclitol biosynthesis	4027387	0.780354	0.805437	0.77504	0.762465	1	0.919439	0.789066	0.79556	1.09265	1.00684	0.713047	1.1151	2.62821	n2908	603588	654881	804745	653188	2980479	2.77003e+06	3.63175e+06	3.36814e+06	569662	613035	724873	852326	2.82072e+06	2722082	3.57423e+06	3.66935e+06	491969	502366	797275	626085	2.90594e+06	2.99092e+06	2.99589e+06	3.47108e+06	520072	559624	696244
237.085	12.7043	C8H15NO7	5	N-Acetyl-D-glucosaminate	5	0	0	481574	0.737723	0.781758	0.842917	0.785359	1	1.0434	0.746486	0.796585	1.29258	1.17926	0.723013	1.05154	3.46856	n1282	42116.5	50522.9	76986.3	49016	237734	290853	349717	282825	39419.7	57878.7	60453.5	98521.2	259730	238894	315777	311284	35605.2	29534.2	62315	64555	243464	261661	319137	292502	57907.1	41796	55561
141.079	13.7597	C7H11NO2	3	L-Hypoglycin	5	0	hypoglycin biosynthesis	619229	0.749471	0.793843	0.831047	0.791446	1	1.02501	0.933252	0.796617	1.238	1.0931	0.734462	1.23809	2.935	p4473	99153.9	99070.1	137043	104230	505333	584693	579064	492377	93394.9	98953.9	106547	150516	478479	464787	548563	566249	85077.1	71847	100244	90888.5	430060	490634	581030	446293	88826.8	99762.1	109371
130.111	7.44487	C6H14N2O	3	N-Acetylputrescinium	5	0	0	6046764	0.800569	0.918667	0.719821	0.781643	1	0.975366	0.919018	0.801873	1.14408	1.20186	0.776608	1.3486	2.95992	p612	743219	1.01633e+06	1.25582e+06	843008	4713249	3.96632e+06	4.66345e+06	4.51411e+06	705332	1.00212e+06	987370	1.3258e+06	3.73005e+06	4167917	4.37912e+06	5122795	802755	528932	1.54753e+06	907677	4.43533e+06	4369348	5.26602e+06	4233096	439722	424441	865292
246.122	11.4385	C10H18N2O5	10	2,4-diacetamido-2,4,6-trideoxy-&beta;-L-altropyranose	5	0	0	2051655	0.767277	0.696983	0.737211	0.704276	1	0.891752	0.878992	0.803582	1.17471	0.977708	0.90486	1.67029	5.34282	p729	162699	209088	190660	154783	1.29182e+06	1451626	1.574e+06	1.3107e+06	146448	171411	148140	238054	1.33719e+06	893205	1.72832e+06	1366344	96146.5	123425	169769	160939	1.48374e+06	2.05166e+06	1.26271e+06	1.23951e+06	139102	156135	160769
226.107	11.6142	C9H14N4O3	4	(6R)-6-(L-Erythro-1,2-Dihydroxypropyl)-5,6,7,8-tetrahydro-4a-hydroxypterin	5	0	0	3012325	0.812947	0.549588	0.858061	0.594279	1	0.728337	0.903541	0.804668	0.682116	0.648348	1.5731	1.5294	11.1662	p4601	78259.9	118858	107194	72288.6	2.12602e+06	2.19991e+06	2.62703e+06	2.28754e+06	50663.3	68309	70681.2	86744.8	2.53321e+06	1951877	2.46757e+06	2.01403e+06	27204.2	28333.5	91568.1	61458.5	2.25232e+06	2.66224e+06	2187051	2.25961e+06	28625.7	24839.5	50078.1
175.084	10.8847	C7H13NO4	5	N-Carboxyethyl-g-aminobutyricacid	5	0	0	190381	0.906879	0.757242	0.892406	0.934581	1	1.18623	0.990523	0.805608	1.22756	1.17173	0.713863	1.0346	3.23555	n2327	26148.1	21126.5	28952.5	21434.4	98453	104989	136542	110394	23090.5	27365.5	19794	35958.6	107490	98958.4	135407	154420	17454.8	19104.6	19126.3	12113.5	97558.8	107301	111379	140788	57764.5	190381	69043
133.074	13.5045	C5H11NO3	7	DL-&beta;-hydroxynorvaline	5	0	0	364285	0.760346	0.822285	0.895568	0.847018	1	0.855479	0.814026	0.805854	1.20572	0.911954	0.696542	0.978491	2.45396	p3190	63384.4	56657.6	71303.5	57267.7	237650	275417	260670	285215	52731.9	58866.1	54884.6	62167.6	243857	187780	239649	256736	49276.5	61147	54481	54873.8	225890	151121	219089	266643	64240.9	78306.6	55529.2
252.111	7.60099	C12H16N2O4	9	3-Hydroxyhexobarbital	5	0	0	7959329	0.74766	0.771058	0.815248	0.887976	1	0.764739	0.817391	0.807129	1.01007	0.964766	0.892613	1.04125	30.2997	n1178	88115.1	88936.1	109008	78432.5	4.3662e+06	5632364	7.12874e+06	6.27566e+06	62511.9	83412.6	85201.9	103952	5047495	5749613	6564729	5.98265e+06	56285.3	66672.8	132201	82687.3	5.22285e+06	5173662	5.63164e+06	7.38722e+06	57818.6	71481	92487.3
241.106	11.0542	C10H15N3O4	2	5-Methyl-2'-deoxycytidine	5	0	0	255628	1.15712	0.735907	0.890472	0.855394	1	0.875748	0.944185	0.807656	1.57182	1.32675	0.696494	1.07728	2.6576	p3974	49844.1	48167.8	55122.6	47140.5	180151	255628	245800	193959	58057.3	31726.5	61675.3	36916.2	152939	182907	221071	195203	29188.4	44486.7	36054.4	48565.6	209709	185034	183762	189532	34759.9	45885.1	49815.7
129.058	11.7387	C9H7N	3	3-Methylene-indolenine	5	0	0	237533	0.724818	0.751029	0.747438	0.68012	1	0.973172	0.811918	0.81135	1.09944	0.950352	0.599688	0.6965	1.42175	p2619	76072.8	69340.7	94359.4	70971.3	152611	154810	178816	156262	82256.8	89293.9	79522.7	108333	141072	81879.5	162044	157254	51066	63277.6	87053.5	75968.5	166655	152136	206953	198406	38983.6	72096.1	59043
174.1	8.5745	C7H14N2O3	8	N5-Ethyl-L-glutamine	5	0	0	2332555	0.807274	0.624512	0.76289	0.654447	1	0.845295	0.88949	0.81677	0.932277	0.957804	1.46256	2.24296	11.9384	n396	65108.4	87478.9	97377.5	69150.2	1.47419e+06	1.7074e+06	1.97612e+06	1.9672e+06	58515.9	66474.1	64416.6	101050	1.56896e+06	1.48645e+06	2.11175e+06	2.1227e+06	35128	35868.4	82357.4	61238.2	1.70366e+06	1.74512e+06	1545614	1.77119e+06	37201	39167.5	67542.1
139.063	12.9693	C7H9NO2	5	Trigonelline	5	0	0	451740	0.838748	0.865576	0.843742	1.69294	1	0.990089	0.907256	0.819356	1.02067	0.834309	5.70764	8.54539	3.88857	n4150	6205.17	6696.97	7747.83	7383.79	14507.5	11755.3	17900.6	12518.7	5781.86	8259.15	6838.2	11590.5	12802.8	11543.4	16480.4	14221.6	5706.21	5281.39	10146.5	7252.26	16112.5	12540	11810.4	14674.5	6884.1	6937.28	12302
111.068	13.45	C6H9NO	9	N-Acetyl-2,3-dihydro-1H-pyrrole	5	0	0	219747	0.818966	0.803937	0.71695	0.749825	1	0.901242	0.801417	0.819806	1.15291	1.01443	0.676845	0.872009	2.19336	p3198	53074.3	35905	55336.7	45103.9	147672	219747	159043	156306	31154.7	36816.2	46549.8	63016.2	154463	143836	145450	173666	40419.4	29146.3	52041.9	36761.1	143849	184093	115281	129599	39501.6	110593	47571.6
276.078	9.56471	C10H16N2O5S	1	Biotinsulfone	5	0	0	321941	0.711428	0.605753	0.792467	0.64827	1	0.87086	0.969687	0.821391	0.97829	0.968866	0.62035	1.13126	3.16906	p2410	30311.7	22557.7	54920	35222.6	222708	256031	199530	188307	26592.5	42785.6	57972.4	52570.3	291310	205152	263876	198981	17929.4	18774.2	55042	33403.7	225967	295898	207697	247016	0	32241.1	39546.3
221.069	8.94973	C11H11NO4	3	6-Hydroxyindolelactate	5	0	0	421637	0.623576	0.754962	0.871951	0.866542	1	1.21567	0.886635	0.822693	1.26764	0.994019	0.786985	1.34931	3.33	p2435	36979.8	34662.9	53547.4	39752.3	238993	239777	248155	229744	37565.5	38513.3	79090.2	70871.3	240841	215383	154739	266561	27054.2	32507	48437.4	32377.9	246463	296096	271096	236238	31211	34792	54777.4
222.074	15.8213	C8H14O7	3	6-Acetyl-D-glucose	5	0	0	565269	0.835776	0.76509	0.836396	0.725497	1	0.965917	0.855324	0.824186	0.936328	0.960078	0.773749	1.22831	2.53077	n3954	102986	103335	128697	96530.9	417962	454881	481585	484633	88654	99483.6	123128	127405	455051	409290	530720	476347	80301.8	69465.7	105951	91746	417878	417612	436006	454397	60688.5	59458.8	81356.6
135.068	9.75548	C8H9NO	13	N-Benzylformamide	5	0	0	1018925	0.770526	0.798591	0.76029	0.828387	1	0.810732	0.758544	0.829692	0.733076	0.705464	0.659718	0.907142	5.39202	p2628	52820.3	54769.9	93065.4	43522.6	688132	777180	800467	677679	63308.9	48586.5	55378.1	59272.9	663212	625850	734665	652177	40786.5	64597.1	62645.1	55124.9	659615	702036	650290	782977	34198	44454.1	55996.5
125.048	11.6447	C6H7NO2	4	N-Furfurylformamide	5	0	0	204336	1.04938	1.31971	0.978455	0.931364	1	1.24828	1.22075	0.830492	0.757488	0.874696	0.552457	0.80775	0.878329	p6398	183582	182980	134389	111900	57609.2	52319.8	63455	55421.1	125414	170279	164512	144140	68355.2	40254.8	51409.6	62995.4	127033	149752	201693	160452	52615.9	64136.2	47893.9	94115	56182.7	62998	65503.1
314.064	11.8626	C13H14O9	2	1-Salicylateglucuronide	5	0	0	106285	0.838201	0.785029	0.666309	0.574426	1	0.966436	0.846117	0.831775	1.16508	0.957107	0.499642	0.9408	3.25186	n3556	11358.4	19572.1	20121.9	12606.2	72814.2	90484	85211.8	77011	13028.7	17332.7	12922.2	19348.1	74070.3	63570.7	89668.9	72050	0	10742.2	22579	17554.1	84935.1	83612.6	68561.9	77940.4	13865.3	13689.3	15691
177.079	10.3713	C10H11NO2	7	5-Hydroxytryptophol	5	0	0	335428	0.828442	0.668946	0.716813	0.737619	1	0.897528	0.847934	0.83318	1.17579	1.08084	0.681285	1.06159	2.60436	p4015	46739.3	55371.1	95332	49073.1	232884	209369	273508	163242	37264.7	43301.5	68645.9	65304.5	208955	221426	233351	221063	26697.7	38973.2	53224	40988.8	238145	255967	193946	198497	38444.4	58092	66718.3
220.106	10.9944	C8H16N2O5	4	3-[4-amino-3-hydroxybutyl]-hydroxy-carbamoyl-propanoate	5	0	0	2448790	0.905882	0.701869	0.964157	0.764305	1	0.998864	0.98672	0.847788	0.979797	1.02873	0.925162	1.22529	4.20348	n738	242045	234415	370073	315048	1.49249e+06	2.11584e+06	2.33054e+06	1.89427e+06	210173	248311	227333	347842	1.60267e+06	1.47733e+06	2023978	1876974	138700	132053	224635	230931	1.61933e+06	1.73567e+06	1.6309e+06	1.99751e+06	79716.4	107016	135075
545.196	16.9411	C20H35NO16	5	alpha-D-Galactosyl-N-acetyllactosamine	5	0	0	3664855	0.677688	0.48542	0.706754	0.447834	1	0.663191	0.842043	0.848809	6.18851	3.02687	0.109282	0.357769	1.07961	n2255	127835	102060	267389	268545	0	0	0	0	83063.2	91751.6	144171	177299	0	0	0	0	54594.3	73868.6	106215	128576	0	0	0	0	1.85817e+06	3009739	1.56485e+06
180.09	5.53044	C9H12N2O2	8	(S)-3-Ethylidenehexahydropyrrolo[1,2-a]pyrazine-1,4-dione	5	0	0	1677321	0.844664	0.849734	0.83704	0.866125	1	1.19854	1.03015	0.849642	1.09419	1.13994	0.935638	1.07294	2.56545	p2507	149031	135903	252739	208321	1.07085e+06	1.45658e+06	733383	594955	303048	346751	355918	711243	831540	937555	642533	448824	386917	255590	330861	243913	1.50659e+06	1.03612e+06	769934	902357	169576	136567	203820
223.03	7.38117	C10H9NO3S	2	2-naphthylamine-1-sulfonate	5	0	0	259226	1.01556	1.15601	0.932283	1.0047	1	0.860071	0.870508	0.850283	0.355055	0.581752	0.151147	0.256121	0.604606	p1367	75790.8	142627	210138	136074	0	0	0	0	163611	124067	133551	173558	0	0	0	0	186696	117693	252893	242164	0	0	0	0	57349.2	49585.3	105766
138.043	7.44186	C6H6N2O2	5	4-Nitroaniline	5	0	0	2183966	1.02416	0.890165	1.1119	1.03685	1	1.04338	1.08731	0.850407	1.02664	1.05467	1.63494	1.70979	1.53164	n567	256461	395548	477881	381937	362544	369644	353691	285059	209869	376092	385142	311423	168203	290957	172838	245297	177717	293579	367704	255191	324805	327238	184838	611293	122968	264133	214533
216.075	12.1812	C8H12N2O5	1	N3-(4-methoxyfumaroyl)-L-2,3-diaminopropanoate	5	0	0	838078	0.784182	0.782309	0.80529	0.762328	1	0.9772	0.886871	0.852004	1.19692	1.1353	0.668912	1.32735	3.1021	n4002	123267	155374	191624	160358	615226	697617	742686	715205	134749	136850	144273	210957	686062	586044	720219	698666	96227.7	96909	173599	135079	679758	730564	614643	714683	113360	140588	160095
176.08	11.6583	C6H12N2O4	8	N5-formyl-N5-hydroxy-L-ornithine	5	0	0	1113272	0.908591	0.666157	0.93812	0.716933	1	0.885947	0.916763	0.854663	0.996738	0.80763	1.24868	1.3748	10.5906	n2653	38766.7	51261	55110.9	47373.4	735169	959418	1.03001e+06	820351	28730.1	39715.1	39874.9	50524	752769	702644	990792	963445	17664.4	24872.2	45437.4	31463.4	817271	923431	802525	927018	20565.4	19732.3	31887.4
133.064	7.74556	C7H7N3	2	2-Aminobenzimidazole	5	0	0	522189	0.810304	0.784437	0.781236	0.951893	1	0.982956	0.969831	0.855315	1.1786	1.08198	0.845105	1.10455	2.68463	p1856	60172.2	81976.2	129101	74344	316756	315850	340637	360837	80933	97615.4	72088.1	115379	285445	339246	329932	324299	58000.7	65030.5	97517	71546.3	334083	301321	450727	344408	40075.1	43625.5	63237.5
375.179	7.43607	C19H25N3O5	2	4-[N-&gamma;-L-glutamyl-)-p-(&beta;-aminoethyl)phenoxy-methyl]-2-(aminomethyl)furan	5	0	0	8847195	0.789755	0.87221	0.694527	0.82618	1	0.865584	0.793932	0.856518	1.07515	0.686788	0.386185	0.563916	23.889	n611	59536.3	82727.2	125780	78890.7	5972627	5764122	6266638	6.58809e+06	107640	72769.4	88695.7	155610	6744833	7322898	6.45612e+06	5054734	66148.3	26602.8	232450	102765	7.10647e+06	5.31575e+06	4.92002e+06	6.77577e+06	76228.2	99729.1	124778
226.095	7.817	C10H14N2O4	2	carbidopa	5	0	0	5448980	0.67705	0.73852	0.740162	0.655059	1	0.928637	0.774883	0.857995	1.16904	1.08797	0.713908	1.09393	1.87557	p2994	863212	863857	1.154e+06	929830	4.18252e+06	4.12917e+06	2.19938e+06	2.32701e+06	696625	844847	890375	1.1732e+06	3.6053e+06	948685	2105332	2.43444e+06	597498	602411	906240	760849	4359341	2.86653e+06	2.37328e+06	2.4442e+06	690517	874842	850304
193.041	12.6322	C6H11NO4S	1	&gamma;-thiomethyl glutamate	5	0	0	1665989	0.850978	0.863457	0.720375	0.760335	1	0.913133	1.00902	0.859919	1.27329	1.1881	0.506251	0.954833	1.79289	p14	578982	607302	728955	743520	1.32604e+06	1.23024e+06	1232255	1.15177e+06	500733	545650	636012	858565	1.38052e+06	790704	1.18567e+06	1.04698e+06	478170	428192	939160	557206	1.39911e+06	634980	1164834	1.00781e+06	578594	724649	700643
190.099	4.30658	C12H14O2	16	Propyl cinnamate	5	0	0	266882	1.34516	1.15246	0.826681	1.36385	1	1.25742	1.051	0.864832	0.943954	0.809811	1.67831	1.34412	1.97608	n2365	24930.5	35771	39274.4	26803.7	194519	179187	185492	168573	32065.5	42230.5	35091.6	43682.8	213707	122391	157030	198961	79720.1	24757.7	35816.2	0	125533	239720	150001	259885	19173.3	68806.1	29182.7
202.096	9.10794	C8H14N2O4	9	Coprine	5	0	0	376568	0.801892	0.781533	0.887302	0.713188	1	0.94046	0.882592	0.869713	1.09306	1.06791	0.692232	1.05505	2.58401	p5890	88929.7	77522.2	105025	94252.3	324604	252891	184187	206073	64334.1	65670.7	75766.7	111461	294609	243748	204761	187686	54405.3	58294.5	84707.1	66216.8	272776	302520	179015	227174	59170	86016.4	77499.9
189.075	14.4303	C6H11N3O4	6	N-Amidino-L-glutamate	5	0	0	224744	0.813221	0.772152	0.837403	0.770306	1	0.995695	0.957308	0.872316	1.01967	0.981907	1.02138	1.04218	2.04414	n4165	36594.9	43023.1	45975.8	37483.5	102715	115641	150141	157591	37068.3	45810.8	48483.5	50993.1	136627	143131	175789	192819	26893.3	30864	46697.4	36960.4	101830	145080	123988	157382	11746.1	12237.4	25355.7
264.148	7.41629	C14H20N2O3	4	Subaphyllin	5	0	0	8242217	0.816415	0.859184	0.818703	0.90195	1	1.08474	0.941457	0.877104	1.25301	1.24188	0.685678	1.10087	12.359	n614	296231	330056	364638	323875	3038468	5.96061e+06	5502439	6338372	313615	256645	352919	446070	4.66838e+06	1.91955e+06	4.16876e+06	3.91194e+06	218317	223372	327399	315447	4.05818e+06	4.71974e+06	3362568	5.06237e+06	198120	250700	278252
182.058	27.944	C9H10O4	19	methylphoracetophenone	5	0	usnate biosynthesis	284869	0.964992	0.922949	0.925396	0.90315	1	0.867379	0.893024	0.87725	0.97004	0.928918	0.858338	0.910284	0.779296	p6305	227060	268310	241335	242276	264195	222799	120860	102096	237492	217289	206042	217680	237912	140991	105842	112999	238710	242605	241832	211639	214817	136042	135965	119165	235278	233736	250529
267.086	11.9157	C11H13N3O5	1	gamma-glutamyl-p-nitroanilide	5	0	0	143452	0.836325	0.729012	0.841558	0.708232	1	0.809886	0.922685	0.888984	1.05005	0.876101	0.516664	0.695031	1.2168	p5364	78195.6	59407.7	64095.6	65523.3	112357	98354.9	106956	123282	48820	49335.8	53658.7	63914.3	99493.9	98359.1	96197.9	94843.1	46444.4	54205.8	51721.9	41814.3	120304	97457.7	101945	113330	32627.4	63052.4	48854.3
412.17	14.5377	C21H26F2O6	1	Fluocinolone	5	0	0	219732	1.03156	0.920053	0.857755	0.77584	1	1.13397	0.867283	0.893463	1.16501	1.03657	0.989825	1.18952	2.4331	p1989	47188.4	26518.8	50738.4	27203.5	111437	154213	155953	214135	28344.3	59368.4	51270.7	47691	119168	143628	205617	219732	20077	15923.8	55113.6	60344.7	146571	178154	158156	184917	16605.5	14063.7	23408.5
543.077	12.407	C15H23N5O13P2	1	NAD stem group	5	0	0	595533	0.955647	0.983334	0.99793	0.950038	1	0.966858	0.985578	0.894959	0.938	0.898931	0.865388	0.608842	0.570202	n2285	342508	382857	494403	475039	0	0	0	0	230464	523172	441262	473555	0	0	0	0	239985	394114	543685	519101	0	0	0	0	159836	328884	285666
86.0366	13.5412	C4H6O2	11	1,4-Lactone	5	0	0	276875	0.76768	0.960305	1.13109	1.00784	1	0.786324	0.924346	0.897996	1.34429	1.07965	1.16624	1.59228	2.19737	n230	41201.5	43673.4	45196.7	47325.8	212366	267973	264769	263596	38875.4	34836.8	36623.9	37921.5	171441	176341	162292	203316	38909.8	44215.2	57000	40936	175378	208723	187569	196607	49901.6	70418.4	61269.4
162.043	7.43693	C8H6N2O2	1	Quindoxin	5	0	0	3246400	0.823065	1.02356	0.808203	0.895855	1	1.01435	1.07327	0.90147	1.13606	1.15793	0.781897	1.18952	1.81733	p639	838392	743497	1.13711e+06	685862	2.29085e+06	2.34702e+06	3113705	2392280	788600	901119	1.0855e+06	1.26919e+06	2.19949e+06	2.51104e+06	2264357	2.49242e+06	728268	863881	1258096	1.23087e+06	2.54198e+06	2.87514e+06	2.97442e+06	2.58047e+06	383908	471331	681008
267.122	5.06382	C12H17N3O4	2	4-amino-MX	5	0	0	1357369	0.943529	0.696661	0.607391	0.728161	1	0.718294	0.894616	0.901521	0.951547	1.23597	0.83548	1.10778	4.10861	p1113	136801	177585	181930	139700	840375	1.21446e+06	1.00296e+06	826534	121777	0	162031	160521	949504	1.10545e+06	1.07378e+06	911019	131434	0	171623	127890	940109	937028	793902	877790	76849.2	0	87327.8
270.122	15.2937	C12H18N2O5	1	L-gamma-Glutamyl-L-hypoglycin	5	0	hypoglycin biosynthesis	426702	1.45905	2.27902	0.592847	0.968449	1	2.35882	1.98848	0.901601	3.82598	1.8166	0	3.19063	12.6644	p62	0	51708.3	47856	34004.3	216256	225727	275926	273911	0	36899.6	43768	36630.2	207561	294700	240243	319049	31220.9	0	43372.2	38736.3	213004	230862	253569	243479	0	0	22842
296.077	8.61827	C9H17N2O7P	1	N-acetylphospho-phosphonoacetyl-L-ornithine	5	0	0	2398049	0.804566	0.857062	0.889953	0.824414	1	0.855865	0.957926	0.91345	1.20348	1.09392	0.889615	1.31697	2.44974	p940	433147	381716	555780	409271	1.62422e+06	1.8728e+06	1898847	1897138	309733	441932	206431	563606	1.42997e+06	1.26877e+06	1.61405e+06	2.16764e+06	292477	268413	553048	409891	1.64854e+06	1.19818e+06	1.71162e+06	1.88031e+06	246135	240752	351319
198.1	7.47567	C9H14N2O3	1	Metharbital	5	0	0	7123275	0.942651	1.03905	0.845331	0.972099	1	1.13812	1.08096	0.913886	1.16958	1.26669	0.808539	1.2008	1.51929	p3226	2.65173e+06	2.92282e+06	4121260	2.43938e+06	4622332	5.77904e+06	3.72992e+06	3.28701e+06	2.48231e+06	3.70699e+06	3234045	4.45808e+06	3.15088e+06	4.98615e+06	3.71622e+06	1.17587e+06	2.75599e+06	2.47032e+06	3.91113e+06	3535717	5.76101e+06	4713942	3.6453e+06	2515183	1.73831e+06	1.78355e+06	2.39912e+06
251.102	7.82863	C10H13N5O3	4	Cordycepin	5	0	0	856712	0.864437	0.861973	0.853895	0.953242	1	0.882425	1.04282	0.915889	0.775301	0.823268	0.585545	0.831919	5.19608	p3004	63332.9	59256.5	48435.5	48440.4	578356	677083	656001	633981	46489.6	48983.3	58319.1	61911.3	510495	539460	633274	540892	50529.1	44844.4	49696.1	65634.2	658185	656594	511515	541799	33018.4	35542.4	32017.8
280.143	6.04651	C14H20N2O4	3	Feruloyl-2-hydroxyputrescine	5	0	0	6640374	0.924775	1.00626	0.795974	1.00407	1	0.661549	1.09685	0.919737	1.18179	0.804208	1.47066	1.57522	66.4701	p1952	28068.1	39154.6	57266.6	41982.4	3.28017e+06	6031211	5.0975e+06	3.48674e+06	58695	20981.3	24958.6	30532.3	3.63464e+06	1.94307e+06	4168713	4792540	32599.5	33080.1	97349.2	42569.6	3.87253e+06	4995864	3.6531e+06	3320248	20329	36336	55200
254.058	7.48771	C15H10O4	24	Apigeninidin	5	0	0	1124741	0.857748	0.911991	0.905954	0.853517	1	0.901771	0.973618	0.922087	0.931041	0.829522	0.975097	0.854715	0.498457	p4197	889680	923517	1.12474e+06	730715	538807	376877	303328	236737	766195	740075	859799	881865	369680	436704	130404	269148	882181	613330	812558	976676	341440	492483	352638	248733	671298	495815	640664
302.159	9.92245	C12H22N4O5	9	Neuromedin B (1-3)	5	0	0	1805727	0.915109	0.846762	0.894088	0.828944	1	0.988277	1.03054	0.9296	0.869464	1.03665	0.949111	1.63814	15.287	n245	39594	49566.8	48338.4	39672.5	1.12025e+06	1.26053e+06	1.80573e+06	1.38475e+06	42895.2	51932.6	39692.3	59768	1.24474e+06	1.16312e+06	1.46357e+06	1.32344e+06	28278.2	32554.4	61147.6	44487.1	1.23957e+06	1.46391e+06	1.32985e+06	1472500	25119.3	17776.3	46649.1
149.069	15.4855	C5H11NO4	2	4-amino-4-deoxy-L-arabinose	5	0	0	184830	0.755151	0.920417	1.10032	0.756139	1	1.3078	0.939287	0.932185	1.5335	0.982424	0.507376	1.03196	2.2584	p1674	26047.4	29867.1	46149.1	35233.6	113760	184830	114849	109102	35097.4	70686.5	38664.3	61095	116292	122515	86442.9	116654	32837.2	41356.6	48737	21728.8	86084.7	97553.7	92814.9	123104	36540.8	68956.9	58172.2
204.063	12.8598	C8H12O6	1	3,5,6-Trihydroxy-5-(hydroxymethyl)-2-methoxy-2-cyclohexen-1-one	5	0	0	135053	0.975174	1.03145	1.63559	1.34289	1	1.52029	1.12285	0.93605	1.69736	1.1259	1.10592	1.57152	2.10306	n1950	9243.69	7759.77	9518.17	10202.5	16563.6	16210.6	15413.8	13166.4	7622.6	23901.8	9057.55	11354.5	18020	13962.2	16513	15667	7271.36	7826.92	10597	9541.42	0	27957	23190.6	16555.9	6484.34	17679.7	7789.78
260.116	6.17577	C14H16N2O3	1	Maculosin	5	0	0	11333219	0.822879	0.955044	0.890614	1.0576	1	1.31374	0.917533	0.946898	1.21559	1.37939	0.907794	1.41854	2.79116	p972	1.41016e+06	1.76426e+06	2.30539e+06	1.49126e+06	6.95904e+06	7.67034e+06	5279937	5.29545e+06	2.04621e+06	1.74155e+06	1.94339e+06	3.2122e+06	6918932	9137249	4.13308e+06	4464991	1.07789e+06	1.49891e+06	2240976	1.68374e+06	7957754	8641926	5.4779e+06	5529143	940435	785746	942216
214.095	12.513	C9H14N2O4	1	Pyrimidine nucleoside	5	0	0	387787	0.891182	0.812389	0.859387	0.921418	1	1.05254	0.885462	0.947493	1.32016	1.0757	0.824249	1.43217	6.78306	n4395	24528.7	22211.6	24444.8	20413	254252	261274	282394	234358	20497.9	29635.9	22756.2	28137.2	303508	252525	271944	266732	12409	14211.5	28561.3	22794.6	264709	341566	332151	271971	21490.3	28885.4	28659.6
297.267	4.3253	C18H35NO2	11	3-Ketosphingosine	5	0	0	543809	1.14225	1.0831	1.26928	1.1479	1	0.630835	0.959753	0.951892	0.505105	0.569203	0.744787	0.533536	0.436822	p1935	473264	448458	515060	338761	94077.8	62408.8	89524.9	24446.6	146837	167538	321130	247497	56502.8	71069.8	48208.3	28865.6	297762	332170	467293	418832	92853.9	33314.4	33871.8	69859	49934.8	74935.3	132298
226.168	4.87972	C12H22N2O2	1	1,8-Diazacyclotetradecane-2,9-dione	5	0	nylon-6 oligomer degradation	450088	0.801119	1.04201	0.960725	0.816747	1	0.956313	0.95862	0.951996	1.19464	1.26385	0.887637	1.26004	3.598	n4193	48792.4	58406.8	71176.1	49361.4	347227	316507	311964	415607	52728.9	44825.6	72663.8	68702	252163	279263	333664	409271	53481.4	49156.5	96452.1	61241.2	322638	281403	372935	360254	24874.9	27109.7	46976
205.095	9.9966	C8H15NO5	4	N-Acetyl-D-fucosamine	5	0	0	1608067	0.950385	0.751275	1.8299	1.34563	1	0.533696	1.21098	0.95263	1.22815	1.63153	0.648206	1.19724	6.15724	p4568	0	26190.7	34387.9	28210.2	119925	87870.5	250630	113718	22156.7	0	22842	0	107667	0	167467	85518.4	21877.3	19165.6	0	22301	86255.5	118325	159186	89154.1	21335.6	0	19127.9
502.153	15.2112	C18H30O16	1	alpha-L-Rhamnopyranosyl-(1->2)-beta-D-galactopyranosyl-(1->2)-beta- D-glucuronopyranoside	5	0	0	433575	0.797073	0.94192	0.936441	0.837243	1	0.935485	0.936919	0.952901	1.01623	1.06952	0.675677	1.20118	0.928705	n2318	74328.7	97439.2	108852	88931.2	31649.8	40114.3	45939.7	46701.2	81473.6	95848.9	107158	83360	38094.6	35238.4	43592.1	48269.8	89790.6	70469	114794	95317.8	33515.4	42440	40988.7	45515.4	70755.4	46383.2	99143.3
265.081	10.0205	C10H11N5O4	1	5'-Dehydroadenosine	5	0	0	1432961	0.871039	0.877797	0.832917	0.783874	1	1.10435	0.939789	0.953018	1.44626	1.35635	0.686049	1.2077	1.59584	n2218	284463	258310	394503	355691	519469	670197	820858	878020	252987	273909	399525	410977	343752	411665	611687	677552	218893	170390	422910	250847	475720	723264	822637	711629	208292	338510	325758
301.143	8.48571	C16H19N3O3	5	Febrifugine	5	0	0	3572263	0.83063	0.892792	0.973976	0.873036	1	1.27678	0.990562	0.953028	1.21146	1.2656	0.919152	1.48135	0.807851	p4220	672382	708674	1.00235e+06	648780	170961	260716	251038	229015	625374	904767	1.0487e+06	1.09926e+06	211334	184827	233260	240685	501919	484619	885231	700162	190547	216908	312871	272669	325442	350480	538766
255.256	4.37925	C16H33NO	1	Palmiticamide	5	0	0	1086562	1.04515	1.0058	1.10545	1.10371	1	0.874667	1.04077	0.954831	1.03724	0.902813	0.812061	0.627051	0.76043	p2036	500716	438511	489243	377808	400849	247742	221933	210124	378286	313729	418731	505090	374245	432465	200281	321298	477468	382848	572016	425755	393939	299456	281101	294213	368388	350087	309559
186.064	13.0643	C7H10N2O4	1	(S)-AMPA	5	0	0	478187	0.950732	0.825524	0.929498	0.79443	1	1.1223	0.889123	0.955622	1.07924	1.13137	0.853393	1.07846	3.10699	p2694	108226	87236.9	120770	72237.6	330613	425362	298795	282248	56965.8	95198.9	84399.4	100160	418136	312867	309641	342165	44067.1	52615.7	88947.9	62052.5	287940	348494	307783	310938	44978.5	67643.7	57629.9
198.1	6.40183	C9H14N2O3	1	Metharbital	5	0	0	2300354	0.863664	1.0171	0.842795	0.983848	1	1.25294	1.04187	0.967404	1.34513	1.45972	0.931024	1.4113	3.34068	p4588	262234	311144	351313	297785	1.43957e+06	1.33786e+06	1.06721e+06	1.23783e+06	242483	314443	370302	448253	2.00206e+06	1.88341e+06	980190	1100460	199209	221815	383470	312087	1.87389e+06	1.76781e+06	1.03814e+06	1.11099e+06	112132	178275	224139
359.186	5.2937	C21H27O5	1	19-oic-deoxycorticosterone	5	0	0	10997442	0.753607	0.677213	0.902774	0.653715	1	1.0662	0.892447	0.970335	0.944299	1.1985	0.660125	1.50332	1.5653	n1328	611721	1.0152e+06	1.40001e+06	912712	635019	898159	860102	880172	1254080	1.01409e+06	1.09631e+06	1.22882e+06	862594	736450	1.04685e+06	747428	541787	426771	850612	1.09833e+06	679259	848629	936264	832309	864940	678884	1.00773e+06
326.1	11.4974	C15H18O8	12	4-O-beta-D-Glucosyl-4-hydroxycinnamate	5	0	0	343326	0.626422	0	0.570809	0.164869	1	1.27922	1.08491	0.970825	0.92624	1.17595	0.472756	1.06454	4.31607	p757	0	60955.2	56037.5	0	229559	214231	290647	200659	74318.7	31535.6	35596.2	69146.6	231373	0	258160	287104	0	0	0	0	234861	216164	236835	248027	0	0	19356.3
223.085	9.6691	C11H13NO4	3	Bendiocarb	5	0	0	450182	0.944524	0.741712	0.810973	0.797045	1	1.00868	0.846551	0.972723	1.3899	1.52589	0.932215	1.30279	2.95484	p2403	63638.8	56052.2	59904.2	47431.8	245364	370767	381173	398893	44391.6	49905.7	58814.9	71405.9	310642	266999	381093	369914	30947.4	36457	52422.7	45268.2	283274	400034	342438	318744	44222.3	52565.7	48463.3
183.02	15.5982	C4H9NO5S	2	L-Homocysteic acid	5	0	0	434897	0.98007	1.02718	0.884072	1.13424	1	1.12373	1.01121	0.976973	1.16753	1.26267	0.974469	1.72438	1.93725	p1655	58282.4	81605.5	125313	137815	349439	353092	177898	223429	118806	83547.4	107025	123759	291148	174399	205433	261462	101757	76645.3	128595	88924	327195	212943	209569	214732	66929.1	74262.5	104587
194.106	5.78551	C10H14N2O2	2	Laccarin	5	0	0	40985708	0.946479	1.0889	0.909163	1.13902	1	1.89816	1.00845	0.977669	1.63326	1.218	1.03407	1.40174	5.56559	p1514	2.62856e+06	2.11382e+06	4.27598e+06	3.02909e+06	23827020	27528724	21358006	10742683	4185820	3.02063e+06	3.82038e+06	10536072	20339990	27667460	11308567	17393180	2157153	2.70927e+06	4365710	3.13761e+06	31954038	28472950	15367659	17224160	1.39316e+06	1.83025e+06	1940601
189.1	12.5347	C8H15NO4	6	Alexine	5	0	0	213005	0.853546	0.792239	0.844879	0.822157	1	1.0671	0.966488	0.980567	1.2782	1.12564	0.85439	1.37882	2.69017	n1305	42894.9	39117.8	62634.3	48076.7	127998	131509	144568	130647	39295.3	41222.8	53869.6	60013	125798	127941	167191	144958	29076.8	24102.6	47462.3	43685.7	121320	158721	138517	148633	26131.4	34556.7	33710.9
168.09	6.25764	C8H12N2O2	3	Cyclo(deltaAla-L-Val)	5	0	0	4221649	0.952752	1.01703	0.912311	0.91334	1	1.36294	0.966395	0.980843	1.27893	1.40312	1.04664	1.36345	3.35577	p3233	353088	439532	608393	376599	2.66057e+06	2.27123e+06	940029	1.30175e+06	483036	391368	466696	793993	2.45047e+06	3.28204e+06	1.56955e+06	1.20619e+06	301699	331114	565438	394967	3.12491e+06	2.50994e+06	1.39065e+06	1.40112e+06	167649	261972	253192
144.042	7.43841	C6H8O4	16	Triacetate	5	0	0	744141	1.07315	1.11259	1.18827	1.13134	1	1.19291	1.2407	1.00008	1.12042	1.128	1.00241	1.10441	1.56218	n3090	347858	360491	450648	316521	295142	684129	485191	531761	331761	489614	411166	367541	404558	383730	354651	269851	412493	367481	352153	360210	343174	401813	331787	552866	388627	460203	300803
375.179	8.37998	C19H25N3O5	2	4-[N-&gamma;-L-glutamyl-)-p-(&beta;-aminoethyl)phenoxy-methyl]-2-(aminomethyl)furan	5	0	0	2753677	0.663403	0.657863	0.853576	0.652728	1	1.08957	0.910192	1.00364	1.11719	1.29291	1.03683	2.31036	1.95889	p4221	76096.9	96612.6	146430	85477.4	277099	249320	256322	217280	105092	135111	132529	179573	277820	243172	218058	267267	56007.5	53404.1	117820	106240	287616	252784	269235	270155	95617.3	84746.3	108690
256.052	7.7934	C10H12N2O4S	1	serotonin O-sulfate	5	0	0	909267	0.925353	0.852155	0.940654	0.845441	1	1.07709	1.00972	1.01131	1.34155	1.40677	0.855406	1.35273	2.83427	p3003	144835	145417	184618	134734	750573	740042	445643	456887	113047	105279	156213	202592	685092	623861	452890	409235	69919.2	114409	137260	135016	729610	639995	366738	393143	98568.9	99051.6	134700
115.1	28.3625	C6H13NO	4	Trimethylaminoacetone	5	0	gamma-butyrobetaine degradation __ carnitine degradation II	173467	0.96646	1.08889	1.00082	1.10094	1	1.06579	1.03058	1.01141	0.897305	1.00706	0.965468	1.00768	0.901105	p5491	152076	118584	126477	131725	142174	131035	67371.4	62415.2	140849	151839	137690	147197	117045	138575	61876.5	84523.8	146903	135665	150490	157036	123847	128429	74426.1	67207.3	147860	139296	161229
189.1	9.75377	C8H15NO4	6	(2S)-2-{[1-(R)-Carboxyethyl]amino}pentanoate	5	0	0	485344	1.09302	1.025	0.994146	0.973374	1	1.03144	1.13847	1.01676	1.14479	1.14245	0.857582	1.11174	1.97391	p1738	129446	103689	135897	109999	333532	399769	381808	309306	111952	125813	121859	135936	347619	297917	354512	397147	109348	103265	133123	146732	447702	392620	406427	368881	112250	125797	131954
135.068	5.30373	C8H9NO	13	N-Phenylacetamide	5	0	0	2970300	1.00189	0.835098	0.900858	0.790055	1	0.839891	0.986949	1.02362	0.879795	0.901467	0.748571	0.67145	9.84627	p220	158256	126225	146557	126563	1.55613e+06	1.60648e+06	1.91241e+06	2.9703e+06	85689.8	141628	146609	108017	2020987	1.29185e+06	1.79952e+06	1.75457e+06	82308.1	102267	187413	107205	1.66974e+06	1.76059e+06	1.69772e+06	1.92756e+06	93559.4	61984.1	107262
326.192	3.79281	C18H30O3S	2	2-Dodecylbenzenesulfonic acid	5	0	0	16314276	1.07204	0.889367	0.97296	1.43235	1	0.897952	0.699167	1.02932	0.847514	0.5256	0.782198	1.00328	0.569431	n1868	3.33847e+06	3.14446e+06	3.40226e+06	3.44685e+06	567136	415503	612413	616770	3.46652e+06	7168924	4.63866e+06	4.95006e+06	682270	297851	338542	452868	4708770	6.53278e+06	4805868	3.98341e+06	350080	1.00632e+06	392241	548592	2036193	5.42763e+06	2.17701e+06
359.185	7.43477	C21H27O5	1	19-oic-deoxycorticosterone	5	0	0	7678824	0.839817	0.77707	0.952518	0.840052	1	1.26376	0.966514	1.03384	0.974561	1.42512	0.735582	1.58937	1.2996	n565	674355	801590	901164	635371	550327	699554	684422	621109	988972	852682	1.02149e+06	1.03529e+06	836822	697094	719423	829843	492421	369955	802524	732199	427444	806513	640294	670694	516546	488507	742851
214.096	9.71767	C9H14N2O4	1	Pyrimidine nucleoside	5	0	0	448240	0.817122	1.00681	0.94715	0.957497	1	1.22709	0.948889	1.05374	1.49344	1.25358	0.951086	1.29139	3.10698	p1740	73014.9	56896.6	49132.3	51603.4	228750	342165	263229	241809	66426.5	72254.8	76721.9	78755.5	260313	255544	297229	251608	54883.4	58377.1	58120.9	69971.6	261108	219667	244416	281704	38969.5	58130	56318.6
159.053	7.46367	C6H9NO4	4	beta-Alanopine	5	0	0	494793	0.767844	1.21996	0.852141	1.09519	1	1.52118	0.746577	1.05568	0.9193	1.26829	1.47441	2.40484	8.01723	n729	22775.5	5956.17	7863.37	6612.57	428253	239545	230659	320784	8570	32164.4	25324.6	24186.2	153660	143530	255184	412232	25843.2	19708.5	9837.49	16986.4	373004	379872	235572	434498	6006.79	25647.6	17411
102.079	28.0301	C4H10N2O	2	&gamma;-aminobutyramide	5	0	0	190104	1.10408	1.0252	0.968346	0.99166	1	1.09193	0.971484	1.06752	1.01374	0.969111	0.984825	0.976398	1.11618	p3140	104204	96538.3	87573	109870	112194	88203.5	152046	188251	95242.1	116802	98799.4	128993	85634.4	97205.3	146731	182822	87777.3	111698	112775	100708	96800.2	101998	146352	166042	105584	128993	86794.6
98.0367	4.31596	C5H6O2	4	5-Methyl-2(3H)-furanone	5	0	0	498717	0.947195	0.868486	0.940328	0.900558	1	1.00334	0.939885	1.06765	0.934481	0.844221	1.08853	1.37914	0.998283	n2356	200301	147770	105203	104460	477836	292672	321704	382564	201754	99808	107114	108235	401339	234506	361415	417572	169880	84761.4	108237	84558	202704	389801	284576	481923	166226	205824	103661
221.091	8.23755	C9H19NOS2	1	8-methylthiooctylhydroximate	5	0	0	591363	0.829344	0.822353	0.946395	0.784965	1	0.857561	1.2741	1.06929	1.19702	1.06069	0.742997	0.991799	11.2375	p4564	13456.3	28876.7	25561.8	15758.1	419644	421883	376564	421786	9980.13	17463.9	16057.8	18013.2	563410	513759	468030	396211	10856.9	13801.8	20336.8	13993.8	456496	501617	410567	446654	11881.8	9191.23	16083.7
208.061	11.3848	C6H13N2O4P	1	N-acetyl-demethylphophinothricin	5	0	0	283681	1.10054	1.03973	1.00603	1.07373	1	0.9848	0.966518	1.09101	1.03374	0.949915	0.937844	0.970493	0.547627	p5650	238335	219232	195182	170789	81778.1	64834.4	84816.4	61546.4	201009	231068	217547	227728	66546.8	41535.5	49977.2	64739.2	215715	272782	197349	240439	71486.8	51050.3	81050.8	57378.2	224417	209317	198612
653.321	4.00699	C37H43N5O6	1	A 80987	5	0	0	16995948	1.07987	1.04108	1.11043	1.24074	1	1.23618	1.12303	1.09869	0.974007	1.11892	0.921171	1.0032	0.580071	p2279	11471281	11199259	11650680	10485877	2464738	1.40199e+06	1.39534e+06	1.75546e+06	11193218	11376145	12180122	11544894	1.72761e+06	1646983	641341	2.45344e+06	10440530	8184935	11800481	8561816	1.11647e+06	1.20614e+06	1.96511e+06	2.1096e+06	7.12327e+06	8105529	9676945
614.397	9.30563	C32H58N2O7S	1	CHAPS	5	0	0	1847198	1.01094	1.03878	1.00594	1.09183	1	0.995513	1.02005	1.12731	1.06384	1.05086	1.07214	0.989246	0.927922	n2592	1.36046e+06	1265684	1.077e+06	1.17734e+06	1.45073e+06	1.10068e+06	1.48305e+06	1.44647e+06	1.13965e+06	1.30614e+06	1.15603e+06	1.27702e+06	1.1869e+06	1.31444e+06	1299171	1.57301e+06	1.16943e+06	1.4066e+06	1146245	1.36861e+06	1.39839e+06	1.10186e+06	1.5722e+06	1.67106e+06	1.31928e+06	1.40017e+06	1.27384e+06
153.079	28.4131	C8H11NO2	5	2-descarboxy-cyclo-dopa	5	0	superpathway of betalain biosynthesis __ betacyanin biosynthesis (via dopamine)	109957	1.06729	1.17485	1.2028	1.32791	1	1.26084	1.346	1.13153	1.20226	0.911943	1.25939	1.15038	1.0979	p6109	96683.6	74361.6	70219.2	59742.1	75736.5	69309.6	61443.4	60816.8	88103.4	109957	61930.5	52160.2	61391.7	59355.7	57421.7	62523.9	57408	69632.4	91659.8	72161.2	73920.7	75238	61964.7	51073.6	97138.1	71938.6	74699.7
127.009	7.41946	C5H5NOS	1	2-Acetylthiazole	5	0	0	691091	0.582503	0.945768	0.539143	1.07165	1	1.10863	1.07007	1.13638	0.884045	1.65486	0.72551	1.89785	5.21761	n713	25617.6	29129.7	97305.3	37019.8	357380	475931	415493	435091	30121.8	82775.9	56810.8	75572.7	43982.4	57840.6	52510.9	101621	26985.3	27949.1	126498	27815.8	302883	511083	431649	590761	0	0	41846.9
87.0684	5.64054	C4H9NO	12	2-Methylpropanal oxime	5	0	superpathway of linamarin and lotaustralin biosynthesis __ linamarin biosynthesis	760612	0.855573	0.956421	1.47784	1.03833	1	1.55777	0.939212	1.1464	1.00217	0.944601	1.02165	1.04626	1.26592	p3400	182573	259310	164765	162453	187641	760612	180982	145661	155221	232797	232266	535482	251062	235800	160594	174360	157355	206718	172117	173414	198839	236487	165832	188374	136976	226946	147945
414.204	4.29901	C24H30O6	8	Magnoshinin	5	0	0	9319160	1.23326	1.13538	1.17313	1.14718	1	1.12645	1.16002	1.16739	1.00202	1.23305	1.51634	1.64688	1.46248	n2342	1.07042e+06	1.38591e+06	1.02399e+06	1864717	9055538	7.78653e+06	4.94646e+06	5813808	1.49704e+06	1.23975e+06	1.21491e+06	1.60036e+06	6.5888e+06	4.07241e+06	5057076	6416647	2.15732e+06	1.06857e+06	1.51629e+06	853901	3.76135e+06	7.53998e+06	3922233	7.82e+06	1.02363e+06	2.52622e+06	1.33587e+06
319.215	3.97498	C19H29NO3	3	homocapsaicin	5	0	0	1020474	1.11839	1.47405	1.22243	1.37455	1	1.76474	1.2014	1.17373	1.23547	1.47588	1.76824	1.93077	0.86553	p2315	174314	180357	257161	73931.3	91865.6	67491.7	50360	60636.7	331876	481097	559106	688824	58295.3	81500.4	70203.7	53835.7	456925	342248	516710	405548	111413	75512.1	54347.9	56394.4	244272	272952	404442
110.048	28.4196	C5H6N2O	4	3-Hydroxy-4-aminopyridine	5	0	0	179809	0.903673	1.05827	1.02157	1.05388	1	1.10963	1.03333	1.17564	1.07528	1.12097	1.142	0.97778	0.967759	p3329	156030	115734	95545.9	101092	96767.9	85719	131567	117900	111928	132335	144855	125931	84446	74442.2	112039	109966	106147	147845	93920.8	143295	93296.5	89029.1	96237	113995	114166	119817	115643
134.073	4.30088	C9H10O	17	Indan-1-ol	5	0	0	1612816	1.12691	1.2098	1.11981	1.21494	1	1.12257	1.16041	1.19196	1.04515	1.17871	1.49974	1.59256	1.50248	n2347	185741	259480	190780	298721	1.4509e+06	968819	1.01924e+06	1.14797e+06	287236	251686	206965	288714	1.14447e+06	784055	954206	1.14248e+06	423106	192241	299368	200275	715185	1.29082e+06	821561	1.54707e+06	217261	379038	235849
238.132	7.44295	C12H18N2O3	1	Secobarbital	5	0	0	1458386	1.11238	1.16338	1.06113	1.09615	1	1.08745	1.15663	1.19592	1.12259	1.12528	1.19042	1.04744	0.746186	p4196	1.09915e+06	1.02161e+06	957336	1.04915e+06	535298	534441	343564	516886	1.10385e+06	1.10355e+06	1.06307e+06	945042	496830	442110	622979	382291	1.01071e+06	1.00395e+06	1.08237e+06	1.41282e+06	454073	654317	616081	461198	1.06462e+06	1.16791e+06	1.07558e+06
309.303	4.2514	C20H39NO	1	N-Hexadecanoylpyrrolidine	5	0	0	17729474	1.5855	1.56588	1.7795	1.57448	1	1.11405	1.26227	1.21579	1.60417	1.46118	2.57972	1.82409	1.63804	p424	1.14826e+06	1.52189e+06	994007	717745	1.92861e+06	852206	2.262e+06	572878	706539	779389	726689	1.01013e+06	1.74884e+06	2.33453e+06	1.80277e+06	4.2815e+06	863168	1.47677e+06	1.30308e+06	886810	1.41455e+06	850836	2.30397e+06	2.5946e+06	931674	889710	713492
100.016	13.5367	C4H4O3	2	2-oxobut-3-enanoate	5	0	3-methylquinoline degradation	162132	0.789689	0.925818	0.642936	0.811065	1	1.16098	1.24105	1.23127	1.31851	1.44375	1.47733	2.10282	3.12027	n236	21621.9	16092.3	18857.4	16285.7	130634	138187	162132	127468	14561.2	23095.4	26754.5	38239.6	48922.9	92981	109148	86795.4	17329.4	9532.49	24370.5	30625.9	110568	123176	110671	105759	32952.4	35252.6	25120.7
293.199	4.23684	C17H27NO3	4	(+/-)-5-[(tert-Butylamino)-2'-hydroxypropoxy]-1,2,3,4-tetrahydro-1- naphthol	5	0	0	816254	1.22167	1.25097	1.13293	1.08534	1	1.02709	1.1108	1.28175	1.1788	1.04092	1.08235	1.10451	0.797029	p2038	634091	569683	446034	491283	548591	445706	449034	440763	568776	565905	488300	549794	440298	803508	346452	499183	504428	779499	603938	758519	565177	528038	585066	559192	586120	577365	587475
362.246	4.10613	C22H34O4	17	Di-n-heptyl phthalate	5	0	0	433929	0.660924	0.671593	0.648268	0.856036	1	0.796827	0.792193	1.28533	0.730478	0.647561	0.651262	0.841522	0.506138	p5404	85515.3	55247.4	65032.5	88262.7	100697	74395.7	86097.8	74927.3	123046	56391.4	81019.6	89097.1	109215	125211	65693	71820.4	45545	102851	68400.1	77819.7	145639	105143	91356.7	178287	123972	71873.3	52198.7
128.095	28.4081	C6H12N2O	3	(R)-piperidine-3-carboxamide	5	0	0	102871	1.20352	1.29347	1.15364	1.19606	1	1.12375	1.29229	1.2856	1.19042	1.12636	1.04562	1.16142	1.11245	p6112	88714.5	60303.7	62838.4	77005	73531.6	71954.4	76243.2	67151.2	68880.6	75275.3	64931.7	78449.1	59910.9	72404.8	67759.8	73506.4	68725.6	77501.9	85832.8	98901.4	66206.2	87239.4	63241	82367.3	81319.4	89872.7	71983.7
146.058	4.31778	C6H10O4	17	Dimethyl succinate	5	0	0	2287771	1.19417	0.954508	0.981325	1.05132	1	1.05875	1.09152	1.31837	0.899797	0.970473	1.35173	1.43286	1.09695	n2345	727145	848313	323443	488238	1.78572e+06	1.24947e+06	1.20938e+06	1421263	759898	424837	483579	422079	1.57905e+06	946264	1.35253e+06	1.49543e+06	770628	313154	463056	337746	945345	1.79192e+06	1.03833e+06	1.92923e+06	647721	893399	404659
372.201	8.78961	C16H28N4O6	7	(Ac)2-L-Lys-D-Ala-D-Ala	5	0	0	323606	1.09757	0.965552	1.14221	1.02164	1	1.38885	1.29871	1.36568	0.831374	1.24646	0.62125	0.608666	3.60332	n3158	43685.8	35495.2	73442.8	58525.7	265211	259622	297101	281508	45967.8	52396	57279.8	70231.8	235276	259873	244663	322373	30856.2	27241.2	43963.1	54972.4	259718	255894	251677	313913	9085.21	6540.85	19581.4
750.358	7.44776	C38H50N6O10	1	beta-Casomorphin (1-6)	5	0	0	7346315	0.528551	1.07596	0.514169	1.98914	1	1.21322	0.811334	1.39169	1.19565	0.362904	0	0.259268	43.4594	p604	134981	88485.1	0	0	5.45021e+06	5.18857e+06	5.79153e+06	5.16896e+06	114234	0	0	188061	5.76794e+06	6.67259e+06	5.54394e+06	4.49792e+06	0	0	268095	0	4.99973e+06	5722930	5.52225e+06	5.76021e+06	77429.8	0	163909
480.034	15.3805	C15H18N2O12P2	1	P1-uridyl-P2-phenyl diphosphate	5	0	0	161182	1.22547	1.64995	1.25286	2.0591	1	1.74009	1.04832	1.39818	1.05094	1.79263	1.45833	1.63221	0.731818	n3877	57716.5	59315.4	85340.6	75513.6	0	0	0	0	112897	106621	110580	125024	0	0	0	0	106114	104149	116211	105073	0	0	0	0	81343.6	54275.1	99081
372.201	9.2405	C16H28N4O6	7	(Ac)2-L-Lys-D-Ala-D-Ala	5	0	0	814174	1.24348	1.0793	1.28537	1.07912	1	1.70826	1.37721	1.4822	0.892514	1.57452	0.642926	0.544434	1.6877	p3416	275969	151016	462162	422624	712828	573991	602703	652243	247560	316333	336094	419325	664546	487093	583697	531975	161224	131079	224077	317180	643309	774438	525377	625964	25953.1	23463.5	54724.9
254.058	5.91822	C15H10O4	24	Hispidol	5	0	0	315058	1.00233	1.47828	1.24701	1.41484	1	2.07785	1.2514	1.61302	1.18618	1.56323	2.14211	2.01056	0.739604	p6255	87823.6	107657	135978	91258.6	0	0	0	0	214473	200795	189127	285861	0	0	0	0	123296	154493	167082	188498	0	0	0	0	55839.5	94497.7	70853
155.095	7.44255	C8H13NO2	4	Arecoline	5	0	0	1093555	0.670453	0.882968	3.78987	3.92039	1	1.18842	2.78822	1.65864	1.18578	0.987731	3.32993	3.78991	2.62959	p2386	46419.4	39524.5	51422.4	36080.5	0	0	16314.4	0	31852.7	76850.4	34348	69251.3	0	0	0	0	25026.6	26342.3	60635.6	45731.1	0	0	0	0	35372	57085.8	33833.2
603.291	9.55695	C29H41N5O9	1	Neocasomorphin (1-5)	5	0	0	511137	1.29113	3.68164	0	3.90015	0	0	0	2.22886	4.01775	0	0	0	195.311	n3490	0	0	0	0	380003	359647	473747	400513	0	0	0	0	413050	360233	408320	357477	0	0	14726.6	0	386716	442782	389684	459133	0	0	0
241.277	7.49376	C16H35N	1	Hexadeceylamin	5	0	Intstd	2327877	1.18821	1.34545	0.873428	3.01124	1	1.35017	0.651079	2.30997	0.833655	0.830899	0.630389	2.64872	1.13546	p3126	516496	91618.3	102249	148838	0	0	0	0	725164	84461.7	112845	294054	0	0	0	0	799247	106947	185980	120106	0	0	0	0	172013	91187.7	129743
277.131	4.0436	C15H19NO4	1	3'-Deaminofusarochromanone	5	0	0	1367101	0.866945	1.92854	1.50677	2.47592	1	3.15767	1.53538	2.52536	2.36977	4.34776	2.27984	4.42241	10.2837	n4022	0	53132.4	255401	155578	934002	829610	947104	1134221	211640	150555	138336	178467	810567	970546	932305	1.26401e+06	70079.1	51635.8	226548	66433.7	828641	941932	1.3671e+06	1131207	37338.4	0	79778.8
290.127	7.42777	C15H18N2O4	2	6-hydroxy-indole-3-acetyl-valine	5	0	IAA degradation V	856585	0.436449	1.76895	2.01048	2.57252	1	4.04791	2.64789	2.89689	2.96419	3.45158	1.82974	3.41044	1.94045	n702	71365.2	95575.3	134325	40569.6	367141	466469	549395	404797	74275.4	98510.3	81350.1	102227	742101	357311	394971	536802	0	83153.3	0	72578.3	387921	411602	319062	508103	46282.6	0	72190.2
254.138	13.2474	C11H18N4O3	5	Homoanserine	5	0	0	2253409	5.35898	2.16047	2.31419	0	1	0.66236	2.22646	2.98779	2.53036	0.922628	6.79761	13.1072	172.484	p1762	0	0	16623.8	12988.7	2.25341e+06	2.22667e+06	1.92668e+06	1.72641e+06	13452.9	0	0	0	2.02543e+06	1.49996e+06	1.72561e+06	1.5748e+06	0	0	43880.2	0	1.78428e+06	1.78743e+06	1.57875e+06	1.78145e+06	0	0	18680.6
137.048	20.1652	C7H7NO2	16	1-carboxymethylpyridinium	5	0	0	1155128	1.29681	2.17795	1.16628	2.21937	1	3.34424	1.2844	3.20063	1.28489	2.83205	0.366897	2.47094	0.855913	p5218	394782	361439	696712	575431	21476.7	18698.5	44890.4	22240.2	753095	1155128	854237	860303	14506.6	20615	19286.2	22357.9	510791	651038	494208	703300	17323.3	22527.5	37326.4	24410.4	161457	187734	154811
381.164	15.2486	C15H27NO10	1	(R)-Pantothenic acid 4'-O-b-D-glucoside	5	0	0	585479	0	0	2.77772	2.75627	0	4.97667	3.90079	3.98487	0	0	0	11.2056	250.378	p50	0	16608.7	0	0	356839	477436	417587	349880	0	0	19906.7	0	383367	339857	348169	384456	0	0	0	0	508971	392134	353067	427017	0	0	0
304.138	12.2175	C11H20N4O6	7	Nopaline	5	0	0	440041	0	0	2.52064	1.79592	1	3.08713	3.60566	4.43637	0	0	1.26089	0.880999	40.7756	p4630	0	0	0	0	291211	375462	424952	313152	28215.8	17931.9	20484.3	0	321683	304682	296950	347340	0	0	0	0	341214	329344	319003	347618	0	0	0
250.12	4.30193	C14H18O4	6	Methylripariochromene A	5	0	0	162942	6.64937	0	0	0	0	0	0	9.04041	0	0	5.54466	13.3467	8.4143	n2378	0	0	0	0	122520	135459	62821.4	74818	0	0	0	0	86085.2	48107	86022.2	122059	0	0	0	0	48975.7	88240.2	53444.9	106078	0	26022.5	0
285.231	4.25273	C16H31NO3	1	Myristoylglycine	5	0	0	277799	0	0	0	0	0	30.3616	26.173	63.019	0	31.2201	89.1551	214.205	5.00724	n4185	0	0	0	0	0	0	0	0	59040.2	0	30137.6	32268.5	0	0	0	0	0	0	0	0	0	0	0	0	17774.5	0	0
219.053	9.82105	C11H9NO4	3	5-Hydroxyindolepyruvate	5	Amino Acid Metabolism	Tryptophan metabolism	637447	0	0	0	1.51901	1	0	0	0	0.966252	0	22.6058	21.1489	11.8403	n3867	0	0	0	0	0	0	0	0	0	0	0	0	0	0	0	0	0	0	0	0	0	0	0	0	0	0	0
242.102	12.713	C9H14N4O4	5	(S,S)-Nt-Histidinylalanine	5	Amino Acid Metabolism	0	1350593	0	0.927349	0.876135	1.37733	1	0	0	0	0	0	4.07067	4.85334	83.8275	n1272	0	0	0	0	556186	831924	1.02388e+06	999631	0	0	0	0	824456	799578	1.34342e+06	1.01519e+06	0	0	21835.8	0	864830	1.00406e+06	1044780	1.09189e+06	0	0	0
292.106	13.828	C14H16N2O5	1	(2S,4S)-Monatin	5	Amino Acid Metabolism	0	330437	0.820783	0.269021	0.745929	0.271623	1	0	0.262126	0	1.29348	0.562876	0.274645	1.76667	10.8486	p5141	0	15648	11532.9	0	192981	247182	266774	231036	0	0	0	0	266901	241346	260908	232367	0	0	14367.6	0	284594	229359	232242	255648	0	0	17842.3
327.111	4.4445	C18H17NO5	1	N-(4-Hydroxycinnamoyl)tyrosine	5	Amino Acid Metabolism	0	127549	0	0	0	0	0	0	4.49644	0	4.90793	11.2115	5.49041	20.7501	48.9513	n4381	0	23566.6	0	27313.1	94637.6	99386.1	75033.7	104809	0	0	0	0	52168.1	70508.3	47432.4	99656	0	0	0	0	62725.1	88326.8	48669.7	93791.8	0	0	0
142.038	12.3097	C5H6N2O3	3	4-Imidazolone-5-acetate	5	Amino Acid Metabolism	Histidine metabolism	227509	0.566868	0.321491	0.590982	0.664521	1	0.14144	0.395725	0.161843	0.888044	0.172417	0.17551	0	2.03111	p5653	0	0	20121.5	0	54718.5	43291.9	66857.4	48425.7	17223.8	0	0	0	30099.6	39304.7	40503.5	38210.7	0	0	21083.6	18065.9	40129.5	40287.6	39529.9	52554.6	45487.5	50686.6	27549
153.009	14.1086	C3H7NO4S	3	L-cysteine sulfinate	5	Amino Acid Metabolism	0	262050	0.829274	0.593	0.924147	0.622917	1	0.461619	0.798641	0.377701	1.16187	0.511146	0.203777	0.23375	1.54536	n4471	64566.7	92475.7	103412	73210.2	140753	156640	204169	144336	19782.4	44241.9	43027.5	52119.4	159111	141671	197760	194685	42767	48996.4	59496.4	53212.7	156949	165134	153847	198219	29393.1	59589.8	47722.9
175.048	14.1002	C6H9NO5	6	N-Acetyl-L-aspartate	5	Amino Acid Metabolism	Alanine and aspartate metabolism	254655	0.634637	0.43966	0.653223	0.518945	1	0.559195	0.711592	0.457494	1.01757	0.501595	0.334234	0.50552	1.11456	p1623	112870	94823.8	76347.5	79872.6	161474	181966	147546	185131	36988.1	57878.2	45619.6	72751.1	163243	131968	137124	143945	30711.6	45673.5	46278	44991.6	214017	155520	112904	130381	47379.8	138390	51149
200.977	16.3558	C3H7NO5S2	1	S-Sulfo-L-cysteine	5	Amino Acid Metabolism	Cysteine metabolism	425437	0.730273	0.719659	0.947241	0.609943	1	0.522251	0.896206	0.494051	0.96289	0.547478	0.141045	0.0716385	2.37221	n4070	9775.01	35821.1	52023.7	42397.2	77137.9	103012	139361	109675	7717.51	21775	21965.8	37784.4	143041	83746.6	187136	186440	35681	31322.8	26426.4	29545.7	129214	110928	120011	154747	6923.4	19726.1	8015.6
190.059	16.1776	C6H10N2O5	7	N-Carbamyl-L-glutamate	5	Amino Acid Metabolism	Histidine metabolism	337985	0.728885	0.656902	0.780257	0.613827	1	0.715173	0.70119	0.526026	1.01696	0.872865	0.409994	0.641057	2.34246	n5025	53129.1	64974.5	75023.3	52251.8	256373	268357	312397	298288	41863.3	47329.1	52897.7	71788.2	230272	188366	310838	253622	36671.4	42568.4	66017.5	51194.6	248392	255066	248420	294306	43143.8	47936.5	54068
237.031	16.8335	C7H11NO6S	1	S-Cysteinosuccinic acid	5	Amino Acid Metabolism	0	159468	0.709117	0.532861	0.707942	0.567976	1	0.665874	0.715971	0.530624	1.23838	0.832748	0.513961	0.726393	2.69063	n3437	23771.3	21970.8	26143.7	19119	104875	112447	148316	130976	12207.9	17380.9	16733.7	20607	105417	87636.8	150379	125960	6151.04	10338.8	20325.1	16744.9	111733	117300	101510	119623	16500	28037.6	18574.8
163.066	5.22095	C6H13NO2S	7	S-Propyl-L-cysteine	5	Amino Acid Metabolism	0	430514	0.890052	0.705274	0.856107	0.690204	1	0.541913	0.765103	0.545961	0.596771	0.619026	0.046531	0.101451	0.280165	p5523	204877	400214	257536	144492	0	0	0	0	159807	229797	128296	117095	0	0	0	0	183456	361218	139462	142279	0	0	0	0	98207.6	58771.3	56434
240.122	14.0657	C10H16N4O3	4	Homocarnosine	5	Amino Acid Metabolism	Arginine and proline metabolism	785955	0.70199	0.628801	0.698307	0.622479	1	0.790324	0.738311	0.57004	1.08567	0.843012	0.48414	0.753557	3.13999	p1612	99160.9	106174	125551	106210	439212	538126	706249	498698	81196	98922.5	91792	126863	626184	477407	532315	555166	65437.3	51338.8	121482	79016.5	554366	581579	574504	626878	83974.1	93693.4	94228.3
254.127	5.1151	C12H18N2O4	5	L-Furosine	5	Amino Acid Metabolism	0	983727	0.666325	0.630586	0.677823	0.603209	1	0.803894	0.698259	0.581623	0.919616	0.836961	0.556139	0.897195	3.48358	n754	109952	121211	162262	120811	592183	801047	698978	681150	99952.2	112149	133723	151869	483563	495885	783972	657289	78791	77609	137848	96149.8	557622	657288	665543	645129	81250.7	108097	125756
173.08	14.0007	C6H11N3O3	1	5-Guanidino-2-oxopentanoate	5	Amino Acid Metabolism	D-Arginine and D-ornithine metabolism	2235877	0.768862	0.656897	0.759752	0.611536	1	0.843261	0.718678	0.582626	0.948873	0.739069	0.523283	0.737042	2.36952	p1678	278700	354803	401680	325003	1.50744e+06	1538383	1.91517e+06	1.66702e+06	286229	373732	398585	462657	1.40462e+06	1.48925e+06	1.7354e+06	1.83606e+06	188976	294386	373723	327927	1.94749e+06	1.6298e+06	1.68849e+06	1.81753e+06	331701	595080	426917
111.08	16.5074	C5H9N3	3	1H-Imidazole-4-ethanamine	5	Amino Acid Metabolism	Histidine metabolism	102326	0.726366	0.712437	0.96659	0.559057	1	0.860761	1.01358	0.593115	1.09074	1.21062	0.51385	0.803915	3.93795	n4824	5868.19	7587.9	12497	10957.4	53982.3	79004.5	81936.3	84362	10964.9	7127.08	6283.48	7040.33	70671	78396.9	83491.2	80545.3	4814.42	5340.64	10158.1	5689.17	79726.8	72740.7	77657.5	78733.5	5396.32	5540.86	6826.97
336.164	18.408	C12H24N4O7	1	N2-Fructopyranosylarginine	5	Amino Acid Metabolism	0	1478448	0.802754	0.617582	0.681377	0.600821	1	0.79391	0.724169	0.593148	0.913375	0.859628	0.465972	0.89915	3.21266	p4653	131414	204592	182147	171242	1.06535e+06	1.13843e+06	1148990	1.03693e+06	135436	117744	188750	152641	1045094	870179	1120875	982469	97599.6	94619.2	164587	105710	1.04457e+06	1.14419e+06	912997	1.06108e+06	122524	138401	138804
145.11	5.34752	C7H15NO2	7	3-Dehydroxycarnitine	5	Amino Acid Metabolism	LysineDegradation	508870	0.890637	0.596173	0.677225	0.598871	1	0.612645	0.892278	0.595537	0.728797	0.642814	0.154101	0.202525	0.48856	p5575	258513	483338	422430	333253	30611.6	60515.3	0	0	184039	136398	248747	364486	37909.8	35642	0	0	182646	254809	249647	221464	33407.6	38002.9	26573.9	0	166160	184978	189441
258.121	10.0724	C11H18N2O5	2	gamma-L-Glutamyl-L-pipecolic acid	5	Amino Acid Metabolism	0	183420	0.534786	0.661399	0.661708	0.551836	1	0.826702	0.721965	0.606681	1.20104	0.680372	0.473608	0.807196	3.43516	n4218	11306	9968.84	14583.3	10158	108526	114645	135449	126413	11156.1	12867.8	9259.53	20291.5	126254	127435	135837	145068	7851.31	8259.5	19848.7	6902.89	91349.4	116467	128256	127525	8084.88	10312.3	12289.8
258.085	14.7104	C10H14N2O6	3	(1-Ribosylimidazole)-4-acetate	5	Amino Acid Metabolism	Histidine metabolism	5689404	0.655595	0.614081	0.648858	0.568401	1	0.735734	0.681978	0.608791	1.01336	0.864822	0.499242	0.780892	2.71158	p1198	673387	583143	696299	559770	3.40937e+06	3769744	3.96755e+06	3.9346e+06	395851	530375	599656	849363	3.92208e+06	3614332	4.34341e+06	5689404	327241	446699	722428	486134	3.28049e+06	4.28817e+06	3207978	3.96355e+06	392562	538800	584571
276.132	15.2744	C11H20N2O6	1	N6-(L-1,3-Dicarboxypropyl)-L-lysine	5	Amino Acid Metabolism	Lysine biosynthesis__Lysine degradation	877763	0.476081	0.409659	0.555673	0.437419	1	0.833061	0.652487	0.611626	1.14222	0.894354	0.387345	0.470727	1.18507	p4941	103127	61431.8	143870	110770	239763	179505	214812	221798	74199.1	65778.1	69152	227051	206756	183410	196071	258220	40674	39941	61039.7	72837.2	210426	262924	183919	224322	284572	584209	245556
161.032	15.0991	C5H7NO5	3	N-Formyl-L-aspartate	5	Amino Acid Metabolism	Histidine metabolism	109366	0.635772	0.677864	0.908703	0.727735	1	1.01496	0.650615	0.617886	1.56215	0.869542	0.330004	0.864034	2.37561	n3182	28168.5	20139.3	26872.1	27108.9	60204.3	84333.5	81988.9	80860.9	8024.04	30024.3	25781.2	25975.5	66017.8	62629.7	92589.4	77358	13282.8	14192.8	17546.5	14956.3	69755	82020.4	76895.1	90424.1	14981.5	32017.6	20448.1
292.106	11.2766	C14H16N2O5	1	(2S,4S)-Monatin	5	Amino Acid Metabolism	0	1683377	0.717943	0.618594	0.735212	0.644208	1	0.755978	0.837252	0.641555	1.02935	0.795561	0.44114	0.679228	1.90622	p2014	239625	266060	324109	230869	990663	924355	1.04629e+06	993936	192827	212544	208606	313654	1.20733e+06	0	1.37351e+06	1031189	149952	168806	247544	192749	965725	1.68338e+06	920105	996501	195756	241102	248955
236.08	11.947	C11H12N2O4	2	L-Formylkynurenine	5	Amino Acid Metabolism	Tryptophan metabolism	298329	0.750452	0.641967	0.832282	0.723037	1	0.821593	0.787988	0.653979	1.11904	0.863957	0.634448	0.846435	2.29478	p2225	44134	42353.9	63353.6	44453.1	179283	169086	211055	168404	46521.5	38429.7	63456.6	55652.9	243304	163504	232506	167494	29030.6	34823.5	56428.4	39164	207585	182228	271486	232253	39067.6	57156.2	50708.1
230.106	9.59004	C13H14N2O2	2	(1xi,3xi)-1,2,3,4-Tetrahydro-1-methyl-beta-carboline-3-carboxylic acid	5	Amino Acid Metabolism	0	5622818	0.718585	0.663838	0.763297	0.653573	1	0.856157	0.788567	0.67307	1.09811	0.92502	0.580236	0.808503	2.01492	p2388	1.11338e+06	1.23464e+06	1.45544e+06	1.16697e+06	4.58057e+06	4.2787e+06	4393222	4.28611e+06	872003	1.13798e+06	1.18005e+06	1.44308e+06	3.96407e+06	4516558	4.16776e+06	4.02941e+06	689195	736009	1.21553e+06	951636	4620988	4.23237e+06	4.23282e+06	4341375	759581	901852	1.02198e+06
203.079	10.7584	C8H13NO5	2	N2-Acetyl-L-aminoadipate	5	Amino Acid Metabolism	Lysine biosynthesis	107722	0.866256	0.667481	1.0572	0.832812	1	0.832991	0.765739	0.676396	1.09623	1.27317	0.601241	0.927089	3.42241	n475	8847.55	10334.7	11009.5	11723.8	38100.3	70214.2	89127.3	74009	7563.87	10259.4	12000.3	11513.8	67060.3	66603.4	92650.7	73240.8	7144.41	8184.45	9437.99	8357.03	52994.3	62795.4	62572.4	46118	6705.18	10386.4	13931.5
240.122	11.7801	C10H16N4O3	4	beta-Alanyl-N(pi)-methyl-L-histidine	5	Amino Acid Metabolism	Histidine metabolism__beta-Alanine metabolism	732737	0.744555	0.662822	0.693341	0.64768	1	0.842863	0.789296	0.682075	1.10995	0.92395	0.585311	0.931674	2.71073	p2600	114934	97280	114729	95768.5	545043	487513	732736	603527	96308.9	90393.7	96851.1	132730	457766	433481	597577	609558	59071.5	75455.4	96605.5	96230.9	510080	491091	562320	565224	87624.3	100632	97763.1
199.096	11.9121	C8H13N3O3	1	gamma-Glutamyl-beta-aminopropiononitrile	5	Amino Acid Metabolism	Cyanoamino acid metabolism	3452376	0.699335	0.670222	0.810124	0.70494	1	0.885786	0.848037	0.694552	1.10769	1.01622	0.59128	0.911107	2.9191	p2209	353747	356278	452253	433792	1.92447e+06	2.31107e+06	2.13676e+06	1.88476e+06	322179	349890	362595	514837	1.78596e+06	924386	2.23895e+06	1.92218e+06	242341	278782	366409	284884	1836747	2.0086e+06	3.45238e+06	2216108	262777	326824	347199
228.111	10.3389	C10H16N2O4	5	Prolylhydroxyproline	5	Amino Acid Metabolism	0	2425593	0.760203	0.697868	0.753103	0.688343	1	0.858201	0.863047	0.697755	1.15223	0.935954	0.588409	0.892713	2.63022	p310	276054	341573	445169	302722	1.52201e+06	1.9153e+06	1.78412e+06	1.76944e+06	246591	264697	351063	400432	1727880	0	2.04179e+06	1.67805e+06	190423	243742	334266	258432	1.8061e+06	1.85559e+06	1.64773e+06	2.08602e+06	288859	240072	359681
199.096	9.22368	C8H13N3O3	1	gamma-Glutamyl-beta-aminopropiononitrile	5	Amino Acid Metabolism	Cyanoamino acid metabolism	655903	0.75672	0.774808	0.773778	0.750017	1	0.923106	0.846742	0.698848	1.12166	0.924826	0.59378	0.993805	2.65289	p3418	101883	105516	146960	110378	380298	500847	495646	499463	99469.6	95583.4	121992	176574	416238	0	395407	432842	71875.9	95371.2	133163	113909	486544	516021	412855	473776	98220.6	90039.9	101017
174.064	11.5714	C6H10N2O4	4	formyl-isoglutamine	5	Amino Acid Metabolism	Histidine metabolism	511338	0.808569	0.73493	0.725741	0.716567	1	0.923117	0.801574	0.704812	1.01202	1.04657	0.752158	1.0061	2.60463	n4411	33396.5	30810	48944.2	38700.5	97479.2	111811	120382	111717	30538	31493.1	29602.8	49015.7	104087	99417.9	107399	131298	25490.7	22438.2	33952.8	30095	111576	113739	107822	107868	43840.9	61462	46701.3
128.095	12.9193	C6H12N2O	3	L-Lysine 1,6-lactam	5	Amino Acid Metabolism	0	1261079	0.757884	0.619015	0.704535	0.760569	1	0.81348	0.82027	0.714076	0.988835	0.976883	0.558766	0.685455	2.10936	p1016	212664	210633	254012	208944	657296	795618	836155	617136	208988	177940	183788	271643	890540	835530	953578	761356	115600	131652	232434	161304	735436	806317	817600	1.09892e+06	119995	159917	185874
131.069	14.4116	C4H9N3O2	2	Creatine	5	Amino Acid Metabolism	Glycine, serine and threonine metabolism__Arginine and proline metabolism	10688226	0.712166	0.705677	0.772593	0.70895	1	0.934142	0.83287	0.717917	1.24145	1.00335	0.564195	0.952241	3.61081	p363	1.14936e+06	1104929	1.43827e+06	1.61613e+06	6576172	8598997	8543712	10111601	1.00674e+06	1.04222e+06	1.22405e+06	1.72088e+06	7.55856e+06	6882216	7.35011e+06	9777914	696244	711080	1301189	1.06402e+06	7.12896e+06	7751714	7896495	8797326	794158	1.37866e+06	1.33386e+06
308.158	21.0266	C12H24N2O7	2	1-[(5-Amino-5-carboxypentyl)amino]-1-deoxyfructose	5	Amino Acid Metabolism	0	592987	0.833157	0.669189	0.773171	0.631479	1	0.807588	0.76282	0.721229	0.984994	0.956538	0.536106	0.985922	2.22187	p5159	88198	120332	133703	114188	438047	536212	509909	0	98210.9	98743.3	117820	104501	487025	418715	478536	403546	76251.8	66971.6	110734	93465.9	487679	482060	409484	448333	89036.5	100383	101102
190.059	15.0963	C6H10N2O5	7	N-Carbamyl-L-glutamate	5	Amino Acid Metabolism	Histidine metabolism	604777	0.800697	0.821386	0.822009	0.791036	1	0.978902	0.886546	0.727829	1.18713	0.959428	0.653953	1.00745	2.51349	p2787	134638	123696	169703	131301	459070	491751	420394	420092	121883	102081	168054	180679	568250	375788	370869	380353	74322.6	90420.6	176387	139414	441279	480244	408957	353392	92427.4	95867.9	111313
124.064	8.01221	C6H8N2O	5	Methylimidazole acetaldehyde	5	Amino Acid Metabolism	Histidine metabolism	379567	0.667218	0.717442	0.89503	0.907651	1	1.05485	0.795406	0.733475	1.50609	1.15959	0.861345	0.964421	2.96373	p3711	66848.7	60181.9	85043	57793.9	236971	282893	178331	177800	90902.5	64325.6	67461.4	76281	234943	211617	220876	188515	40453.7	45818	69057.4	48011.8	220217	227624	183631	172257	37701.2	56398.1	49638.1
203.08	11.6656	C8H13NO5	2	N2-Acetyl-L-aminoadipate	5	Amino Acid Metabolism	Lysine biosynthesis	4526857	1.03094	1.35882	0.863481	0.870342	1	1.27564	1.21932	0.738559	0.664648	0.785197	0.370898	0.553348	0.518207	p3557	3.96406e+06	3976737	3.32973e+06	2.36934e+06	150039	223188	242086	244676	2905441	3.90356e+06	3867935	3449447	199452	204109	214874	200588	3328874	3.14934e+06	4.52686e+06	4.04242e+06	209037	213834	175790	189825	1.06831e+06	1.11767e+06	1.32977e+06
294.089	13.996	C10H18N2O6S	1	gamma-L-Glutamyl-L-methionine sulfoxide	5	Amino Acid Metabolism	0	174660	0.543207	0.738808	0.728985	0.749574	1	1.40862	0.87978	0.747566	1.03889	1.07473	1.28623	1.58666	4.67	n4781	7664.75	8111.32	21603.5	7401.38	87525.3	79486.3	109209	106214	18439.9	17107.6	13083.4	21466.5	101026	86893.3	137428	101231	5230.4	6590.73	15340.4	9603.93	113800	96485.9	92860.6	138163	0	0	10684.5
220.085	10.6213	C11H12N2O3	4	5-Hydroxy-L-tryptophan	5	Amino Acid Metabolism	Tryptophan metabolism	1295547	0.804298	0.79125	0.779424	0.743199	1	0.932427	0.748521	0.749377	1.0271	1.09883	0.562476	0.814593	1.5169	p3851	317802	306172	441336	356024	819157	893618	763183	878036	194263	272939	379713	370976	861933	793206	821276	907393	209333	200659	360704	262796	709410	941063	597720	862440	187645	464617	230771
174.079	7.42694	C10H10N2O	4	Indole-3-acetamide	5	Amino Acid Metabolism	Tryptophan metabolism	814150	0.972437	0.839986	0.865815	0.920617	1	1.04313	0.999345	0.754277	1.25094	1.22277	0.456401	1.15972	0.0598935	p4201	114981	340514	464749	335426	0	0	0	0	176865	275307	420949	394257	0	0	0	0	111736	236456	362567	309808	0	0	0	0	100673	192324	174921
129.079	7.43677	C6H11NO2	12	N4-Acetylaminobutanal	5	Amino Acid Metabolism	Arginine and proline metabolism	3891323	0.959546	0.644585	0.818908	0.79416	1	0.773863	0.922527	0.758509	0.9959	0.928142	0.215252	0.238116	0.531605	p1359	1.7211e+06	3.89132e+06	3.13748e+06	2299768	65048.5	62354.2	133893	89706.7	1.35059e+06	2.02152e+06	2.35868e+06	1.84256e+06	18764.2	76933.6	103541	91284.3	1148938	1.41727e+06	1.83256e+06	1909409	65291.1	25023.3	74696.3	79205.2	1.12879e+06	1.67636e+06	1014085
198.053	10.4048	C9H10O5	8	3-(3,4-Dihydroxyphenyl)lactate	5	Amino Acid Metabolism	Tyrosine metabolism	224329	0.907195	1.11903	0.926729	1.11162	1	1.08192	0.835048	0.760725	1.27946	1.3033	2.29243	2.63612	1.3234	n2114	15723.3	10414.9	24722.7	15789.1	0	0	14109.4	18866.9	30427.7	29099.8	29150.3	30047.4	0	11790	19478.2	0	21231.9	22788.7	45236.3	33540.4	11498.7	0	17985.1	0	20376.6	23765.2	27524.9
114.043	10.9883	C4H6N2O2	6	N-Methylhydantoin	5	Amino Acid Metabolism	Arginine and proline metabolism	162089	0.816499	0.758876	0.815094	0.691032	1	0.854063	0.966221	0.770047	1.42854	0.998717	0.596424	0.806008	1.95384	n2331	30490.7	45564.6	47489.6	44000.1	93017.4	133333	129296	146568	28457	28854.2	41884.8	40922.9	98165.4	96466.4	110221	134347	24482.4	27489.5	38871	33659.4	101760	97038.5	124791	120228	33740.2	51874.6	32577.6
130.111	8.40554	C6H14N2O	3	N-Acetylputrescine	5	Amino Acid Metabolism	Arginine and proline metabolism	261314	0.767452	0.417675	0.545795	0.378259	1	1.11585	0.710039	0.775093	0.808089	0.947766	1.28851	2.13351	9.81599	n2200	0	9735.57	14818.7	6893.93	158848	187411	228788	168608	10480.4	7362.69	12637.5	14875	151284	174459	219432	194591	0	0	9383.75	7593.37	127066	203676	196867	240400	0	0	0
195.053	13.6711	C9H9NO4	12	2-Carboxy-2,3-dihydro-5,6-dihydroxyindole	5	Amino Acid Metabolism	Tyrosine metabolism	279396	0.686443	0.733366	0.701612	0.705652	1	0.886895	0.797206	0.775953	0.988702	1.03594	0.693954	0.965197	2.37354	p4488	58727	44821.3	56047.9	50663.3	215348	211456	185051	180542	33738.7	46949.1	41954.4	54728.1	217072	201977	153316	157781	22744	30608.5	48070	45243.5	211725	219080	175506	181969	42865	34976.6	35693.8
145.038	10.2216	C5H7NO4	2	2-Oxoglutaramate	5	Amino Acid Metabolism	Glutamate metabolism	581130	0.810148	0.869196	0.832781	0.883109	1	1.14291	0.823798	0.785913	1.30243	1.11843	0.760407	1.12353	4.52309	n825	55944.5	61293.6	77246.4	59985.9	399288	422430	530885	554494	49062.8	55956.3	59547.5	109278	423455	348012	476820	435397	31065.4	40187.2	76721.7	60287.7	362320	416538	432931	503609	35105.9	53512.4	48554.1
163.064	10.8759	C9H9NO2	4	3-Methyldioxyindole	5	Amino Acid Metabolism	Tryptophan metabolism	449007	0.849677	0.811346	0.958025	0.753757	1	0.951403	0.903173	0.790508	1.60745	1.34072	0.720422	1.03782	3.14534	p1797	62992.9	73934	123854	77144.4	420839	449007	421717	317956	37599.5	73251.5	73816.9	111984	286337	372374	306801	372659	57307.6	56234.3	88163.9	51275.7	369146	426193	372092	361311	61331.5	83802.5	85611.5
204.09	7.43298	C11H12N2O2	10	D-Tryptophan	5	Amino Acid Metabolism	0	6467169	0.727736	0.776912	0.777807	0.852163	1	1.01885	0.89777	0.794756	1.2434	1.18157	0.732726	1.07157	3.75732	n622	403225	553635	745793	627897	3377563	4437021	5.41613e+06	4650435	518090	543163	673432	978397	4754862	4.27009e+06	4.55027e+06	5870100	473709	379409	734499	481207	4.05861e+06	4592739	4.70736e+06	4896554	296092	332085	449934
[truncated: 728 more rows]
[truncated: 144 more columns]
